# Supplementary material for: Probing spectral features of quantum many-body systems with quantum simulators
Source: Nat Commun. 2025 Feb 6;16:1403. doi: 10.1038/s41467-025-55955-2 (PMC11803105; doi:10.1038/s41467-025-55955-2)
Supplement: Supplementary file 3 — Source Data [file 41467_2025_55955_MOESM3_ESM.zip]

Archive with 28 entries (27 files):
- nat_data/
- __MACOSX/._nat_data
- nat_data/fig4a_qem_data.txt
- __MACOSX/nat_data/._fig4a_qem_data.txt
- nat_data/fig1a_data.txt
- __MACOSX/nat_data/._fig1a_data.txt
- nat_data/Fig2_IBM_Ising_time.txt
- __MACOSX/nat_data/._Fig2_IBM_Ising_time.txt
- nat_data/fig3_data.txt
- __MACOSX/nat_data/._fig3_data.txt
- nat_data/Fig2_IBM_Heis_time.txt
- __MACOSX/nat_data/._Fig2_IBM_Heis_time.txt
- nat_data/max_k_error_heis_51.txt
- __MACOSX/nat_data/._max_k_error_heis_51.txt
- nat_data/fig1a_inset_data.txt
- __MACOSX/nat_data/._fig1a_inset_data.txt
- nat_data/Fig2_ideal_Heis_time.txt
- __MACOSX/nat_data/._Fig2_ideal_Heis_time.txt
- nat_data/fig1b_data.txt
- __MACOSX/nat_data/._fig1b_data.txt
- nat_data/fig4a_noisy_data.txt
- __MACOSX/nat_data/._fig4a_noisy_data.txt
- nat_data/fig1b_inset_data.txt
- __MACOSX/nat_data/._fig1b_inset_data.txt
- nat_data/fig4a_ideal_data.txt
- __MACOSX/nat_data/._fig4a_ideal_data.txt
- nat_data/Fig2_ideal_Ising_time.txt
- __MACOSX/nat_data/._Fig2_ideal_Ising_time.txt
