# Supplementary material for: Probing spectral features of quantum many-body systems with quantum simulators
Source: Nat Commun. 2025 Feb 6;16:1403. doi: 10.1038/s41467-025-55955-2 (PMC11803105; doi:10.1038/s41467-025-55955-2)
Supplement: Supplementary file 3 — Source Data [file 41467_2025_55955_MOESM3_ESM.zip › nat_data/fig4a_qem_data.txt]

-1.963569104641494853e-02 -1.752824501655058168e-02 -1.976286045981562878e-01 3.991433606177631210e-01 -1.990552159025938128e-01 -1.754536973143956333e-02 -1.883057644587327398e-02
-2.635004174597046708e-02 -2.346100864793157492e-02 -2.741339428150996738e-01 7.351322134560993593e-01 -2.756549165838255155e-01 -2.533988326320466000e-02 -2.529029628720721665e-02
-1.675723539916491520e-02 -1.619656839880488294e-02 -1.830211378439071390e-01 9.557707593600819340e-01 -1.866573848716382433e-01 -1.483199856532761707e-02 -1.834363191584905545e-02
6.342013153145066096e-05 1.562555535992631115e-03 1.477941679546356663e-02 1.024131229848719959e+00 1.544549303739539171e-02 1.182857028441522840e-03 3.930484750786205489e-03
-2.561428935568677793e-03 -1.169214351949093567e-01 2.098389898108840579e-01 9.017257872378069417e-01 2.123575588956524984e-01 -1.169171626877501674e-01 -2.515987916662614648e-03
3.149469401985996800e-03 -1.824606706893245889e-01 3.762955753632306610e-01 5.546391073750861489e-01 3.794079938799286289e-01 -1.845482483795946593e-01 2.678513981749041858e-03
2.368693964191328702e-02 -1.242644812257950176e-01 4.956615653947348821e-01 1.852286148938621368e-01 5.004967017887842484e-01 -1.294074263938778113e-01 2.313146944522281520e-02
6.077324976948527552e-02 5.489649314235899025e-02 5.462586334402333987e-01 -4.020173470667291749e-02 5.508668055820620246e-01 5.460761066029854588e-02 6.034571689377865589e-02
-3.181151675881730562e-02 2.417533188738725247e-01 5.095400846941166018e-01 -1.830285704688421611e-01 5.158351937756755490e-01 2.435034423419664973e-01 -3.724609625285291159e-02
-7.346981213889561269e-02 3.967705637261437213e-01 3.595591112726547744e-01 -2.894561926183644163e-01 3.623592662276933773e-01 3.988877366570851013e-01 -8.103416563226210900e-02
-2.474966400413469714e-02 5.069524896003750891e-01 1.683951657356572429e-01 -3.363063210097935740e-01 1.708489667752736418e-01 5.130363003375945086e-01 -2.778115999252206425e-02
1.198267334045538951e-01 5.658452458137999130e-01 1.683151426884202731e-02 -3.157866911329273441e-01 1.783993687737228315e-02 5.710061594806487006e-01 1.225280992583081818e-01
2.709520442954488906e-01 5.395018359681750253e-01 -1.403051446942401304e-01 -1.647805551749655928e-01 -1.402056451608058307e-01 5.426009630706446485e-01 2.787445932757142142e-01
3.801820025935220282e-01 3.970437906412927487e-01 -2.623833996633698207e-01 5.407772391404962187e-03 -2.632019830420791462e-01 4.009989657853028633e-01 3.957352136096567996e-01
4.432741549118678348e-01 2.120234924515049524e-01 -3.157032689615485443e-01 1.124460312659815303e-01 -3.185011623490351385e-01 2.118657428714095792e-01 4.601414248039918387e-01
4.568586524819038264e-01 4.961156956267501889e-02 -2.901220733013695208e-01 1.233771473198455176e-01 -2.915724657868972725e-01 4.893479923892706668e-02 4.761689103483228158e-01
5.166119703793318196e-01 -1.137238046521908963e-01 -1.723856436404661852e-01 2.251936496323608469e-02 -1.733183036893250206e-01 -1.167512179416395623e-01 5.424058988100012302e-01
4.424525339154829484e-01 -2.576880301809836848e-01 -2.685587873585856128e-02 -7.068039008788121191e-02 -2.582011594408098812e-02 -2.595876042669187922e-01 4.642060086135832986e-01
2.345754134791712409e-01 -3.371092678686709032e-01 9.729174115392030808e-02 -1.085438939733178176e-01 9.597009274946532997e-02 -3.419945401350858449e-01 2.469845999391018787e-01
-5.354665199460090230e-02 -3.357063617455295912e-01 1.513564888612419779e-01 -8.023138517308393836e-02 1.497600127235279854e-01 -3.413682566325393353e-01 -5.768878122326754482e-02
-3.757827574049907304e-01 -1.925466919585305248e-01 1.115185480915994315e-01 -6.277416898617976804e-02 1.104104519723293071e-01 -2.007298954694958504e-01 -3.948949185184350008e-01
-6.257547333920954191e-01 -2.903007974157756355e-02 5.457958227784432542e-02 -1.327498523506242568e-02 5.609993819099055867e-02 -3.493714286685468962e-02 -6.582773105487629284e-01
-7.658344410509552169e-01 8.309758411406636958e-02 2.895494768677962100e-02 6.162499115986094095e-02 2.922149833606843897e-02 7.966246438533021446e-02 -8.068786369339409070e-01
-7.743550153428918614e-01 1.046627176937794668e-01 4.722719965703748440e-02 1.500509226599623380e-01 4.485424611375878057e-02 1.025828594955132123e-01 -8.146648668498989165e-01
-6.781029300539467286e-01 2.787506636621271683e-02 3.642128834727600961e-02 1.902486852813844442e-01 3.422160549393375717e-02 2.531697564485172608e-02 -7.194993666529959642e-01
-4.400101654195620604e-01 -4.184967403021046944e-02 3.032548249825890371e-02 1.977312301898347113e-01 2.730354638540398102e-02 -4.606651846625527125e-02 -4.667091455913875420e-01
-1.283011446805325528e-01 -7.736949835622952687e-02 4.948555738977488544e-02 2.018820502204099199e-01 4.744067994890757006e-02 -7.752212382582135408e-02 -1.391300186769575120e-01
1.651842670087797504e-01 -5.707492751627806643e-02 9.270384839657627718e-02 2.211584584424012290e-01 9.194720159345722010e-02 -5.905507943405565591e-02 1.723668489267889403e-01
3.907232165767828835e-01 -1.703485393893212074e-01 1.046127618257394476e-01 1.818258695521965396e-01 1.024557936464862845e-01 -1.693359634731959884e-01 4.115302874542834388e-01
5.529907688313405734e-01 -1.992605088445076333e-01 9.746079468085183661e-02 1.075407161959547470e-01 9.859404119239004172e-02 -1.999564477535867024e-01 5.851060158063566830e-01
6.417657839015998844e-01 -9.484980586443751693e-02 1.011375101849137786e-01 5.667329945455127499e-02 1.035856745156106123e-01 -9.719579626912017156e-02 6.831604234707689960e-01
6.561397034944188578e-01 1.178260198494869848e-01 1.233170910230437650e-01 5.299788293918860499e-02 1.263901714938520660e-01 1.188588931587575559e-01 6.995230868281434589e-01
4.710454746231787504e-01 3.497181542876103277e-01 2.678582550476671376e-02 3.327687437955319238e-02 2.921205816697600155e-02 3.514717400258234314e-01 5.021953681593912533e-01
2.255865796847341676e-01 5.114890911471040580e-01 -5.141615403144610130e-02 8.777686480956959844e-03 -4.745585672121984538e-02 5.155253883234025558e-01 2.396407070717452292e-01
2.231221575684978753e-02 5.940248547255498890e-01 -3.893349255070090165e-02 9.895012190051448442e-03 -3.820756968302936596e-02 6.000121023083458960e-01 2.363272320750076441e-02
-5.405544391075907396e-02 5.993394090309860367e-01 7.326767626280780710e-02 4.268002036070978750e-02 7.405223774608137022e-02 6.058751189424472772e-01 -6.066717836334481473e-02
-5.619409270686003682e-02 5.028768981824632833e-01 2.091454092898217820e-01 -7.761992954477800466e-02 2.135789067736698910e-01 5.054618625531354104e-01 -6.293404146247565112e-02
-4.595760240035217520e-02 2.899559885935878989e-01 3.106889584528518267e-01 -1.383330515233821278e-01 3.149448522931662109e-01 2.933965898185935117e-01 -5.262527003589913266e-02
-3.802626636771853225e-02 6.361672874805975042e-02 3.677565411650177696e-01 -5.800663340847356936e-02 3.726466497188062887e-01 6.418870488202561841e-02 -4.022437049912839374e-02
-2.520118061981979282e-02 -8.568474568891226717e-02 3.765112271492704887e-01 1.403080566961801001e-01 3.804083426887525654e-01 -8.458912911378566046e-02 -3.144476404921448670e-02
3.632379079451024395e-02 -1.844818534331866267e-01 3.609775819583100342e-01 3.640974373434232025e-01 3.647394236939405787e-01 -1.868483581281986938e-01 3.704585815019197093e-02
6.957890504807012766e-02 -2.439097030346111250e-01 2.518464005107515225e-01 5.174598325850817693e-01 2.490742294650121202e-01 -2.478187796145956134e-01 7.957381468188927387e-02
6.755193642988385760e-02 -2.592938839655093419e-01 8.798022030687593920e-02 5.868486876221942206e-01 8.619532203442592522e-02 -2.627900963296392334e-01 7.173532857604701662e-02
1.652877447893162308e-02 -2.345369291583068450e-01 -5.427244117182244282e-02 5.742028527899468715e-01 -5.686697598953180388e-02 -2.392765950820457121e-01 1.776974578421203904e-02
-9.289343642291379710e-02 -1.068560853571427632e-01 -1.926071004277206677e-01 5.804994655427077044e-01 -1.964683644534320761e-01 -1.090526542491129791e-01 -9.826651353881978024e-02
-1.732939995516797338e-01 2.363398416886085263e-02 -2.904487730052451866e-01 4.098164661853667123e-01 -2.915168538730320558e-01 2.101912368454204177e-02 -1.870960151615802536e-01
-2.005709810949735938e-01 9.919660435643165575e-02 -3.221694949257313811e-01 1.323889827370670347e-01 -3.194916960785694204e-01 9.740309590547220620e-02 -2.163493704012300345e-01
-1.710290101288121645e-01 9.979176673148693055e-02 -2.880164644261968832e-01 -1.458899441279764564e-01 -2.896506426504550369e-01 9.281787012505510193e-02 -1.842358958839458438e-01
-1.144259841049851817e-01 1.556713831391631254e-02 -1.641842171788352733e-01 -4.197626699355860302e-01 -1.594207992002575069e-01 1.238912261408381225e-02 -1.211401044361497259e-01
-2.989916439813288668e-02 -7.001507896527447983e-02 1.264487491990952790e-05 -6.061447519861387079e-01 1.164371422163238377e-03 -7.318380205865433752e-02 -3.320621957231072868e-02
