# Supplementary material for: Probing spectral features of quantum many-body systems with quantum simulators
Source: Nat Commun. 2025 Feb 6;16:1403. doi: 10.1038/s41467-025-55955-2 (PMC11803105; doi:10.1038/s41467-025-55955-2)
Supplement: Supplementary file 3 — Source Data [file 41467_2025_55955_MOESM3_ESM.zip › nat_data/fig1a_data.txt]

 (2.891545370221138000e-02+1.015022666788736568e-20j)  (2.760422183200716972e-03+6.584255570815238278e-20j)  (5.890500731766223907e-03-3.695053601013307711e-20j)  (4.657512996345758438e-03+3.424921616112777598e-20j)  (6.018836866132915020e-04-1.308846348434878492e-20j)
 (2.890263497829437256e-02+5.513965734280645847e-04j)  (2.773421816527843475e-03-3.789030306506901979e-04j)  (5.841311998665332794e-03+4.524144751485437155e-04j)  (4.564787261188030243e-03+6.235092878341674805e-04j)  (7.130968733690679073e-04-4.339473671279847622e-04j)
 (2.886420488357543945e-02+1.101586036384105682e-03j)  (2.812354359775781631e-03-7.559705991297960281e-04j)  (5.695987958461046219e-03+8.840002701617777348e-04j)  (4.294576589018106461e-03+1.193352276459336281e-03j)  (1.019022311083972454e-03-7.603814592584967613e-04j)
 (2.880024351179599762e-02+1.649363548494875431e-03j)  (2.877020509913563728e-03-1.129376469179987907e-03j)  (5.461152642965316772e-03+1.274881768040359020e-03j)  (3.870086744427680969e-03+1.660499488934874535e-03j)  (1.443449407815933228e-03-8.986102766357362270e-04j)
 (2.871087752282619476e-02+2.193528227508068085e-03j)  (2.967088250443339348e-03-1.497312914580106735e-03j)  (5.147513002157211304e-03+1.607046346180140972e-03j)  (3.327751532196998596e-03+1.984791131690144539e-03j)  (1.880725030787289143e-03-8.148605120368301868e-04j)
 (2.859629318118095398e-02+2.732886001467704773e-03j)  (3.082095412537455559e-03-1.857999828644096851e-03j)  (4.769371356815099716e-03+1.865172409452497959e-03j)  (2.714074216783046722e-03+2.138399053364992142e-03j)  (2.222144044935703278e-03-5.306205712258815765e-04j)
 (2.845672331750392914e-02+3.266250947490334511e-03j)  (3.221451072022318840e-03-2.209693891927599907e-03j)  (4.343976732343435287e-03+2.037335885688662529e-03j)  (2.081599785014986992e-03+2.108213957399129868e-03j)  (2.383052604272961617e-03-1.171543844975531101e-04j)
 (2.829245105385780334e-02+3.792447736486792564e-03j)  (3.384438343346118927e-03-2.550697652623057365e-03j)  (3.890736261382699013e-03+2.115566283464431763e-03j)  (1.484367065131664276e-03+1.896955887787044048e-03j)  (2.323870547115802765e-03+3.224113024771213531e-04j)
 (2.810381539165973663e-02+4.310314077883958817e-03j)  (3.570216707885265350e-03-2.879367908462882042e-03j)  (3.430331125855445862e-03+2.096223412081599236e-03j)  (9.732426260598003864e-04+1.522909500636160374e-03j)  (2.059783320873975754e-03+6.789056351408362389e-04j)
 (2.789120189845561981e-02+4.818702116608619690e-03j)  (3.777826903387904167e-03-3.194125369191169739e-03j)  (2.983763813972473145e-03+1.980180852115154266e-03j)  (5.915365763939917088e-04+1.018311362713575363e-03j)  (1.656707026995718479e-03+8.643434848636388779e-04j)
 (2.765504643321037292e-02+5.316480528563261032e-03j)  (4.006194416433572769e-03-3.493462456390261650e-03j)  (2.571390476077795029e-03+1.772805117070674896e-03j)  (3.712851903401315212e-04+4.265337483957409859e-04j)  (1.214593881741166115e-03+8.337356266565620899e-04j)
 (2.739583142101764679e-02+5.802537780255079269e-03j)  (4.254134371876716614e-03-3.775951918214559555e-03j)  (2.211973303928971291e-03+1.483728294260799885e-03j)  (3.305215213913470507e-04-2.016887447098270059e-04j)  (8.423159597441554070e-04+5.960368434898555279e-04j)
 (2.711409330368041992e-02+6.275781895965337753e-03j)  (4.520357586443424225e-03-4.040255211293697357e-03j)  (1.921799732372164726e-03+1.126427669078111649e-03j)  (4.717674746643751860e-04-8.126557222567498684e-04j)  (6.304715061560273170e-04+2.115403767675161362e-04j)
 (2.681041136384010315e-02+6.735144648700952530e-03j)  (4.803475458174943924e-03-4.285129718482494354e-03j)  (1.713905017822980881e-03+7.176245562732219696e-04j)  (7.818751619197428226e-04-1.354337087832391262e-03j)  (6.289459997788071632e-04-2.235477586509659886e-04j)
 (2.648541331291198730e-02+7.179582025855779648e-03j)  (5.102007649838924408e-03-4.509435966610908508e-03j)  (1.597437076270580292e-03+2.765303652267903090e-04j)  (1.233225339092314243e-03-1.780842547304928303e-03j)  (8.348309784196317196e-04-6.014000391587615013e-04j)
 (2.613976784050464630e-02+7.608076557517051697e-03j)  (5.414388608187437057e-03-4.712147172540426254e-03j)  (1.577190938405692577e-03-1.760287996148690581e-04j)  (1.786172622814774513e-03-2.056336728855967522e-03j)  (1.193659496493637562e-03-8.295574807561933994e-04j)
 (2.577419392764568329e-02+8.019639179110527039e-03j)  (5.738975945860147476e-03-4.892352037131786346e-03j)  (1.653334824368357658e-03-6.185714155435562134e-04j)  (2.392516005784273148e-03-2.158058574423193932e-03j)  (1.613539643585681915e-03-8.538116817362606525e-04j)
 (2.538945153355598450e-02+8.413312025368213654e-03j)  (6.074057891964912415e-03-5.049264524132013321e-03j)  (1.821344718337059021e-03-1.029962324537336826e-03j)  (2.999688731506466866e-03-2.078189980238676071e-03j)  (1.988515723496675491e-03-6.712578469887375832e-04j)
 (2.498634159564971924e-02+8.788167499005794525e-03j)  (6.417863070964813232e-03-5.182227119803428650e-03j)  (2.072150353342294693e-03-1.390412449836730957e-03j)  (3.555292263627052307e-03-1.824414008297026157e-03j)  (2.225179923698306084e-03-3.303255653008818626e-04j)
 (2.456570416688919067e-02+9.143313392996788025e-03j)  (6.768567953258752823e-03-5.290718283504247665e-03j)  (2.392490161582827568e-03-1.682433648966252804e-03j)  (4.011577926576137543e-03-1.419124193489551544e-03j)  (2.265786286443471909e-03+8.208023064071312547e-05j)
 (2.412842400372028351e-02+9.477891027927398682e-03j)  (7.124310359358787537e-03-5.374355241656303406e-03j)  (2.765461802482604980e-03-1.891703461296856403e-03j)  (4.329483024775981903e-03-8.973646908998489380e-04j)  (2.102068392559885979e-03+4.629284085240215063e-04j)
 (2.367541752755641937e-02+9.791081771254539490e-03j)  (7.483195047825574875e-03-5.432898178696632385e-03j)  (3.171248594298958778e-03-2.007802948355674744e-03j)  (4.481866490095853806e-03-3.036921552848070860e-04j)  (1.776375924237072468e-03+7.191216573119163513e-04j)
 (2.320764213800430298e-02+1.008210144937038422e-02j)  (7.843309082090854645e-03-5.466253962367773056e-03j)  (3.587988438084721565e-03-2.024791901931166649e-03j)  (4.455671180039644241e-03+3.117552259936928749e-04j)  (1.370021956972777843e-03+7.906031678430736065e-04j)
 (2.272608689963817596e-02+1.035020966082811356e-02j)  (8.202727884054183960e-03-5.474479403346776962e-03j)  (3.992756363004446030e-03-1.941593247465789318e-03j)  (4.252825397998094559e-03+8.976258104667067528e-04j)  (9.819919941946864128e-04+6.646748515777289867e-04j)
 (2.223177440464496613e-02+1.059470511972904205e-02j)  (8.559534326195716858e-03-5.457781255245208740e-03j)  (4.362611100077629089e-03-1.762167084962129593e-03j)  (3.889819607138633728e-03+1.405768096446990967e-03j)  (7.036066963337361813e-04+3.780133847612887621e-04j)
 (2.172576263546943665e-02+1.081493124365806580e-02j)  (8.911820128560066223e-03-5.416517611593008041e-03j)  (4.675669129937887192e-03-1.495463540777564049e-03j)  (3.396008629351854324e-03+1.795297139324247837e-03j)  (5.957000539638102055e-04+6.082660547690466046e-06j)
 (2.120913565158843994e-02+1.101027335971593857e-02j)  (9.257707744836807251e-03-5.351198837161064148e-03j)  (4.912155214697122574e-03-1.155151519924402237e-03j)  (2.810801146551966667e-03+2.035951474681496620e-03j)  (6.741377292200922966e-04-3.570987901184707880e-04j)
 (2.068300545215606689e-02+1.118016522377729416e-02j)  (9.595356881618499756e-03-5.262484773993492126e-03j)  (5.055382847785949707e-03-7.591307512484490871e-04j)  (2.180004725232720375e-03+2.110449131578207016e-03j)  (9.072584216482937336e-04-6.234062602743506432e-04j)
 (2.014851197600364685e-02+1.132408343255519867e-02j)  (9.922977536916732788e-03-5.151184275746345520e-03j)  (5.092627368867397308e-03-3.288448206149041653e-04j)  (1.551663037389516830e-03+2.015637233853340149e-03j)  (1.225650776177644730e-03-7.328160572797060013e-04j)
 (1.960681751370429993e-02+1.144155673682689667e-02j)  (1.023884397000074387e-02-5.018251948058605194e-03j)  (5.015841219574213028e-03+1.115796694648452103e-04j)  (9.717695647850632668e-04+1.762345898896455765e-03j)  (1.541423844173550606e-03-6.675893091596662998e-04j)
 (1.905910857021808624e-02+1.153215765953063965e-02j)  (1.054130494594573975e-02-4.864783026278018951e-03j)  (4.822190385311841965e-03+5.363348172977566719e-04j)  (4.802496987394988537e-04+1.373971346765756607e-03j)  (1.771645736880600452e-03-4.548552387859672308e-04j)
 (1.850659213960170746e-02+1.159551367163658142e-02j)  (1.082879863679409027e-02-4.692010115832090378e-03j)  (4.514370579272508621e-03+9.190340060740709305e-04j)  (1.075798427336849272e-04+8.839313522912561893e-04j)  (1.859561656601727009e-03-1.571674656588584185e-04j)
 (1.795049384236335754e-02+1.163129881024360657e-02j)  (1.109985914081335068e-02-4.501294810324907303e-03j)  (4.100701306015253067e-03+1.233870279975235462e-03j)  (-1.276503608096390963e-04+3.322384145576506853e-04j)  (1.787870773114264011e-03+1.461305946577340364e-04j)
 (1.739205233752727509e-02+1.163923926651477814e-02j)  (1.135313417762517929e-02-4.294122569262981415e-03j)  (3.594973590224981308e-03+1.456783502362668514e-03j)  (-2.200128365075215697e-04-2.384826220804825425e-04j)  (1.580547774210572243e-03+3.813932416960597038e-04j)
 (1.683252677321434021e-02+1.161911617964506149e-02j)  (1.158739347010850906e-02-4.072094336152076721e-03j)  (3.016062313690781593e-03+1.566586201079189777e-03j)  (-1.772405375959351659e-04-7.871552370488643646e-04j)  (1.292880624532699585e-03+5.006181308999657631e-04j)
 (1.627318374812602997e-02+1.157076004892587662e-02j)  (1.180153712630271912e-02-3.836914664134383202e-03j)  (2.387311076745390892e-03+1.546001411043107510e-03j)  (-1.895852619782090187e-05-1.278196345083415508e-03j)  (9.927056962624192238e-04+4.931448493152856827e-04j)
 (1.571530103683471680e-02+1.149405539035797119e-02j)  (1.199460867792367935e-02-3.590385196730494499e-03j)  (1.735709840431809425e-03+1.382565009407699108e-03j)  (2.257287269458174706e-04-1.684870338067412376e-03j)  (7.383511401712894440e-04+3.856856492348015308e-04j)
 (1.516016572713851929e-02+1.138894259929656982e-02j)  (1.216580253094434738e-02-3.334390465170145035e-03j)  (1.090893405489623547e-03+1.069354242645204067e-03j)  (5.215615383349359035e-04-1.991733442991971970e-03j)  (5.598534480668604374e-04+2.305538218934088945e-04j)
 (1.460906956344842911e-02+1.125541422516107559e-02j)  (1.231447514146566391e-02-3.070887178182601929e-03j)  (4.840021429117769003e-04+6.055068806745111942e-04j)  (8.310420671477913857e-04-2.195929177105426788e-03j)  (4.492500447668135166e-04+8.537658868590369821e-05j)
 (1.406330801546573639e-02+1.109351869672536850e-02j)  (1.244014687836170197e-02-2.801890019327402115e-03j)  (-5.355519169825129211e-05-3.495170631140354089e-06j)  (1.118567422963678837e-03-2.307207323610782623e-03j)  (3.633284359239041805e-04-9.806245543586555868e-06j)
 (1.352418027818202972e-02+1.090335845947265625e-02j)  (1.254251319915056229e-02-2.529459074139595032e-03j)  (-4.913862794637680054e-04-7.457938627339899540e-04j)  (1.354379113763570786e-03-2.346653491258621216e-03j)  (2.387356216786429286e-04-5.108930781716480851e-05j)
 (1.299298088997602463e-02+1.068508997559547424e-02j)  (1.262144837528467178e-02-2.255683997645974159e-03j)  (-8.013964979909360409e-04-1.603382872417569160e-03j)  (1.517941593192517757e-03-2.344241365790367126e-03j)  (1.571927896293345839e-05-7.877189636928960681e-05j)
 (1.247100438922643661e-02+1.043892651796340942e-02j)  (1.267700921744108200e-02-1.982669113203883171e-03j)  (-9.590146364644169807e-04-2.552590798586606979e-03j)  (1.600412186235189438e-03-2.335430355742573738e-03j)  (-3.360152186360210180e-04-1.714435347821563482e-04j)
 (1.195953972637653351e-02+1.016513630747795105e-02j)  (1.270943693816661835e-02-1.712517580017447472e-03j)  (-9.443123126402497292e-04-3.564807120710611343e-03j)  (1.605945522896945477e-03-2.357122488319873810e-03j)  (-7.969955913722515106e-04-4.263415466994047165e-04j)
 (1.145986746996641159e-02+9.864040650427341461e-03j)  (1.271916087716817856e-02-1.447315211407840252e-03j)  (-7.429696852341294289e-04-4.607425536960363388e-03j)  (1.551682013086974621e-03-2.443367149680852890e-03j)  (-1.289982115849852562e-03-9.301931131631135941e-04j)
 (1.097325980663299561e-02+9.536016732454299927e-03j)  (1.270679570734500885e-02-1.189113594591617584e-03j)  (-3.470451047178357840e-04-5.644973367452621460e-03j)  (1.466389978304505348e-03-2.621217630803585052e-03j)  (-1.688206102699041367e-03-1.727845752611756325e-03j)
 (1.050097495317459106e-02+9.181496687233448029e-03j)  (1.267314329743385315e-02-9.399132104590535164e-04j)  (2.444859419483691454e-04-6.640384905040264130e-03j)  (1.387856784276664257e-03-2.907154383137822151e-03j)  (-1.839653705246746540e-03-2.797332825139164925e-03j)
 (1.004426088184118271e-02+8.800964802503585815e-03j)  (1.261918433010578156e-02-7.016467861831188202e-04j)  (1.025448786094784737e-03-7.556370925158262253e-03j)  (1.359247486107051373e-03-3.304432611912488937e-03j)  (-1.602802192792296410e-03-4.039143212139606476e-03j)
 (9.604345075786113739e-03+8.394961245357990265e-03j)  (1.254607830196619034e-02-4.761621530633419752e-04j)  (1.982461195439100266e-03-8.356831967830657959e-03j)  (1.424743910320103168e-03-3.801640821620821953e-03j)  (-8.856674539856612682e-04-5.284449551254510880e-03j)
 (9.182438254356384277e-03+7.964076474308967590e-03j)  (1.245515700429677963e-02-2.652057737577706575e-04j)  (3.095205407589673996e-03-9.008266031742095947e-03j)  (1.624860102310776711e-03-4.372649826109409332e-03j)  (3.216672048438340425e-04-6.322539411485195160e-03j)
 (8.779732510447502136e-03+7.508956361562013626e-03j)  (1.234791241586208344e-02-7.040640775812789798e-05j)  (4.336971789598464966e-03-9.481102228164672852e-03j)  (1.991864060983061790e-03-4.978005308657884598e-03j)  (1.930165453813970089e-03-6.942744832485914230e-03j)
 (8.397393859922885895e-03+7.030295673757791519e-03j)  (1.222599297761917114e-02+1.067406119545921683e-04j)  (5.675465334206819534e-03-9.750921279191970825e-03j)  (2.545740688219666481e-03-5.567691754549741745e-03j)  (3.756611607968807220e-03-6.982036866247653961e-03j)
 (8.036566898226737976e-03+6.528840865939855576e-03j)  (1.209118869155645370e-02+2.648884546943008900e-04j)  (7.073838729411363602e-03-9.799507446587085724e-03j)  (3.291092813014984131e-03-6.085056811571121216e-03j)  (5.551195703446865082e-03-6.367215886712074280e-03j)
 (7.698365021497011185e-03+6.005389150232076645e-03j)  (1.194541808217763901e-02+4.028531548101454973e-04j)  (8.491926826536655426e-03-9.615682996809482574e-03j)  (4.215304274111986160e-03-6.471587810665369034e-03j)  (7.043536752462387085e-03-5.140992347151041031e-03j)
 (7.383876480162143707e-03+5.460786167532205582e-03j)  (1.179071888327598572e-02+5.196267156861722469e-04j)  (9.887626394629478455e-03-9.195896796882152557e-03j)  (5.288179963827133179e-03-6.672131828963756561e-03j)  (7.997922599315643311e-03-3.464295994490385056e-03j)
 (7.094157394021749496e-03+4.895925056189298630e-03j)  (1.162922661751508713e-02+6.143894861452281475e-04j)  (1.121838483959436417e-02-8.544535376131534576e-03j)  (6.463158875703811646e-03-6.640108302235603333e-03j)  (8.265620097517967224e-03-1.592257060110569000e-03j)
 (6.830229423940181732e-03+4.311745520681142807e-03j)  (1.146316435188055038e-02+6.865206523798406124e-04j)  (1.244272384792566299e-02-7.673943880945444107e-03j)  (7.680050563067197800e-03-6.342247594147920609e-03j)  (7.821918465197086334e-03+1.726066402625292540e-04j)
 (6.593080703169107437e-03+3.709234530106186867e-03j)  (1.129481848329305649e-02+7.356081041507422924e-04j)  (1.352176163345575333e-02-6.604146212339401245e-03j)  (8.869111537933349609e-03-5.762413609772920609e-03j)  (6.778337527066469193e-03+1.540866564027965069e-03j)
 (6.383662112057209015e-03+3.089420963078737259e-03j)  (1.112652290612459183e-02+7.614560890942811966e-04j)  (1.442065462470054626e-02-5.362273193895816803e-03j)  (9.956155903637409210e-03-4.904143977910280228e-03j)  (5.365639459341764450e-03+2.297423779964447021e-03j)
 (6.202886346727609634e-03+2.453378401696681976e-03j)  (1.096064131706953049e-02+7.640913245268166065e-04j)  (1.510991528630256653e-02-3.981721121817827225e-03j)  (1.086829416453838348e-02-3.791637951508164406e-03j)  (3.889803774654865265e-03+2.349696354940533638e-03j)
 (6.051624193787574768e-03+1.802220824174582958e-03j)  (1.079954113811254501e-02+7.437675958499312401e-04j)  (1.556655298918485641e-02-2.501058159396052361e-03j)  (1.153982710093259811e-02-2.469048835337162018e-03j)  (2.669483190402388573e-03+1.751212403178215027e-03j)
 (5.930704995989799500e-03+1.137102488428354263e-03j)  (1.064557582139968872e-02+7.009681430645287037e-04j)  (1.577498763799667358e-02-9.627286926843225956e-04j)  (1.191778946667909622e-02-9.980893228203058243e-04j)  (1.968119060620665550e-03+6.941616884432733059e-04j)
 (5.840914323925971985e-03+4.592158657032996416e-04j)  (1.050106342881917953e-02+6.364061846397817135e-04j)  (1.572769507765769958e-02+5.884055863134562969e-04j)  (1.196667365729808807e-02+5.459066596813499928e-04j)  (1.935700653120875359e-03-5.287360982038080692e-04j)
 (5.782992579042911530e-03-2.302097418578341603e-04j)  (1.036826148629188538e-02+5.510233459062874317e-04j)  (1.542557217180728912e-02+2.106630476191639900e-03j)  (1.167189609259366989e-02+2.079176716506481171e-03j)  (2.573560457676649094e-03-1.585675287060439587e-03j)
 (5.757630802690982819e-03-9.299102821387350559e-04j)  (1.024934649467468262e-02+4.459860792849212885e-04j)  (1.487799081951379776e-02+3.546992782503366470e-03j)  (1.104168966412544250e-02+3.515579272061586380e-03j)  (3.730846103280782700e-03-2.177584916353225708e-03j)
 (5.765473935753107071e-03-1.638588495552539825e-03j)  (1.014639344066381454e-02+3.226797853130847216e-04j)  (1.410252787172794342e-02+4.866903182119131088e-03j)  (1.010721456259489059e-02+4.773017950356006622e-03j)  (5.134417675435543060e-03-2.104609273374080658e-03j)
 (5.807115696370601654e-03-2.354915719479322433e-03j)  (1.006134971976280212e-02+1.827008090913295746e-04j)  (1.312441099435091019e-02+6.027662660926580429e-03j)  (8.920839056372642517e-03+5.779716186225414276e-03j)  (6.446390878409147263e-03-1.312278676778078079e-03j)
 (5.883097648620605469e-03-3.077534260228276253e-03j)  (9.996016509830951691e-03+2.784627758956048638e-05j)  (1.197565533220767975e-02+6.995861884206533432e-03j)  (7.552688941359519958e-03+6.479816045612096786e-03j)  (7.337161339819431305e-03+9.340132965007796884e-05j)
 (5.993909202516078949e-03-3.805058775469660759e-03j)  (9.952028281986713409e-03-1.398981985403224826e-04j)  (1.069395896047353745e-02+7.744591217488050461e-03j)  (6.085714790970087051e-03+6.837832741439342499e-03j)  (7.557946722954511642e-03+1.865946338512003422e-03j)
 (6.139985751360654831e-03-4.536078777164220810e-03j)  (9.930832311511039734e-03-3.183730004820972681e-04j)  (9.321372024714946747e-03+8.254419080913066864e-03j)  (4.609652794897556305e-03+6.841568741947412491e-03j)  (6.996687967330217361e-03+3.669634694233536720e-03j)
 (6.321707274764776230e-03-5.269159562885761261e-03j)  (9.933670051395893097e-03-5.052609485574066639e-04j)  (7.902801036834716797e-03+8.514098823070526123e-03j)  (3.214359050616621971e-03+6.503227166831493378e-03j)  (5.704614799469709396e-03+5.151045043021440506e-03j)
 (6.539398338645696640e-03-6.002847105264663696e-03j)  (9.961560368537902832e-03-6.981057813391089439e-04j)  (6.484400946646928787e-03+8.520972914993762970e-03j)  (1.983055379241704941e-03+5.858602002263069153e-03j)  (3.887214697897434235e-03+6.015201099216938019e-03j)
 (6.793324369937181473e-03-6.735666655004024506e-03j)  (1.001528184860944748e-02-8.943324792198836803e-04j)  (5.111913196742534637e-03+8.281062357127666473e-03j)  (9.860363788902759552e-04+4.964389838278293610e-03j)  (1.861303579062223434e-03+6.089404691010713577e-03j)
 (7.083694450557231903e-03-7.466127630323171616e-03j)  (1.009536348283290863e-02-1.091269426979124546e-03j)  (3.829016815871000290e-03+7.808831054717302322e-03j)  (2.753627486526966095e-04+3.893820103257894516e-03j)  (-1.243480346602154896e-05+5.360478069633245468e-03j)
 (7.410658057779073715e-03-8.192724548280239105e-03j)  (1.020206697285175323e-02-1.286171725951135159e-03j)  (2.675749361515045166e-03+7.126634009182453156e-03j)  (-1.190144685097038746e-04+2.730943262577056885e-03j)  (-1.406479976139962673e-03+3.977023996412754059e-03j)
 (7.774305064231157303e-03-8.913939818739891052e-03j)  (1.033538114279508591e-02-1.476246630772948265e-03j)  (1.687066280283033848e-03+6.263871677219867706e-03j)  (-1.913688029162585735e-04+1.564042060635983944e-03j)  (-2.095881383866071701e-03+2.216216409578919411e-03j)
 (8.174664340913295746e-03-9.628245607018470764e-03j)  (1.049501448869705200e-02-1.658679801039397717e-03j)  (8.915878133848309517e-04+5.255877971649169922e-03j)  (3.963540439144708216e-05+4.786959616467356682e-04j)  (-2.004551468417048454e-03+4.226466699037700891e-04j)
 (8.611704222857952118e-03-1.033410802483558655e-02j)  (1.068038586527109146e-02-1.830662135034799576e-03j)  (3.105840296484529972e-04+4.142585676163434982e-03j)  (5.327495164237916470e-04-4.489257698878645897e-04j)  (-1.218208111822605133e-03-1.066908822394907475e-03j)
 (9.085332043468952179e-03-1.102998666465282440e-02j)  (1.089062727987766266e-02-1.989418873563408852e-03j)  (-4.276161780580878258e-05+2.967017237097024918e-03j)  (1.227779430337250233e-03-1.157988561317324638e-03j)  (3.865395046886987984e-05-1.995767466723918915e-03j)
 (9.595393203198909760e-03-1.171433832496404648e-02j)  (1.112457923591136932e-02-2.132237190380692482e-03j)  (-1.637816749280318618e-04+1.773663447238504887e-03j)  (2.050760434940457344e-03-1.607637503184378147e-03j)  (1.456165337003767490e-03-2.240399597212672234e-03j)
 (1.014167070388793945e-02-1.238562073558568954e-02j)  (1.138079911470413208e-02-2.256495878100395203e-03j)  (-5.642999894917011261e-05+6.068052025511860847e-04j)  (2.920241560786962509e-03-1.779974089004099369e-03j)  (2.710353117436170578e-03-1.832505688071250916e-03j)
 (1.072388608008623123e-02-1.304229162633419037e-02j)  (1.165756117552518845e-02-2.359694568440318108e-03j)  (2.669421664904803038e-04-4.911512951366603374e-04j)  (3.754152450710535049e-03-1.681110006757080555e-03j)  (3.535775467753410339e-03-9.455677936784923077e-04j)
 (1.134169753640890121e-02-1.368281524628400803e-02j)  (1.195286866277456284e-02-2.439482370391488075e-03j)  (7.861311314627528191e-04-1.481264014728367329e-03j)  (4.476681817322969437e-03-1.340210554189980030e-03j)  (3.782869316637516022e-03+1.504361425759270787e-04j)
 (1.199470181018114090e-02-1.430566329509019852e-02j)  (1.226446591317653656e-02-2.493686042726039886e-03j)  (1.473926007747650146e-03-2.329507609829306602e-03j)  (5.024580750614404678e-03-8.066027075983583927e-04j)  (3.447084687650203705e-03+1.155132311396300793e-03j)
 (1.268243324011564255e-02-1.490931585431098938e-02j)  (1.258984860032796860e-02-2.520337700843811035e-03j)  (2.297222148627042770e-03-3.008031519129872322e-03j)  (5.352361127734184265e-03-1.451962889404967427e-04j)  (2.663604682311415672e-03+1.808940898627042770e-03j)
 (1.340436283499002457e-02-1.549226418137550354e-02j)  (1.292628701776266098e-02-2.517702057957649231e-03j)  (3.218359779566526413e-03-3.496174933388829231e-03j)  (5.435944534838199615e-03+5.693960119970142841e-04j)  (1.669566030614078045e-03+1.952639780938625336e-03j)
 (1.415990199893712997e-02-1.605301536619663239e-02j)  (1.327084098011255264e-02-2.484301105141639709e-03j)  (4.196634516119956970e-03-3.781199455261230469e-03j)  (5.274449475109577179e-03+1.259535434655845165e-03j)  (7.433104328811168671e-04+1.561544137075543404e-03j)
 (1.494840066879987717e-02-1.659009419381618500e-02j)  (1.362038310617208481e-02-2.418937394395470619e-03j)  (5.189924035221338272e-03-3.858707146719098091e-03j)  (4.889962729066610336e-03+1.851458800956606865e-03j)  (1.354878331767395139e-04+7.467178511433303356e-04j)
 (1.576914638280868530e-02-1.710204407572746277e-02j)  (1.397162768989801407e-02-2.320716390386223793e-03j)  (6.156362593173980713e-03-3.732732729986310005e-03j)  (4.325313493609428406e-03+2.281809691339731216e-03j)  (8.565608368371613324e-06-2.764418895822018385e-04j)
 (1.662136614322662354e-02-1.758743077516555786e-02j)  (1.432115398347377777e-02-2.189066261053085327e-03j)  (7.056000642478466034e-03-3.415500978007912636e-03j)  (3.640044247731566429e-03+2.503234194591641426e-03j)  (3.990822006016969681e-04-1.244133454747498035e-03j)
 (1.750423014163970947e-02-1.804484240710735321e-02j)  (1.466543879359960556e-02-2.023754408583045006e-03j)  (7.852383889257907867e-03-2.926860935986042023e-03j)  (2.904916880652308464e-03+2.488554222509264946e-03j)  (1.211356488056480885e-03-1.910709543153643608e-03j)
 (1.841684803366661072e-02-1.847289502620697021e-02j)  (1.500088628381490707e-02-1.824902370572090149e-03j)  (8.513987995684146881e-03-2.293419092893600464e-03j)  (2.195443026721477509e-03+2.233149483799934387e-03j)  (2.243695780634880066e-03-2.109584398567676544e-03j)
 (1.935826987028121948e-02-1.887023448944091797e-02j)  (1.532386429607868195e-02-1.592997228726744652e-03j)  (9.015451185405254364e-03-1.547404564917087555e-03j)  (1.584990881383419037e-03+1.755339209921658039e-03j)  (3.240283811464905739e-03-1.793750212527811527e-03j)
 (2.032749354839324951e-02-1.923553831875324249e-02j)  (1.563073694705963135e-02-1.328900572843849659e-03j)  (9.338557720184326172e-03-7.253121584653854370e-04j)  (1.138078630901873112e-03+1.094720093533396721e-03j)  (3.955767024308443069e-03-1.046245102770626545e-03j)
 (2.132345736026763916e-02-1.956751570105552673e-02j)  (1.591789908707141876e-02-1.033853855915367603e-03j)  (9.472930803894996643e-03+1.336235873168334365e-04j)  (9.044422185979783535e-04+3.086005744989961386e-04j)  (4.216578323394060135e-03-5.831483940710313618e-05j)
 (2.234504371881484985e-02-1.986491493880748749e-02j)  (1.618182286620140076e-02-7.094799657352268696e-04j)  (9.416406042873859406e-03+9.890616638585925102e-04j)  (9.144063224084675312e-04-5.331631982699036598e-04j)  (3.963951021432876587e-03+9.190943092107772827e-04j)
 (2.339108660817146301e-02-2.012651972472667694e-02j)  (1.641908474266529083e-02-3.577818279154598713e-04j)  (9.175073355436325073e-03+1.801230944693088531e-03j)  (1.175973564386367798e-03-1.354482606984674931e-03j)  (3.268139669671654701e-03+1.638373942114412785e-03j)
 (2.446036227047443390e-02-2.035115659236907959e-02j)  (1.662641018629074097e-02+1.886280551843810827e-05j)  (8.762978948652744293e-03+2.532580168917775154e-03j)  (1.673901337198913097e-03-2.079950412735342979e-03j)  (2.310489537194371223e-03+1.917181187309324741e-03j)
 (2.555160038173198700e-02-2.053769305348396301e-02j)  (1.680070720613002777e-02+4.177103983238339424e-04j)  (8.201502263545989990e-03+3.149337600916624069e-03j)  (2.370862988755106926e-03-2.641743514686822891e-03j)  (1.337908674031496048e-03+1.683942042291164398e-03j)
 (2.666348032653331757e-02-2.068504132330417633e-02j)  (1.693911291658878326e-02+8.356643375009298325e-04j)  (7.518438622355461121e-03+3.622914431616663933e-03j)  (3.210605354979634285e-03-2.985902829095721245e-03j)  (6.010800716467201710e-04+9.956953581422567368e-04j)
 (2.779463306069374084e-02-2.079216204583644867e-02j)  (1.703901961445808411e-02+1.269291387870907784e-03j)  (6.746804807335138321e-03+3.931095357984304428e-03j)  (4.122842103242874146e-03-3.077423432841897011e-03j)  (2.917581005021929741e-04+2.388536995567847043e-05j)
 (2.894364483654499054e-02-2.085806243121623993e-02j)  (1.709812320768833160e-02+1.714841811917722225e-03j)  (5.923437885940074921e-03+4.058966878801584244e-03j)  (5.029460415244102478e-03-2.903691958636045456e-03j)  (4.947101115249097347e-04-9.883745806291699409e-04j)
 (3.010905720293521881e-02-2.088180370628833771e-02j)  (1.711444556713104248e-02+2.168273786082863808e-03j)  (5.087429657578468323e-03+3.999545704573392868e-03j)  (5.851503461599349976e-03-2.475947607308626175e-03j)  (1.166257541626691818e-03-1.786981476470828056e-03j)
 (3.128937259316444397e-02-2.086249552667140961e-02j)  (1.708637550473213196e-02+2.625279827043414116e-03j)  (4.278460051864385605e-03+3.754077246412634850e-03j)  (6.516315974295139313e-03-1.828613458201289177e-03j)  (2.144806785508990288e-03-2.170417690649628639e-03j)
 (3.248304501175880432e-02-2.079930342733860016e-02j)  (1.701269485056400299e-02+3.081319155171513557e-03j)  (3.535106778144836426e-03+3.331991611048579216e-03j)  (6.964212283492088318e-03-1.016531256027519703e-03j)  (3.190843388438224792e-03-2.040418330579996109e-03j)
 (3.368849679827690125e-02-2.069145254790782928e-02j)  (1.689261384308338165e-02+3.531650640070438385e-03j)  (2.893188269808888435e-03+2.750519663095474243e-03j)  (7.154072634875774384e-03-1.103239046642556787e-04j)  (4.046548623591661453e-03-1.427066628821194172e-03j)
 (3.490411490201950073e-02-2.053822204470634460e-02j)  (1.672578603029251099e-02+3.971370402723550797e-03j)  (2.384218620136380196e-03+2.033977303653955460e-03j)  (7.067344151437282562e-03+8.097305544652044773e-04j)  (4.500277340412139893e-03-4.819545138161629438e-04j)
 (3.612824901938438416e-02-2.033894881606101990e-02j)  (1.651233993470668793e-02+4.395452793687582016e-03j)  (2.034032251685857773e-03+1.212749513797461987e-03j)  (6.710078567266464233e-03+1.660782378166913986e-03j)  (4.439858254045248032e-03+5.590585060417652130e-04j)
 (3.735921904444694519e-02-2.009303495287895203e-02j)  (1.625289022922515869e-02+4.798791836947202682e-03j)  (1.861640485003590584e-03+3.220119397155940533e-04j)  (6.112781818956136703e-03+2.364835934713482857e-03j)  (3.881357377395033836e-03+1.434386125765740871e-03j)
 (3.859531506896018982e-02-1.979994401335716248e-02j)  (1.594855636358261108e-02+5.176247097551822662e-03j)  (1.878366339951753616e-03-5.997589323669672012e-04j)  (5.328070838004350662e-03+2.855855971574783325e-03j)  (2.965967403724789619e-03+1.922090421430766582e-03j)
 (3.983479738235473633e-02-1.945919916033744812e-02j)  (1.560097560286521912e-02+5.522689782083034515e-03j)  (2.087297383695840836e-03-1.512427348643541336e-03j)  (4.426295869052410126e-03+3.085918258875608444e-03j)  (1.925562857650220394e-03+1.895825262181460857e-03j)
 (4.107590019702911377e-02-1.907039247453212738e-02j)  (1.521230395883321762e-02+5.833052564412355423e-03j)  (2.483082469552755356e-03-2.375924726948142052e-03j)  (3.489497583359479904e-03+3.029835410416126251e-03j)  (1.025276840664446354e-03+1.357295666821300983e-03j)
 (4.231684654951095581e-02-1.863317936658859253e-02j)  (1.478522177785634995e-02+6.102378014475107193e-03j)  (3.052083309739828110e-03-3.151990938931703568e-03j)  (2.604207722470164299e-03+2.687819069251418114e-03j)  (4.972575115971267223e-04+4.369233502075076103e-04j)
 (4.355582594871520996e-02-1.814728416502475739e-02j)  (1.432293280959129333e-02+6.325870286673307419e-03j)  (3.772880183532834053e-03-3.805856453254818916e-03j)  (1.853709109127521515e-03+2.085908316075801849e-03j)  (4.820873436983674765e-04-6.377418176271021366e-04j)
 (4.479101300239562988e-02-1.761250011622905731e-02j)  (1.382915396243333817e-02+6.498944479972124100e-03j)  (4.617112688720226288e-03-4.307799041271209717e-03j)  (1.310447230935096741e-03+1.274077803827822208e-03j)  (9.926060447469353676e-04-1.598269795067608356e-03j)
 (4.602057859301567078e-02-1.702868379652500153e-02j)  (1.330810226500034332e-02+6.617279723286628723e-03j)  (5.550625268369913101e-03-4.634502343833446503e-03j)  (1.029266044497489929e-03+3.221588267479091883e-04j)  (1.909427810460329056e-03-2.202422590926289558e-03j)
 (4.724267125129699707e-02-1.639576815068721771e-02j)  (1.276448369026184082e-02+6.676868069916963577e-03j)  (6.534878164529800415e-03-4.770163446664810181e-03j)  (1.042092801071703434e-03-6.861141300760209560e-04j)  (3.009622683748602867e-03-2.295351354405283928e-03j)
 (4.845542833209037781e-02-1.571375131607055664e-02j)  (1.220346707850694656e-02+6.674063391983509064e-03j)  (7.528558839112520218e-03-4.707296378910541534e-03j)  (1.354576554149389267e-03-1.660432200878858566e-03j)  (4.021745640784502029e-03-1.849491265602409840e-03j)
 (4.965699091553688049e-02-1.498270500451326370e-02j)  (1.163065619766712189e-02+6.605632603168487549e-03j)  (8.489344269037246704e-03-4.447195678949356079e-03j)  (1.945019699633121490e-03-2.511993749067187309e-03j)  (4.693705122917890549e-03-9.728713193908333778e-04j)
 (5.084548518061637878e-02-1.420277077704668045e-02j)  (1.105206459760665894e-02+6.468798033893108368e-03j)  (9.375724941492080688e-03-4.000031389296054840e-03j)  (2.765751210972666740e-03-3.161633387207984924e-03j)  (4.856560844928026199e-03+1.166601432487368584e-04j)
 (5.201903730630874634e-02-1.337416190654039383e-02j)  (1.047407370060682297e-02+6.261283531785011292e-03j)  (1.014883723109960556e-02-3.384573850780725479e-03j)  (3.746871603652834892e-03-3.547273576259613037e-03j)  (4.468120168894529343e-03+1.145263318903744221e-03j)
 (5.317578837275505066e-02-1.249716430902481079e-02j)  (9.903395548462867737e-03+5.981355905532836914e-03j)  (1.077420450747013092e-02-2.627544337883591652e-03j)  (4.802093841135501862e-03-3.630017861723899841e-03j)  (3.625033888965845108e-03+1.851815264672040939e-03j)
 (5.431386455893516541e-02-1.157213374972343445e-02j)  (9.347027167677879333e-03+5.627862177789211273e-03j)  (1.122333761304616928e-02-1.762618776410818100e-03j)  (5.836206953972578049e-03-3.398312954232096672e-03j)  (2.539844484999775887e-03+2.054358832538127899e-03j)
 (5.543141067028045654e-02-1.059950049966573715e-02j)  (8.812203072011470795e-03+5.200263112783432007e-03j)  (1.147510204464197159e-02-8.291160920634865761e-04j)  (6.753541994839906693e-03-2.869756193831562996e-03j)  (1.488204114139080048e-03+1.697425614111125469e-03j)
 (5.652657896280288696e-02-9.579764679074287415e-03j)  (8.306343108415603638e-03+4.698665346950292587e-03j)  (1.151681132614612579e-02+1.295785332331433892e-04j)  (7.466706447303295135e-03-2.090332563966512680e-03j)  (7.391165709123015404e-04+8.678740705363452435e-04j)
 (5.759753659367561340e-02-8.513499982655048370e-03j)  (7.836994715034961700e-03+4.123846068978309631e-03j)  (1.134497951716184616e-02+1.067796722054481506e-03j)  (7.904825732111930847e-03-1.131077995523810387e-03j)  (4.855957231484353542e-04-2.254050777992233634e-04j)
 (5.864245817065238953e-02-7.401348557323217392e-03j)  (7.411777507513761520e-03+3.477275604382157326e-03j)  (1.096571050584316254e-02+1.939505222253501415e-03j)  (8.020541630685329437e-03-8.239757153205573559e-05j)  (7.934097666293382645e-04-1.303533324971795082e-03j)
 (5.965954810380935669e-02-6.244026590138673782e-03j)  (7.038318552076816559e-03+2.761131618171930313e-03j)  (1.039468497037887573e-02+2.700284356251358986e-03j)  (7.795112207531929016e-03+9.535213466733694077e-04j)  (1.581408199854195118e-03-2.088912297040224075e-03j)
 (6.064702570438385010e-02-5.042318254709243774e-03j)  (6.724193226546049118e-03+1.978311222046613693e-03j)  (9.656747803092002869e-03+3.309285268187522888e-03j)  (7.241111248731613159e-03+1.871585496701300144e-03j)  (2.639267826452851295e-03-2.378016943112015724e-03j)
 (6.160312891006469727e-02-3.797079203650355339e-03j)  (6.476855836808681488e-03+1.132436096668243408e-03j)  (8.785101585090160370e-03+3.731085220351815224e-03j)  (6.402422674000263214e-03+2.573212143033742905e-03j)  (3.679173300042748451e-03-2.097155433148145676e-03j)
 (6.252612918615341187e-02-2.509232843294739723e-03j)  (6.303578149527311325e-03+2.278516330989077687e-04j)  (7.820128463208675385e-03+3.937362693250179291e-03j)  (5.351441446691751480e-03+2.975472714751958847e-03j)  (4.409253597259521484e-03-1.326431869529187679e-03j)
 (6.341433525085449219e-02-1.179771032184362411e-03j)  (6.211377680301666260e-03-7.303792517632246017e-04j)  (6.807880476117134094e-03+3.908318467438220978e-03j)  (4.183652345091104507e-03+3.019148251041769981e-03j)  (4.610731266438961029e-03-2.847500436473637819e-04j)
 (6.426606327295303345e-02+1.902469666674733162e-04j)  (6.206954363733530045e-03-1.736489008180797100e-03j)  (5.798297002911567688e-03+3.633780637755990028e-03j)  (3.009980311617255211e-03+2.674957038834691048e-03j)  (4.199230577796697617e-03+7.216784288175404072e-04j)
 (6.507968902587890625e-02+1.599695999175310135e-03j)  (6.296623498201370239e-03-2.784023992717266083e-03j)  (4.843208007514476776e-03+3.113937098532915115e-03j)  (1.947514363564550877e-03+1.947352546267211437e-03j)  (3.254041774198412895e-03+1.375564490444958210e-03j)
 (6.585361063480377197e-02+3.047385951504111290e-03j)  (6.486247759312391281e-03-3.865869715809822083e-03j)  (3.994205966591835022e-03+2.359659178182482719e-03j)  (1.109365955926477909e-03+8.754816371947526932e-04j)  (2.006659284234046936e-03+1.431113341823220253e-03j)
 (6.658627092838287354e-02+4.532063379883766174e-03j)  (6.781175732612609863e-03-4.974280484020709991e-03j)  (3.300465177744626999e-03+1.392393489368259907e-03j)  (5.945194279775023460e-04-4.688701592385768890e-04j)  (7.898391340859234333e-04+7.822890183888375759e-04j)
 (6.727616488933563232e-02+6.052412092685699463e-03j)  (7.186179049313068390e-03-6.100919097661972046e-03j)  (2.806600416079163551e-03+2.436105569358915091e-04j)  (4.785598721355199814e-04-1.986262854188680649e-03j)  (-4.163664925727061927e-05-5.010489840060472488e-04j)
 (6.792181730270385742e-02+7.607055827975273132e-03j)  (7.705392781645059586e-03-7.236895617097616196e-03j)  (2.550646429881453514e-03-1.046171877533197403e-03j)  (8.061110856942832470e-04-3.557178657501935959e-03j)  (-1.997975050471723080e-04-2.179591916501522064e-03j)
 (6.852179765701293945e-02+9.194558486342430115e-03j)  (8.342259563505649567e-03-8.372820913791656494e-03j)  (2.562250010669231415e-03-2.428770065307617188e-03j)  (1.585696241818368435e-03-5.051617044955492020e-03j)  (4.598697414621710777e-04-3.893851302564144135e-03j)
 (6.907474249601364136e-02+1.081342808902263641e-02j)  (9.099478833377361298e-03-9.498855099081993103e-03j)  (2.861148910596966743e-03-3.850070759654045105e-03j)  (2.787545090541243553e-03-6.339946761727333069e-03j)  (1.893572858534753323e-03-5.245862063020467758e-03j)
 (6.957933306694030762e-02+1.246211491525173187e-02j)  (9.978954680263996124e-03-1.060477178543806076e-02j)  (3.456006757915019989e-03-5.252063740044832230e-03j)  (4.344635177403688431e-03-7.304115686565637589e-03j)  (3.868653671815991402e-03-5.894486792385578156e-03j)
 (7.003430277109146118e-02+1.413901709020137787e-02j)  (1.098175719380378723e-02-1.168002001941204071e-02j)  (4.343665670603513718e-03-6.575101055204868317e-03j)  (6.156982388347387314e-03-7.848269306123256683e-03j)  (6.009352859109640121e-03-5.641416646540164948e-03j)
 (7.043842971324920654e-02+1.584247872233390808e-02j)  (1.210808195173740387e-02-1.271379180252552032e-02j)  (5.508851725608110428e-03-7.760291919112205505e-03j)  (8.098926395177841187e-03-7.907842285931110382e-03j)  (7.879620417952537537e-03-4.486361518502235413e-03j)
 (7.079058140516281128e-02+1.757079921662807465e-02j)  (1.335721649229526520e-02-1.369509380310773849e-02j)  (6.924363318830728531e-03-8.751948364078998566e-03j)  (1.002887543290853500e-02-7.456294726580381393e-03j)  (9.084238670766353607e-03-2.636672696098685265e-03j)
 (7.108965516090393066e-02+1.932222582399845123e-02j)  (1.472751796245574951e-02-1.461282745003700256e-02j)  (8.551748469471931458e-03-9.499985724687576294e-03j)  (1.180077809840440750e-02-6.508830469101667404e-03j)  (9.364363737404346466e-03-4.672428476624190807e-04j)
 (7.133462280035018921e-02+2.109496109187602997e-02j)  (1.621638797223567963e-02-1.545586343854665756e-02j)  (1.034245453774929047e-02-9.962173178791999817e-03j)  (1.327637303620576859e-02-5.122691858559846878e-03j)  (8.664051070809364319e-03+1.561496756039559841e-03j)
 (7.152453064918518066e-02+2.288716472685337067e-02j)  (1.782026328146457672e-02-1.621312461793422699e-02j)  (1.223943103104829788e-02-1.010615285485982895e-02j)  (1.433722954243421555e-02-3.393873805180191994e-03j)  (7.150576449930667877e-03+3.009164007380604744e-03j)
 (7.165846973657608032e-02+2.469695918262004852e-02j)  (1.953461021184921265e-02-1.687367074191570282e-02j)  (1.417911890894174576e-02-9.911135770380496979e-03j)  (1.489552017301321030e-02-1.450426294468343258e-03j)  (5.181975197046995163e-03+3.559903707355260849e-03j)
 (7.173562049865722656e-02+2.652242407202720642e-02j)  (2.135392278432846069e-02-1.742677763104438782e-02j)  (1.609377749264240265e-02-9.369187057018280029e-03j)  (1.490258518606424332e-02+5.572064546868205070e-04j)  (3.227829001843929291e-03+3.100475063547492027e-03j)
 (7.175522297620773315e-02+2.836160734295845032e-02j)  (2.327172830700874329e-02-1.786202937364578247e-02j)  (1.791405864059925079e-02-8.486062288284301758e-03j)  (1.435447763651609421e-02+2.468090504407882690e-03j)  (1.760853221639990807e-03+1.752211130224168301e-03j)
 (7.171658426523208618e-02+3.021251969039440155e-02j)  (2.528061158955097198e-02-1.816940121352672577e-02j)  (1.957174204289913177e-02-7.281523663550615311e-03j)  (1.329391729086637497e-02+4.124020226299762726e-03j)  (1.144527574069797993e-03-1.523629325674846768e-04j)
 (7.161908596754074097e-02+3.207314759492874146e-02j)  (2.737223356962203979e-02-1.833933964371681213e-02j)  (2.100252360105514526e-02-5.789115093648433685e-03j)  (1.180836372077465057e-02+5.382977426052093506e-03j)  (1.543781254440546036e-03-2.144353929907083511e-03j)
 (7.146219909191131592e-02+3.394144400954246521e-02j)  (2.953736111521720886e-02-1.836284808814525604e-02j)  (2.214876003563404083e-02-4.055396653711795807e-03j)  (1.002424303442239761e-02+6.131700240075588226e-03j)  (2.881046617403626442e-03-3.728278912603855133e-03j)
 (7.124543935060501099e-02+3.581533953547477722e-02j)  (3.176590427756309509e-02-1.823157072067260742e-02j)  (2.296205796301364899e-02-2.138634445145726204e-03j)  (8.097670041024684906e-03+6.296274717897176743e-03j)  (4.849715158343315125e-03-4.501300398260354996e-03j)
 (7.096842676401138306e-02+3.769274801015853882e-02j)  (3.404697403311729431e-02-1.793786697089672089e-02j)  (2.340560033917427063e-02-1.069881909643299878e-04j)  (6.202325690537691116e-03+5.849784240126609802e-03j)  (6.983495317399501801e-03-4.253305960446596146e-03j)
 (7.063084095716476440e-02+3.957154974341392517e-02j)  (3.636891022324562073e-02-1.747488789260387421e-02j)  (2.345612086355686188e-02+1.963755115866661072e-03j)  (4.515422042459249496e-03+4.816269502043724060e-03j)  (8.766558952629566193e-03-3.022941993549466133e-03j)
 (7.023244351148605347e-02+4.144962877035140991e-02j)  (3.871936723589897156e-02-1.683664508163928986e-02j)  (2.310543134808540344e-02+3.992829471826553345e-03j)  (3.202842548489570618e-03+3.270531073212623596e-03j)  (9.758971631526947021e-03-1.094603096134960651e-03j)
 (6.977308541536331177e-02+4.332483932375907898e-02j)  (4.108536988496780396e-02-1.601807959377765656e-02j)  (2.236144244670867920e-02+5.897434893995523453e-03j)  (2.404694911092519760e-03+1.333641936071217060e-03j)  (9.707323275506496429e-03+1.064778654836118221e-03j)
 (6.925267726182937622e-02+4.519503563642501831e-02j)  (4.345337674021720886e-02-1.501512154936790466e-02j)  (2.124860137701034546e-02+7.595876697450876236e-03j)  (2.222489332780241966e-03-8.356116595678031445e-04j)  (8.613107725977897644e-03+2.915682271122932434e-03j)
 (6.867122650146484375e-02+4.705805703997612000e-02j)  (4.580936953425407410e-02-1.382474787533283234e-02j)  (1.980773545801639557e-02+9.010792709887027740e-03j)  (2.709083724766969681e-03-3.052802523598074913e-03j)  (6.740694865584373474e-03+3.977392800152301788e-03j)
 (6.802881509065628052e-02+4.891174659132957458e-02j)  (4.813893884420394897e-02-1.244502607733011246e-02j)  (1.809526421129703522e-02+1.007234398275613785e-02j)  (3.862336045131087303e-03-5.122569389641284943e-03j)  (4.560863599181175232e-03+3.949436359107494354e-03j)
 (6.732559949159622192e-02+5.075394362211227417e-02j)  (5.042735487222671509e-02-1.087515894323587418e-02j)  (1.618180610239505768e-02+1.072126161307096481e-02j)  (5.623140837997198105e-03-6.854834035038948059e-03j)  (2.641392173245549202e-03+2.792943269014358521e-03j)
 (6.656182557344436646e-02+5.258248373866081238e-02j)  (5.265968665480613708e-02-9.115520864725112915e-03j)  (1.415020320564508438e-02+1.091162208467721939e-02j)  (7.878184318542480469e-03-8.081243373453617096e-03j)  (1.509570050984621048e-03+7.504895329475402832e-04j)
 (6.573781371116638184e-02+5.439521744847297668e-02j)  (5.482086539268493652e-02-7.167682051658630371e-03j)  (1.209300383925437927e-02+1.061324868351221085e-02j)  (1.046738028526306152e-02-8.670475333929061890e-03j)  (1.519274432212114334e-03-1.702846027910709381e-03j)
 (6.485396623611450195e-02+5.618999898433685303e-02j)  (5.689580738544464111e-02-5.034429486840963364e-03j)  (1.010950654745101929e-02+9.813635610044002533e-03j)  (1.319555845111608505e-02-8.541099727153778076e-03j)  (2.755442867055535316e-03-3.967971075326204300e-03j)
 (6.391076743602752686e-02+5.796469375491142273e-02j)  (5.886951461434364319e-02-2.719776704907417297e-03j)  (8.302426896989345551e-03+8.519308641552925110e-03j)  (1.584762707352638245e-02-7.670824881643056870e-03j)  (5.000979639589786530e-03-5.465665366500616074e-03j)
 (6.290877610445022583e-02+5.971718207001686096e-02j)  (6.072714924812316895e-02-2.289657859364524484e-04j)  (6.774306297302246094e-03+6.756562739610671997e-03j)  (1.820610277354717255e-02-6.101224105805158615e-03j)  (7.776955608278512955e-03-5.782057531177997589e-03j)
 (6.184864044189453125e-02+6.144535914063453674e-02j)  (6.245417892932891846e-02+2.431538421660661697e-03j)  (5.623790435492992401e-03+4.571517929434776306e-03j)  (2.006966993212699890e-02-3.937351517379283905e-03j)  (1.044954825192689896e-02-4.780028015375137329e-03j)
 (6.073107942938804626e-02+6.314714998006820679e-02j)  (6.403643637895584106e-02+5.254064686596393585e-03j)  (4.941887687891721725e-03+2.029483672231435776e-03j)  (2.127131447196006775e-02-1.342062023468315601e-03j)  (1.238061115145683289e-02-2.647572662681341171e-03j)
 (5.955689027905464172e-02+6.482049077749252319e-02j)  (6.546026468276977539e-02+8.229757659137248993e-03j)  (4.808350931853055954e-03-7.863815990276634693e-04j)  (2.169452980160713196e-02+1.474747434258460999e-03j)  (1.308703795075416565e-02+1.318285358138382435e-04j)
 (5.832695215940475464e-02+6.646335124969482422e-02j)  (6.671257317066192627e-02+1.134861446917057037e-02j)  (5.288310814648866653e-03-3.777082078158855438e-03j)  (2.128619141876697540e-02+4.271327052265405655e-03j)  (1.237029116600751877e-02+2.883527427911758423e-03j)
 (5.704221501946449280e-02+6.807373464107513428e-02j)  (6.778097152709960938e-02+1.459952257573604584e-02j)  (6.429278291761875153e-03-6.830419413745403290e-03j)  (2.006494253873825073e-02+6.792680360376834869e-03j)  (1.038276031613349915e-02+4.899072926491498947e-03j)
 (5.570371448993682861e-02+6.964967399835586548e-02j)  (6.865383684635162354e-02+1.797031052410602570e-02j)  (8.258641697466373444e-03-9.824183769524097443e-03j)  (1.812417805194854736e-02+8.791256695985794067e-03j)  (7.611271925270557404e-03+5.610993597656488419e-03j)
 (5.431254580616950989e-02+7.118923217058181763e-02j)  (6.932044774293899536e-02+2.144780755043029785e-02j)  (1.078175008296966553e-02-1.262979861348867416e-02j)  (1.562916301190853119e-02+1.004818826913833618e-02j)  (4.777087830007076263e-03+4.743247758597135544e-03j)
 (5.286988615989685059e-02+7.269051671028137207e-02j)  (6.977099925279617310e-02+2.501791343092918396e-02j)  (1.398067083209753036e-02-1.511632185429334641e-02j)  (1.280825026333332062e-02+1.039341557770967484e-02j)  (2.671890659257769585e-03+2.399174263700842857e-03j)
 (5.137698352336883545e-02+7.415167987346649170e-02j)  (6.999676674604415894e-02+2.866566367447376251e-02j)  (1.781367883086204529e-02-1.715466380119323730e-02j)  (9.938569739460945129e-03+9.723090566694736481e-03j)  (1.965836854651570320e-03-9.383085416629910469e-04j)
 (4.983515292406082153e-02+7.557090371847152710e-02j)  (6.999012082815170288e-02+3.237532079219818115e-02j)  (2.221551351249217987e-02-1.862188987433910370e-02j)  (7.327090017497539520e-03+8.012760430574417114e-03j)  (3.032583277672529221e-03-4.499875940382480621e-03j)
 (4.824578016996383667e-02+7.694644480943679810e-02j)  (6.974461674690246582e-02+3.613045066595077515e-02j)  (2.709843218326568604e-02-1.940548233687877655e-02j)  (5.288267508149147034e-03+5.325141828507184982e-03j)  (5.834864452481269836e-03-7.399899419397115707e-03j)
 (4.661031812429428101e-02+7.827657461166381836e-02j)  (6.925505399703979492e-02+3.991402685642242432e-02j)  (3.235401213169097900e-02-1.940737850964069366e-02j)  (4.119845107197761536e-03+1.811629976145923138e-03j)  (9.902443736791610718e-03-8.847623132169246674e-03j)
 (4.493027925491333008e-02+7.955963909626007080e-02j)  (6.851755082607269287e-02+4.370852559804916382e-02j)  (3.785569593310356140e-02-1.854769885540008545e-02j)  (4.078547470271587372e-03-2.292845631018280983e-03j)  (1.441434957087039948e-02-8.351482450962066650e-03j)
 (4.320724308490753174e-02+8.079404383897781372e-02j)  (6.752953678369522095e-02+4.749603196978569031e-02j)  (4.346199333667755127e-02-1.676799356937408447e-02j)  (5.357498768717050552e-03-6.681533996015787125e-03j)  (1.837341301143169403e-02-5.867062602192163467e-03j)
 (4.144285246729850769e-02+8.197823166847229004e-02j)  (6.628985702991485596e-02+5.125834420323371887e-02j)  (4.902026429772377014e-02-1.403389032930135727e-02j)  (8.067109622061252594e-03-1.099355239421129227e-02j)  (2.083857916295528412e-02-1.849128282628953457e-03j)
 (3.963879868388175964e-02+8.311071991920471191e-02j)  (6.479874998331069946e-02+5.497708916664123535e-02j)  (5.437094345688819885e-02-1.033708732575178146e-02j)  (1.222100015729665756e-02-1.483650971204042435e-02j)  (2.116463519632816315e-02+2.812194870784878731e-03j)
 (3.779684007167816162e-02+8.419007807970046997e-02j)  (6.305786967277526855e-02+5.863383039832115173e-02j)  (5.935212597250938416e-02-5.696548614650964737e-03j)  (1.772819459438323975e-02-1.781259849667549133e-02j)  (1.919366233050823212e-02+6.965530570596456528e-03j)
 (3.591878339648246765e-02+8.521495014429092407e-02j)  (6.107034161686897278e-02+6.221019476652145386e-02j)  (6.380433589220046997e-02-1.588990999152883887e-04j)  (2.439240552484989166e-02-1.954642124474048615e-02j)  (1.534975506365299225e-02+9.451353922486305237e-03j)
 (3.400648757815361023e-02+8.618403971195220947e-02j)  (5.884069204330444336e-02+6.568797677755355835e-02j)  (6.757534295320510864e-02+6.202036980539560318e-03j)  (3.191872686147689819e-02-1.971259899437427521e-02j)  (1.060709916055202484e-02+9.382573887705802917e-03j)
 (3.206185624003410339e-02+8.709611743688583374e-02j)  (5.637489259243011475e-02+6.904927641153335571e-02j)  (7.052484899759292603e-02+1.328654773533344269e-02j)  (3.992754966020584106e-02-1.806118711829185486e-02j)  (6.327891722321510315e-03+6.391246337443590164e-03j)
 (3.008684888482093811e-02+8.795003592967987061e-02j)  (5.368031188845634460e-02+7.227658480405807495e-02j)  (7.252897322177886963e-02+2.097116783261299133e-02j)  (4.797494783997535706e-02-1.443904731422662735e-02j)  (3.995453938841819763e-03+7.832868723198771477e-04j)
 (2.808345854282379150e-02+8.874469250440597534e-02j)  (5.076570063829421997e-02+7.535292953252792358e-02j)  (7.348424941301345825e-02+2.911158837378025055e-02j)  (5.557833239436149597e-02-8.805495686829090118e-03j)  (4.892659839242696762e-03-6.440626922994852066e-03j)
 (2.605372667312622070e-02+8.947909623384475708e-02j)  (4.764113202691078186e-02+7.826195657253265381e-02j)  (7.331115007400512695e-02+3.754624724388122559e-02j)  (6.224577873945236206e-02-1.241002348251640797e-03j)  (9.791157208383083344e-03-1.371346414089202881e-02j)
 (2.399972826242446899e-02+9.015230089426040649e-02j)  (4.431797564029693604e-02+8.098807930946350098e-02j)  (7.195694744586944580e-02+4.610051214694976807e-02j)  (6.750705093145370483e-02+8.051895536482334137e-03j)  (1.871875114738941193e-02-1.916387863457202911e-02j)
 (2.192357182502746582e-02+9.076344966888427734e-02j)  (4.080881923437118530e-02+8.351654559373855591e-02j)  (6.939774751663208008e-02+5.459134653210639954e-02j)  (7.094430923461914062e-02+1.875573024153709412e-02j)  (3.085989877581596375e-02-2.096680365502834320e-02j)
 (1.982740312814712524e-02+9.131175279617309570e-02j)  (3.712740540504455566e-02+8.583354949951171875e-02j)  (6.563981622457504272e-02+6.283225864171981812e-02j)  (7.222034037113189697e-02+3.045300953090190887e-02j)  (4.461949691176414490e-02-1.771624013781547546e-02j)
 (1.771339587867259979e-02+9.179652482271194458e-02j)  (3.328857198357582092e-02+8.792634308338165283e-02j)  (6.071988493204116821e-02+7.063845545053482056e-02j)  (7.110237330198287964e-02+4.264806583523750305e-02j)  (5.784789845347404480e-02-8.745633997023105621e-03j)
 (1.558374427258968353e-02+9.221713244915008545e-02j)  (2.930814400315284729e-02+8.978330343961715698e-02j)  (5.470467731356620789e-02+7.783200591802597046e-02j)  (6.747981160879135132e-02+5.479453131556510925e-02j)  (6.819187849760055542e-02+5.671846214681863785e-03j)
 (1.344067137688398361e-02+9.257304668426513672e-02j)  (2.520285360515117645e-02+9.139402210712432861e-02j)  (4.768947139382362366e-02+8.424687385559082031e-02j)  (6.137450784444808960e-02+6.632665544748306274e-02j)  (7.350903004407882690e-02+2.428953535854816437e-02j)
 (1.128641888499259949e-02+9.286379814147949219e-02j)  (2.099024504423141479e-02+9.274938702583312988e-02j)  (3.979583084583282471e-02+8.973359316587448120e-02j)  (5.294286087155342102e-02+7.669252902269363403e-02j)  (7.226772606372833252e-02+4.503489658236503601e-02j)
 (9.123242460191249847e-03+9.308902174234390259e-02j)  (1.668856479227542877e-02+9.384161233901977539e-02j)  (3.116854093968868256e-02+9.416357427835464478e-02j)  (4.246941208839416504e-02+8.538696914911270142e-02j)  (6.385489553213119507e-02+6.531786173582077026e-02j)
 (6.953414529561996460e-03+9.324842691421508789e-02j)  (1.231665257364511490e-02+9.466435015201568604e-02j)  (2.197184786200523376e-02+9.743275493383407593e-02j)  (3.035233728587627411e-02+9.198189526796340942e-02j)  (4.872946441173553467e-02+8.244695514440536499e-02j)
 (4.779214970767498016e-03+9.334179759025573730e-02j)  (7.893827743828296661e-03+9.521269798278808594e-02j)  (1.238509640097618103e-02+9.946460276842117310e-02j)  (1.708166114985942841e-02+9.615220129489898682e-02j)  (2.838803827762603760e-02+9.407769143581390381e-02j)
 (2.602931344881653786e-03+9.336902946233749390e-02j)  (3.439770545810461044e-03+9.548324346542358398e-02j)  (2.597928978502750397e-03+1.002122983336448669e-01j)  (3.211611416190862656e-03+9.769542515277862549e-02j)  (5.145203322172164917e-03+9.861016273498535156e-02j)
 (4.268552875146269798e-04+9.333007037639617920e-02j)  (-1.025597332045435905e-03+9.547409415245056152e-02j)  (-7.194839883595705032e-03+9.966006875038146973e-02j)  (-1.067111175507307053e-02+9.654385596513748169e-02j)  (-1.823356933891773224e-02+9.546129405498504639e-02j)
 (-1.746721914969384670e-03+9.322497993707656860e-02j)  (-5.482239183038473129e-03+9.518490731716156006e-02j)  (-1.679849810898303986e-02+9.782361239194869995e-02j)  (-2.398108877241611481e-02+9.276827424764633179e-02j)  (-3.897966071963310242e-02+8.516064286231994629e-02j)
 (-3.915512003004550934e-03+9.305388480424880981e-02j)  (-9.910126216709613800e-03+9.461687505245208740e-02j)  (-2.602370083332061768e-02+9.474959969520568848e-02j)  (-3.616775199770927429e-02+8.657319098711013794e-02j)  (-5.476753786206245422e-02+6.925231218338012695e-02j)
 (-6.077232770621776581e-03+9.281700849533081055e-02j)  (-1.428936235606670380e-02+9.377273917198181152e-02j)  (-3.469157218933105469e-02+9.051430225372314453e-02j)  (-4.674658551812171936e-02+7.828380912542343140e-02j)  (-6.407792121171951294e-02+5.002240091562271118e-02j)
 (-8.229611441493034363e-03+9.251465648412704468e-02j)  (-1.860031113028526306e-02+9.265676140785217285e-02j)  (-4.263846576213836670e-02+8.522132039070129395e-02j)  (-5.532598495483398438e-02+6.832571327686309814e-02j)  (-6.641285121440887451e-02+3.010448999702930450e-02j)
 (-1.037038955837488174e-02+9.214721620082855225e-02j)  (-2.282371744513511658e-02+9.127471596002578735e-02j)  (-4.972028359770774841e-02+7.899858057498931885e-02j)  (-6.162800267338752747e-02+5.719860270619392395e-02j)  (-6.232682988047599792e-02+1.203774847090244293e-02j)
 (-1.249732263386249542e-02+9.171514958143234253e-02j)  (-2.694082446396350861e-02+8.963383734226226807e-02j)  (-5.581616982817649841e-02+7.199461758136749268e-02j)  (-6.550175696611404419e-02+4.544586315751075745e-02j)  (-5.327378213405609131e-02-2.140161115676164627e-03j)
 (-1.460818666964769363e-02+9.121902287006378174e-02j)  (-3.093350119888782501e-02+8.774279057979583740e-02j)  (-6.083150953054428101e-02+6.437426805496215820e-02j)  (-6.692875176668167114e-02+3.362204506993293762e-02j)  (-4.130453988909721375e-02-1.119219511747360229e-02j)
 (-1.670078188180923462e-02+9.065946936607360840e-02j)  (-3.478434309363365173e-02+8.561161160469055176e-02j)  (-6.470013409852981567e-02+5.631399527192115784e-02j)  (-6.601981818675994873e-02+2.226036041975021362e-02j)  (-2.867696434259414673e-02-1.482272055000066757e-02j)
 (-1.877293176949024200e-02+9.003721177577972412e-02j)  (-3.847679123282432556e-02+8.325163275003433228e-02j)  (-6.738565117120742798e-02+4.799684882164001465e-02j)  (-6.300412118434906006e-02+1.184234581887722015e-02j)  (-1.745497062802314758e-02-1.364179141819477081e-02j)
 (-2.082248777151107788e-02+8.935303241014480591e-02j)  (-4.199523478746414185e-02+8.067543059587478638e-02j)  (-6.888191401958465576e-02+3.960734978318214417e-02j)  (-5.821110680699348450e-02+2.771614585071802139e-03j)  (-9.171755984425544739e-03-8.969322778284549713e-03j)
 (-2.284733951091766357e-02+8.860782533884048462e-02j)  (-4.532510042190551758e-02+7.789672911167144775e-02j)  (-6.921257078647613525e-02+3.132641315460205078e-02j)  (-5.204667150974273682e-02-4.646687302738428116e-03j)  (-4.616464953869581223e-03-2.525625284761190414e-03j)
 (-2.484540455043315887e-02+8.780253678560256958e-02j)  (-4.845294356346130371e-02+7.493031769990921021e-02j)  (-6.842978298664093018e-02+2.332640066742897034e-02j)  (-4.496537148952484131e-02-1.021949201822280884e-02j)  (-3.776577999815344810e-03+3.925590775907039642e-03j)
 (-2.681464515626430511e-02+8.693820983171463013e-02j)  (-5.136653780937194824e-02+7.179194688796997070e-02j)  (-6.661204993724822998e-02+1.576657593250274658e-02j)  (-3.744055703282356262e-02-1.387181133031845093e-02j)  (-5.936090834438800812e-03+8.910075761377811432e-03j)
 (-2.875305712223052979e-02+8.601593226194381714e-02j)  (-5.405493825674057007e-02+6.849823147058486938e-02j)  (-6.386139988899230957e-02+8.788988925516605377e-03j)  (-2.993449755012989044e-02-1.564495638012886047e-02j)  (-9.898888878524303436e-03+1.148910820484161377e-02j)
 (-3.065868467092514038e-02+8.503690361976623535e-02j)  (-5.650855600833892822e-02+6.506655365228652954e-02j)  (-6.029982864856719971e-02+2.514967927709221840e-03j)  (-2.287048846483230591e-02-1.568733528256416321e-02j)  (-1.428379490971565247e-02+1.137726474553346634e-02j)
 (-3.252962231636047363e-02+8.400236070156097412e-02j)  (-5.871919542551040649e-02+6.151492893695831299e-02j)  (-5.606530979275703430e-02-2.957691438496112823e-03j)  (-1.660872437059879303e-02-1.423872821033000946e-02j)  (-1.782694086432456970e-02+8.918839506804943085e-03j)
 (-3.436400368809700012e-02+8.291362971067428589e-02j)  (-6.068012490868568420e-02+5.786189064383506775e-02j)  (-5.130736529827117920e-02-7.556773722171783447e-03j)  (-1.142745558172464371e-02-1.160930469632148743e-02j)  (-1.962998881936073303e-02+4.939288366585969925e-03j)
 (-3.616002947092056274e-02+8.177209645509719849e-02j)  (-6.238609179854393005e-02+5.412639304995536804e-02j)  (-4.618239402770996094e-02-1.123687252402305603e-02j)  (-7.510475348681211472e-03-8.155048824846744537e-03j)  (-1.930810138583183289e-02+5.124981980770826340e-04j)
 (-3.791593760251998901e-02+8.057922124862670898e-02j)  (-6.383334845304489136e-02+5.032765120267868042e-02j)  (-4.084894433617591858e-02-1.397977769374847412e-02j)  (-4.941549617797136307e-03-4.251364618539810181e-03j)  (-1.701553165912628174e-02-3.300894750282168388e-03j)
 (-3.963004052639007568e-02+7.933650910854339600e-02j)  (-6.501968950033187866e-02+4.648505523800849915e-02j)  (-3.546300902962684631e-02-1.579401828348636627e-02j)  (-3.705885494127869606e-03-2.667953085619956255e-04j)  (-1.335381716489791870e-02-5.686856340616941452e-03j)
 (-4.130069538950920105e-02+7.804554700851440430e-02j)  (-6.594441086053848267e-02+4.261801019310951233e-02j)  (-3.017355501651763916e-02-1.671361923217773438e-02j)  (-3.698224201798439026e-03+3.461361862719058990e-03j)  (-9.191890247166156769e-03-6.235840264707803726e-03j)
 (-4.292633384466171265e-02+7.670796662569046021e-02j)  (-6.660834699869155884e-02+3.874583542346954346e-02j)  (-2.511837705969810486e-02-1.679608225822448730e-02j)  (-4.736705683171749115e-03+6.647916045039892197e-03j)  (-5.444049835205078125e-03-4.997553769499063492e-03j)
 (-4.450543969869613647e-02+7.532546669244766235e-02j)  (-6.701383739709854126e-02+3.488762676715850830e-02j)  (-2.042043209075927734e-02-1.611972600221633911e-02j)  (-6.581266876310110092e-03+9.075818583369255066e-03j)  (-2.857422921806573868e-03-2.429093467071652412e-03j)
 (-4.603657498955726624e-02+7.389978319406509399e-02j)  (-6.716468930244445801e-02+3.106214851140975952e-02j)  (-1.618475094437599182e-02-1.478044781833887100e-02j)  (-8.955055847764015198e-03+1.060646492987871170e-02j)  (-1.854765694588422775e-03+7.437044987455010414e-04j)
 (-4.751836135983467102e-02+7.243271172046661377e-02j)  (-6.706614792346954346e-02+2.728769928216934204e-02j)  (-1.249599643051624298e-02-1.288803853094577789e-02j)  (-1.156719494611024857e-02+1.118380576372146606e-02j)  (-2.463124925270676613e-03+3.714307211339473724e-03j)
 (-4.894949495792388916e-02+7.092610746622085571e-02j)  (-6.672485917806625366e-02+2.358200587332248688e-02j)  (-9.416757151484489441e-03-1.056218054145574570e-02j)  (-1.413519028574228287e-02+1.083226874470710754e-02j)  (-4.337828140705823898e-03+5.787264555692672729e-03j)
 (-5.032873898744583130e-02+6.938185542821884155e-02j)  (-6.614878028631210327e-02+1.996211707592010498e-02j)  (-6.986597087234258652e-03-7.928267121315002441e-03j)  (-1.640537381172180176e-02+9.648947045207023621e-03j)  (-6.869477219879627228e-03+6.530368700623512268e-03j)
 (-5.165493860840797424e-02+6.780187785625457764e-02j)  (-6.534716486930847168e-02+1.644429005682468414e-02j)  (-5.221867002546787262e-03-5.113179795444011688e-03j)  (-1.816999725997447968e-02+7.790918927639722824e-03j)  (-9.343906305730342865e-03+5.855590105056762695e-03j)
 (-5.292700603604316711e-02+6.618815660476684570e-02j)  (-6.433043628931045532e-02+1.304390095174312592e-02j)  (-4.116281867027282715e-03-2.241173526272177696e-03j)  (-1.927987113595008850e-02+5.458865314722061157e-03j)  (-1.111514400690793991e-02+4.015263635665178299e-03j)
 (-5.414393544197082520e-02+6.454270333051681519e-02j)  (-6.311013549566268921e-02+9.775345213711261749e-03j)  (-3.642206080257892609e-03+5.700153415091335773e-04j)  (-1.965184696018695831e-02+2.878397703170776367e-03j)  (-1.175102032721042633e-02+1.520003890618681908e-03j)
 (-5.530479922890663147e-02+6.286754459142684937e-02j)  (-6.169882044196128845e-02+6.651962175965309143e-03j)  (-3.752591321244835854e-03+3.212697338312864304e-03j)  (-1.927084475755691528e-02+2.806075208354741335e-04j)  (-1.111980248242616653e-02-9.978091111406683922e-04j)
 (-5.640874058008193970e-02+6.116475537419319153e-02j)  (-6.010998785495758057e-02+3.685956355184316635e-03j)  (-4.383484832942485809e-03+5.592298693954944611e-03j)  (-1.818654499948024750e-02-2.116663148626685143e-03j)  (-9.401584975421428680e-03-2.940155100077390671e-03j)
 (-5.745499208569526672e-02+5.943644046783447266e-02j)  (-5.835794284939765930e-02+8.883298723958432674e-04j)  (-5.457004997879266739e-03+7.629880215972661972e-03j)  (-1.650525815784931183e-02-4.125434439629316330e-03j)  (-7.026379927992820740e-03-3.881879383698105812e-03j)
 (-5.844286456704139709e-02+5.768471583724021912e-02j)  (-5.645770952105522156e-02-1.731174066662788391e-03j)  (-6.884668022394180298e-03+9.264033287763595581e-03j)  (-1.437786035239696503e-02-5.600930657237768173e-03j)  (-4.557569511234760284e-03-3.660534508526325226e-03j)
 (-5.937175080180168152e-02+5.591172724962234497e-02j)  (-5.442492291331291199e-02-4.164118785411119461e-03j)  (-8.570948615670204163e-03+1.045211404561996460e-02j)  (-1.198489125818014145e-02-6.450779270380735397e-03j)  (-2.550919773057103157e-03-2.399485325440764427e-03j)
 (-6.024112552404403687e-02+5.411963164806365967e-02j)  (-5.227570980787277222e-02-6.403413601219654083e-03j)  (-1.041694264858961105e-02+1.117079146206378937e-02j)  (-9.520134888589382172e-03-6.639564409852027893e-03j)  (-1.423370209522545338e-03-4.626302688848227262e-04j)
 (-6.105054542422294617e-02+5.231060460209846497e-02j)  (-5.002657324075698853e-02-8.443339727818965912e-03j)  (-1.232399977743625641e-02+1.141590531915426254e-02j)  (-7.174016907811164856e-03-6.188606377691030502e-03j)  (-1.361697330139577389e-03+1.644964446313679218e-03j)
 (-6.179965659976005554e-02+5.048682913184165955e-02j)  (-4.769426584243774414e-02-1.027957163751125336e-02j)  (-1.419720891863107681e-02+1.120167784392833710e-02j)  (-5.118147470057010651e-03-5.171213764697313309e-03j)  (-2.290308242663741112e-03+3.404384944587945938e-03j)
 (-6.248817965388298035e-02+4.865049570798873901e-02j)  (-4.529569298028945923e-02-1.190918125212192535e-02j)  (-1.594862155616283417e-02+1.055930461734533310e-02j)  (-3.492158604785799980e-03-3.703998634591698647e-03j)  (-3.902656026184558868e-03+4.406842403113842010e-03j)
 (-6.311592459678649902e-02+4.680380225181579590e-02j)  (-4.284777492284774780e-02-1.333063747733831406e-02j)  (-1.750009506940841675e-02+9.535010904073715210e-03j)  (-2.393780509009957314e-03-1.935128238983452320e-03j)  (-5.745680071413516998e-03+4.445330705493688583e-03j)
 (-6.368278712034225464e-02+4.494894668459892273e-02j)  (-4.036733508110046387e-02-1.454379595816135406e-02j)  (-1.878569088876247406e-02+8.187650702893733978e-03j)  (-1.872796448878943920e-03-3.059185837628319860e-05j)  (-7.334785070270299911e-03+3.553984919562935829e-03j)
 (-6.418874859809875488e-02+4.308811947703361511e-02j)  (-3.787099570035934448e-02-1.554987113922834396e-02j)  (-1.975353434681892395e-02+6.585946306586265564e-03j)  (-1.929177553392946720e-03+1.840332755818963051e-03j)  (-8.270772174000740051e-03+1.988372765481472015e-03j)
 (-6.463385373353958130e-02+4.122351109981536865e-02j)  (-3.537504374980926514e-02-1.635140925645828247e-02j)  (-2.036711014807224274e-02+4.805482458323240280e-03j)  (-2.515366766601800919e-03+3.519208170473575592e-03j)  (-8.331021293997764587e-03+1.541408419143408537e-04j)
 (-6.501825898885726929e-02+3.935729712247848511e-02j)  (-3.289535269141197205e-02-1.695224456489086151e-02j)  (-2.060594223439693451e-02+2.925566164776682854e-03j)  (-3.542343154549598694e-03+4.871042910963296890e-03j)  (-7.514532189816236496e-03-1.496738870628178120e-03j)
 (-6.534219533205032349e-02+3.749164938926696777e-02j)  (-3.044725395739078522e-02-1.735745184123516083e-02j)  (-2.046567574143409729e-02+1.026067533530294895e-03j)  (-4.888812080025672913e-03+5.794418975710868835e-03j)  (-6.032226141542196274e-03-2.576107392087578773e-03j)
 (-6.560595333576202393e-02+3.562871739268302917e-02j)  (-2.804544568061828613e-02-1.757328025996685028e-02j)  (-1.995755732059478760e-02-8.156402618624269962e-04j)  (-6.412648130208253860e-03+6.228429265320301056e-03j)  (-4.247200675308704376e-03-2.849745098501443863e-03j)
 (-6.580993533134460449e-02+3.377063199877738953e-02j)  (-2.570390701293945312e-02-1.760710030794143677e-02j)  (-1.910736970603466034e-02-2.527537988498806953e-03j)  (-7.963564246892929077e-03+6.155989598482847214e-03j)  (-2.581257373094558716e-03-2.286951523274183273e-03j)
 (-6.595461070537567139e-02+3.191950172185897827e-02j)  (-2.343580871820449829e-02-1.746731251478195190e-02j)  (-1.795385964214801788e-02-4.045516252517700195e-03j)  (-9.395923465490341187e-03+5.603405646979808807e-03j)  (-1.411324250511825085e-03-1.059491536580026150e-03j)
 (-6.604051589965820312e-02+3.007741644978523254e-02j)  (-2.125342935323715210e-02-1.716328226029872894e-02j)  (-1.654674485325813293e-02-5.315547343343496323e-03j)  (-1.058064680546522141e-02+4.636384081095457077e-03j)  (-9.808181785047054291e-04+5.077674286440014839e-04j)
 (-6.606829166412353516e-02+2.824642695486545563e-02j)  (-1.916809193789958954e-02-1.670524477958679199e-02j)  (-1.494437456130981445e-02-6.295402068644762039e-03j)  (-1.141527201980352402e-02+3.352948231622576714e-03j)  (-1.346454024314880371e-03+2.020844956859946251e-03j)
 (-6.603863090276718140e-02+2.642855979502201080e-02j)  (-1.719010062515735626e-02-1.610421575605869293e-02j)  (-1.321115903556346893e-02-6.955868564546108246e-03j)  (-1.183142233639955521e-02+1.873967587016522884e-03j)  (-2.371779410168528557e-03+3.113893792033195496e-03j)
 (-6.595231592655181885e-02+2.462580800056457520e-02j)  (-1.532868295907974243e-02-1.537189166992902756e-02j)  (-1.141483802348375320e-02-7.281439378857612610e-03j)  (-1.179915200918912888e-02+3.321623371448367834e-04j)  (-3.767185378819704056e-03+3.536009229719638824e-03j)
 (-6.581018865108489990e-02+2.284012362360954285e-02j)  (-1.359194703400135040e-02-1.452055666595697403e-02j)  (-9.623734280467033386e-03-7.270453963428735733e-03j)  (-1.132795494049787521e-02-1.139447675086557865e-03j)  (-5.165098235011100769e-03+3.207283094525337219e-03j)
 (-6.561318784952163696e-02+2.107342146337032318e-02j)  (-1.198684703558683395e-02-1.356297358870506287e-02j)  (-7.904053665697574615e-03-6.934715434908866882e-03j)  (-1.046445406973361969e-02-2.418683376163244247e-03j)  (-6.211110390722751617e-03+2.231852849945425987e-03j)
 (-6.536228954792022705e-02+1.932757161557674408e-02j)  (-1.051915623247623444e-02-1.251227874308824539e-02j)  (-6.317368242889642715e-03-6.298607680946588516e-03j)  (-9.287104010581970215e-03-3.404028480872511864e-03j)  (-6.648703943938016891e-03+8.663804619573056698e-04j)
 (-6.505856662988662720e-02+1.760439760982990265e-02j)  (-9.193446487188339233e-03-1.138188131153583527e-02j)  (-4.918340127915143967e-03-5.397753324359655380e-03j)  (-7.898439653217792511e-03-4.022374283522367477e-03j)  (-6.377550307661294937e-03-5.469312891364097595e-04j)
 (-6.470314413309097290e-02+1.590568013489246368e-02j)  (-8.013089187443256378e-03-1.018535252660512924e-02j)  (-3.752787364646792412e-03-4.277291707694530487e-03j)  (-6.415606476366519928e-03-4.234116524457931519e-03j)  (-5.472366232424974442e-03-1.665539457462728024e-03j)
 (-6.429721415042877197e-02+1.423314586281776428e-02j)  (-6.980246864259243011e-03-8.936318568885326385e-03j)  (-2.856140723451972008e-03-2.989833476021885872e-03j)  (-4.960016347467899323e-03-4.035282414406538010e-03j)  (-4.159157164394855499e-03-2.228987868875265121e-03j)
 (-6.384202837944030762e-02+1.258846558630466461e-02j)  (-6.095893215388059616e-03-7.648359984159469604e-03j)  (-2.252346603199839592e-03-1.593194203451275826e-03j)  (-3.647021483629941940e-03-3.456611186265945435e-03j)  (-2.755951834842562675e-03-2.118936274200677872e-03j)
 (-6.333889812231063843e-02+1.097325887531042099e-02j)  (-5.359827540814876556e-03-6.334906909614801407e-03j)  (-1.953241880983114243e-03-1.479881611885502934e-04j)  (-2.576454076915979385e-03-2.559777116402983665e-03j)  (-1.593376626260578632e-03-1.383165712468326092e-03j)
 (-6.278920173645019531e-02+9.389087557792663574e-03j)  (-4.770707339048385620e-03-5.009140353649854660e-03j)  (-1.958412118256092072e-03+1.284817932173609734e-03j)  (-1.824794686399400234e-03-1.431160955689847469e-03j)  (-9.347118902951478958e-04-2.189763035858049989e-04j)
 (-6.219435483217239380e-02+7.837451994419097900e-03j)  (-4.326083231717348099e-03-3.683894639834761620e-03j)  (-2.255527535453438759e-03+2.646299079060554504e-03j)  (-1.439562765881419182e-03-1.737788406899198890e-04j)  (-9.145801304839551449e-04+1.078763743862509727e-03j)
 (-6.155583634972572327e-02+6.319790612906217575e-03j)  (-4.022446926683187485e-03-2.371568698436021805e-03j)  (-2.821127884089946747e-03+3.881822340190410614e-03j)  (-1.436320249922573566e-03+1.101901289075613022e-03j)  (-1.510349102318286896e-03+2.191390376538038254e-03j)
 (-6.087517365813255310e-02+4.837479908019304276e-03j)  (-3.855281975120306015e-03-1.084037474356591702e-03j)  (-3.621820127591490746e-03+4.943075589835643768e-03j)  (-1.798449316993355751e-03+2.287448383867740631e-03j)  (-2.552088582888245583e-03+2.853724407032132149e-03j)
 (-6.015394255518913269e-02+3.391829784959554672e-03j)  (-3.819125471636652946e-03+1.674274972174316645e-04j)  (-4.615826532244682312e-03+5.789795424789190292e-03j)  (-2.479629823938012123e-03+3.285462036728858948e-03j)  (-3.767534159123897552e-03+2.916275989264249802e-03j)
 (-5.939375981688499451e-02+1.984083326533436775e-03j)  (-3.907633945345878601e-03+1.372232451103627682e-03j)  (-5.754821002483367920e-03+6.391144823282957077e-03j)  (-3.408718854188919067e-03+4.017335362732410431e-03j)  (-4.850269760936498642e-03+2.377957571297883987e-03j)
 (-5.859628319740295410e-02+6.154146394692361355e-04j)  (-4.113655071705579758e-03+2.520529320463538170e-03j)  (-6.985971704125404358e-03+6.726687774062156677e-03j)  (-4.496542736887931824e-03+4.429179709404706955e-03j)  (-5.534157156944274902e-03+1.382360933348536491e-03j)
 (-5.776320770382881165e-02-7.130719604901969433e-04j)  (-4.429306834936141968e-03+3.603275632485747337e-03j)  (-8.254108950495719910e-03+6.786939688026905060e-03j)  (-5.643971730023622513e-03+4.495471250265836716e-03j)  (-5.656067747622728348e-03+1.795516291167587042e-04j)
 (-5.689626932144165039e-02-2.000343985855579376e-03j)  (-4.846057854592800140e-03+4.612287506461143494e-03j)  (-9.503934532403945923e-03+6.573477294296026230e-03j)  (-6.750553380697965622e-03+4.220194183290004730e-03j)  (-5.192295182496309280e-03-9.365028818137943745e-04j)
 (-5.599722638726234436e-02-3.245441243052482605e-03j)  (-5.354812368750572205e-03+5.540283862501382828e-03j)  (-1.068217586725950241e-02+6.098620127886533737e-03j)  (-7.722964975982904434e-03+3.635464003309607506e-03j)  (-4.260741639882326126e-03-1.699261483736336231e-03j)
 (-5.506788194179534912e-02-4.447477869689464569e-03j)  (-5.946001037955284119e-03+6.380923558026552200e-03j)  (-1.173962093889713287e-02+5.384698975831270218e-03j)  (-8.482575416564941406e-03+2.797826426103711128e-03j)  (-3.089354140684008598e-03-1.932464307174086571e-03j)
 (-5.411004647612571716e-02-5.605642218142747879e-03j)  (-6.609669420868158340e-03+7.128832396119832993e-03j)  (-1.263294275850057602e-02+4.462955053895711899e-03j)  (-8.971511386334896088e-03+1.782624982297420502e-03j)  (-1.959300832822918892e-03-1.589827472344040871e-03j)
 (-5.312557145953178406e-02-6.719198077917098999e-03j)  (-7.335570640861988068e-03+7.779623847454786301e-03j)  (-1.332625001668930054e-02+3.372116945683956146e-03j)  (-9.156759828329086304e-03+6.769710453227162361e-04j)  (-1.137131708674132824e-03-7.628463790751993656e-04j)
 (-5.211631208658218384e-02-7.787485606968402863e-03j)  (-8.113258518278598785e-03+8.329910226166248322e-03j)  (-1.379232481122016907e-02+2.156719565391540527e-03j)  (-9.032026864588260651e-03-4.280428693164139986e-04j)  (-8.123295265249907970e-04+3.441738081164658070e-04j)
 (-5.108415335416793823e-02-8.809922263026237488e-03j)  (-8.932178840041160583e-03+8.777304552495479584e-03j)  (-1.401347946375608444e-02+8.652340038679540157e-04j)  (-8.617264218628406525e-03-1.445200643502175808e-03j)  (-1.054874039255082607e-03+1.464927685447037220e-03j)
 (-5.003098770976066589e-02-9.786001406610012054e-03j)  (-9.781762026250362396e-03+9.120413102209568024e-03j)  (-1.398203894495964050e-02-4.519128997344523668e-04j)  (-7.955973036587238312e-03-2.298422856256365776e-03j)  (-1.802205340936779976e-03+2.334914868697524071e-03j)
 (-4.895871877670288086e-02-1.071529556065797806e-02j)  (-1.065151300281286240e-02+9.358827956020832062e-03j)  (-1.370041072368621826e-02-1.744352048262953758e-03j)  (-7.110600825399160385e-03-2.928829751908779144e-03j)  (-2.877691062167286873e-03+2.752733416855335236e-03j)
 (-4.786925390362739563e-02-1.159745268523693085e-02j)  (-1.153109688311815262e-02+9.493095800280570984e-03j)  (-1.318076439201831818e-02-2.963738515973091125e-03j)  (-6.156458053737878799e-03-3.299126634374260902e-03j)  (-4.035142716020345688e-03+2.624475397169589996e-03j)
 (-4.676451161503791809e-02-1.243219990283250809e-02j)  (-1.241042371839284897e-02+9.524697437882423401e-03j)  (-1.244434248656034470e-02-4.065596964210271835e-03j)  (-5.174742545932531357e-03-3.395987674593925476e-03j)  (-5.017933435738086700e-03+1.981352688744664192e-03j)
 (-4.564640671014785767e-02-1.321934163570404053e-02j)  (-1.327973138540983200e-02+9.456003084778785706e-03j)  (-1.152041833847761154e-02-5.010974127799272537e-03j)  (-4.245284944772720337e-03-3.230295609682798386e-03j)  (-5.618196446448564529e-03+9.673969470895826817e-04j)
 (-4.451685026288032532e-02-1.395875960588455200e-02j)  (-1.412965822964906693e-02+9.290235117077827454e-03j)  (-1.044498197734355927e-02-5.767842289060354233e-03j)  (-3.439650172367691994e-03-2.835279563441872597e-03j)  (-5.722103640437126160e-03-1.986771094379946589e-04j)
 (-4.337775334715843201e-02-1.465041097253561020e-02j)  (-1.495131477713584900e-02+9.031415916979312897e-03j)  (-9.259170852601528168e-03-6.312198936939239502e-03j)  (-2.815178362652659416e-03-2.262773457914590836e-03j)  (-5.331066902726888657e-03-1.277349074371159077e-03j)
 (-4.223101586103439331e-02-1.529433205723762512e-02j)  (-1.573635078966617584e-02+8.684309199452400208e-03j)  (-8.007547818124294281e-03-6.628831848502159119e-03j)  (-2.410450950264930725e-03-1.577971386723220348e-03j)  (-4.554848652333021164e-03-2.064439933747053146e-03j)
 (-4.107852280139923096e-02-1.589063182473182678e-02j)  (-1.647701673209667206e-02+8.254365064203739166e-03j)  (-6.736274342983961105e-03-6.711720023304224014e-03j)  (-2.242536749690771103e-03-8.531768107786774635e-04j)  (-3.579462412744760513e-03-2.436036476865410805e-03j)
 (-3.992214798927307129e-02-1.643949560821056366e-02j)  (-1.716620661318302155e-02+7.747649215161800385e-03j)  (-5.491259042173624039e-03-6.564067211002111435e-03j)  (-2.306206384673714638e-03-1.611139305168762803e-04j)  (-2.618696307763457298e-03-2.371941925957798958e-03j)
 (-3.876374661922454834e-02-1.694118417799472809e-02j)  (-1.779752224683761597e-02+7.170774973928928375e-03j)  (-4.316358827054500580e-03-6.197973620146512985e-03j)  (-2.575129736214876175e-03+4.316052363719791174e-04j)  (-1.861691824160516262e-03-1.952992868609726429e-03j)
 (-3.760514780879020691e-02-1.739602722227573395e-02j)  (-1.836529187858104706e-02+6.530831102281808853e-03j)  (-3.251692978665232658e-03-5.633758846670389175e-03j)  (-3.004904137924313545e-03+8.702944032847881317e-04j)  (-1.429465250112116337e-03-1.334111439064145088e-03j)
 (-3.644816949963569641e-02-1.780443266034126282e-02j)  (-1.886462233960628510e-02+5.835304968059062958e-03j)  (-2.332143718376755714e-03-4.898982122540473938e-03j)  (-3.537600394338369370e-03+1.116797560825943947e-03j)  (-1.350572099909186363e-03-7.008005050010979176e-04j)
 (-3.529459610581398010e-02-1.816687360405921936e-02j)  (-1.929140649735927582e-02+5.092006642371416092e-03j)  (-1.586091006174683571e-03-4.027191083878278732e-03j)  (-4.107393790036439896e-03+1.152512500993907452e-03j)  (-1.561018056236207485e-03-2.205404016422107816e-04j)
 (-3.414617478847503662e-02-1.848389394581317902e-02j)  (-1.964235305786132812e-02+4.308988805860280991e-03j)  (-1.034431741572916508e-03-3.056460293009877205e-03j)  (-4.646764602512121201e-03+9.796050144359469414e-04j)  (-1.927359146066009998e-03-1.361890781481633894e-06j)
 (-3.300463035702705383e-02-1.875610463321208954e-02j)  (-1.991499029099941254e-02+3.494467586278915405e-03j)  (-6.899131694808602333e-04-2.027781913056969643e-03j)  (-5.092710256576538086e-03+6.203484372235834599e-04j)  (-2.286229981109499931e-03-6.764012505300343037e-05j)
 (-3.187165409326553345e-02-1.898418739438056946e-02j)  (-2.010766789317131042e-02+2.656745025888085365e-03j)  (-5.568047636188566685e-04-9.833695366978645325e-04j)  (-5.392428487539291382e-03+1.146849972428753972e-04j)  (-2.489693695679306984e-03-3.585142840165644884e-04j)
 (-3.074889071285724640e-02-1.916888169944286346e-02j)  (-2.021955698728561401e-02+1.804128405638039112e-03j)  (-6.309114978648722172e-04+3.505104177747853100e-05j)  (-5.507977213710546494e-03-4.837398300878703594e-04j)  (-2.444702200591564178e-03-7.485033711418509483e-04j)
 (-2.963795512914657593e-02-1.931099407374858856e-02j)  (-2.025063149631023407e-02+9.448557975701987743e-04j)  (-8.999244892038404942e-04+9.879001881927251816e-04j)  (-5.419532302767038345e-03-1.112694153562188148e-03j)  (-2.136792289093136787e-03-1.084328396245837212e-03j)
 (-2.854041382670402527e-02-1.941139064729213715e-02j)  (-2.020164951682090759e-02+8.702060586074367166e-05j)  (-1.344088464975357056e-03+1.839285367168486118e-03j)  (-5.126975942403078079e-03-1.707158284261822701e-03j)  (-1.632399973459541798e-03-1.228034961968660355e-03j)
 (-2.745778858661651611e-02-1.947099715471267700e-02j)  (-2.007413469254970551e-02-7.614997448399662971e-04j)  (-1.937153516337275505e-03+2.558365697041153908e-03j)  (-4.649706650525331497e-03-2.205284079536795616e-03j)  (-1.059712842106819153e-03-1.095166546292603016e-03j)
 (-2.639155648648738861e-02-1.949079334735870361e-02j)  (-1.987033151090145111e-02-1.593112014234066010e-03j)  (-2.647569403052330017e-03+3.120489884167909622e-03j)  (-4.024718422442674637e-03-2.553993603214621544e-03j)  (-5.734276492148637772e-04-6.782445707358419895e-04j)
 (-2.534314617514610291e-02-1.947181485593318939e-02j)  (-1.959318295121192932e-02-2.400571014732122421e-03j)  (-3.439871128648519516e-03+3.508065128698945045e-03j)  (-3.303144127130508423e-03-2.713729394599795341e-03j)  (-3.127566014882177114e-04-4.972169335815124214e-05j)
 (-2.431393042206764221e-02-1.941515132784843445e-02j)  (-1.924626901745796204e-02-3.177039790898561478e-03j)  (-4.276195541024208069e-03+3.711129305884242058e-03j)  (-2.545584924519062042e-03-2.661956939846277237e-03j)  (-3.635875473264604807e-04+6.561129703186452389e-04j)
 (-2.330523356795310974e-02-1.932194083929061890e-02j)  (-1.883377134799957275e-02-3.916144371032714844e-03j)  (-5.117870401591062546e-03+3.727603703737258911e-03j)  (-1.816649921238422394e-03-2.395129296928644180e-03j)  (-7.345025078393518925e-04+1.277456525713205338e-03j)
 (-2.231832407414913177e-02-1.919336616992950439e-02j)  (-1.836041547358036041e-02-4.612022079527378082e-03j)  (-5.927006714046001434e-03+3.563227131962776184e-03j)  (-1.179194892756640911e-03-1.928964396938681602e-03j)  (-1.352738589048385620e-03+1.666657975874841213e-03j)
 (-2.135441079735755920e-02-1.903066039085388184e-02j)  (-1.783141121268272400e-02-5.259366240352392197e-03j)  (-6.668037269264459610e-03+3.231174545362591743e-03j)  (-6.887612398713827133e-04-1.297029317356646061e-03j)  (-2.081075217574834824e-03+1.728564850054681301e-03j)
 (-2.041465044021606445e-02-1.883509382605552673e-02j)  (-1.725239492952823639e-02-5.853464826941490173e-03j)  (-7.309132255613803864e-03+2.751382067799568176e-03j)  (-3.886959457304328680e-04-5.477773956954479218e-04j)  (-2.751343185082077980e-03+1.445798552595078945e-03j)
 (-1.950013078749179840e-02-1.860798150300979614e-02j)  (-1.662936806678771973e-02-6.390228867530822754e-03j)  (-7.823444902896881104e-03+2.149609383195638657e-03j)  (-3.063666808884590864e-04+2.596907725092023611e-04j)  (-3.206088906154036522e-03+8.845502743497490883e-04j)
 (-1.861188746988773346e-02-1.835066825151443481e-02j)  (-1.596862822771072388e-02-6.866220850497484207e-03j)  (-8.190139196813106537e-03+1.456280471757054329e-03j)  (-4.507877747528254986e-04+1.060761744156479836e-03j)  (-3.337915986776351929e-03+1.794013805920258164e-04j)
 (-1.775088533759117126e-02-1.806454174220561981e-02j)  (-1.527670305222272873e-02-7.278669625520706177e-03j)  (-8.395154960453510284e-03+7.051525171846151352e-04j)  (-8.118453552015125751e-04+1.790888491086661816e-03j)  (-3.116633743047714233e-03-4.990735324099659920e-04j)
 (-1.691803336143493652e-02-1.775101386010646820e-02j)  (-1.456028316169977188e-02-7.625486701726913452e-03j)  (-8.431688882410526276e-03-6.813310756115242839e-05j)  (-1.361172762699425220e-03+2.391130430623888969e-03j)  (-2.597413491457700729e-03-9.858779376372694969e-04j)
 (-1.611416973173618317e-02-1.741153001785278320e-02j)  (-1.382615603506565094e-02-7.905266247689723969e-03j)  (-8.300380781292915344e-03-8.275554864667356014e-04j)  (-2.054585143923759460e-03+2.813182072713971138e-03j)  (-1.907882280647754669e-03-1.162031665444374084e-03j)
 (-1.534007117152214050e-02-1.704755797982215881e-02j)  (-1.308113615959882736e-02-8.117289282381534576e-03j)  (-8.009190671145915985e-03-1.538216485641896725e-03j)  (-2.835849998518824577e-03+3.023463767021894455e-03j)  (-1.217302866280078888e-03-9.838648838922381401e-04j)
 (-1.459644362330436707e-02-1.666059158742427826e-02j)  (-1.233199983835220337e-02-8.261510170996189117e-03j)  (-7.572976872324943542e-03-2.167779020965099335e-03j)  (-3.641459858044981956e-03+3.005939768627285957e-03j)  (-6.954198470339179039e-04-4.939226200804114342e-04j)
 (-1.388392876833677292e-02-1.625214144587516785e-02j)  (-1.158542092889547348e-02-8.338548243045806885e-03j)  (-7.012809161096811295e-03-2.687785541638731956e-03j)  (-4.405993036925792694e-03+2.763429889455437660e-03j)  (-4.710762004833668470e-04+1.892226136988028884e-04j)
 (-1.320310030132532120e-02-1.582374051213264465e-02j)  (-1.084790658205747604e-02-8.349664509296417236e-03j)  (-6.355029996484518051e-03-3.074804320931434631e-03j)  (-5.067603662610054016e-03+2.317328006029129028e-03j)  (-6.007549818605184555e-04+8.997663389891386032e-04j)
 (-1.255446299910545349e-02-1.537692733108997345e-02j)  (-1.012573949992656708e-02-8.296734653413295746e-03j)  (-5.630113650113344193e-03-3.311361186206340790e-03j)  (-5.573176313191652298e-03+1.705757109448313713e-03j)  (-1.054747030138969421e-03+1.465035020373761654e-03j)
 (-1.193845458328723907e-02-1.491326000541448593e-02j)  (-9.424922056496143341e-03-8.182222954928874969e-03j)  (-4.871371667832136154e-03-3.386621363461017609e-03j)  (-5.882715340703725815e-03+9.803394787013530731e-04j)  (-1.724323607049882412e-03+1.747557194903492928e-03j)
 (-1.135544199496507645e-02-1.443430129438638687e-02j)  (-8.751122280955314636e-03-8.009141311049461365e-03j)  (-4.113548900932073593e-03-3.296795766800642014e-03j)  (-5.972608923912048340e-03+2.018623199546709657e-04j)  (-2.448159269988536835e-03+1.678584376350045204e-03j)
 (-1.080572512000799179e-02-1.394161768257617950e-02j)  (-8.109623566269874573e-03-7.781012915074825287e-03j)  (-3.391383215785026550e-03-3.045259742066264153e-03j)  (-5.837509408593177795e-03-5.647850339300930500e-04j)  (-3.051563398912549019e-03+1.274907379411160946e-03j)
 (-1.028953585773706436e-02-1.343678124248981476e-02j)  (-7.505286019295454025e-03-7.501821964979171753e-03j)  (-2.738166833296418190e-03-2.642382634803652763e-03j)  (-5.490684881806373596e-03-1.255972776561975479e-03j)  (-3.388978773728013039e-03+6.348908063955605030e-04j)
 (-9.807036258280277252e-03-1.292136032134294510e-02j)  (-6.942503619939088821e-03-7.175971753895282745e-03j)  (-2.184384036809206009e-03-2.105075633153319359e-03j)  (-4.962832666933536530e-03-1.814542803913354874e-03j)  (-3.379433182999491692e-03-8.529866317985579371e-05j)
 (-9.358321316540241241e-03-1.239692326635122299e-02j)  (-6.425171159207820892e-03-6.808227859437465668e-03j)  (-1.756468205712735653e-03-1.456081517972052097e-03j)  (-4.299475811421871185e-03-2.194440923631191254e-03j)  (-3.026357386261224747e-03-7.094966713339090347e-04j)
 (-8.943418972194194794e-03-1.186502911150455475e-02j)  (-5.956656299531459808e-03-6.403667386621236801e-03j)  (-1.475729630328714848e-03-7.230343180708587170e-04j)  (-3.557166317477822304e-03-2.364393789321184158e-03j)  (-2.416986040771007538e-03-1.084227114915847778e-03j)
 (-8.562289178371429443e-03-1.132722850888967514e-02j)  (-5.539778154343366623e-03-5.967621691524982452e-03j)  (-1.357496483251452446e-03+6.267031858442351222e-05j)  (-2.798835746943950653e-03-2.310343086719512939e-03j)  (-1.701494795270264149e-03-1.115957973524928093e-03j)
 (-8.214826695621013641e-03-1.078506093472242355e-02j)  (-5.176788661628961563e-03-5.505618639290332794e-03j)  (-1.410497352480888367e-03+8.671485120430588722e-04j)  (-2.088679233565926552e-03-2.036449499428272247e-03j)  (-1.056907931342720985e-03-7.939476054161787033e-04j)
 (-7.900860160589218140e-03-1.024005003273487091e-02j)  (-4.869361408054828644e-03-5.023325327783823013e-03j)  (-1.636512344703078270e-03+1.655392698012292385e-03j)  (-1.487001078203320503e-03-1.564614707604050636e-03j)  (-6.444602622650563717e-04-1.931864535436034203e-04j)
 (-7.620154879987239838e-03-9.693701751530170441e-03j)  (-4.618588369339704514e-03-4.526488017290830612e-03j)  (-2.030300209298729897e-03+2.392673632130026817e-03j)  (-1.045448356308043003e-03-9.325746796093881130e-04j)  (-5.706496303901076317e-04+5.432764883153140545e-04j)
 (-7.372410502284765244e-03-9.147502481937408447e-03j)  (-4.424978978931903839e-03-4.020875319838523865e-03j)  (-2.579805208370089531e-03+3.045924473553895950e-03j)  (-8.030091412365436554e-04-1.907537662191316485e-04j)  (-8.613065001554787159e-04+1.238399534486234188e-03j)
 (-7.157267536967992783e-03-8.602915331721305847e-03j)  (-4.288466647267341614e-03-3.512220224365592003e-03j)  (-3.266629530116915703e-03+3.585050115361809731e-03j)  (-7.830905960872769356e-04+6.018471904098987579e-04j)  (-1.454883953556418419e-03+1.723482040688395500e-03j)
 (-6.974303163588047028e-03-8.061379194259643555e-03j)  (-4.208419937640428543e-03-3.006162587553262711e-03j)  (-4.066755995154380798e-03+3.984114620834589005e-03j)  (-9.918918367475271225e-04+1.382372458465397358e-03j)  (-2.216584049165248871e-03+1.878698240034282207e-03j)
 (-6.823036819696426392e-03-7.524301763623952866e-03j)  (-4.183661192655563354e-03-2.508196746930480003e-03j)  (-4.951484967023134232e-03+4.222359508275985718e-03j)  (-1.418177620507776737e-03+2.089047338813543320e-03j)  (-2.969993045553565025e-03+1.662212307564914227e-03j)
 (-6.702928803861141205e-03-6.993064656853675842e-03j)  (-4.212488420307636261e-03-2.023618901148438454e-03j)  (-5.888550076633691788e-03+4.285011440515518188e-03j)  (-2.034438308328390121e-03+2.665923442691564560e-03j)  (-3.538779215887188911e-03+1.120986766181886196e-03j)
 (-6.613382603973150253e-03-6.469013635069131851e-03j)  (-4.292699974030256271e-03-1.557478448376059532e-03j)  (-6.843367591500282288e-03+4.163855221122503281e-03j)  (-2.799310954287648201e-03+3.067051758989691734e-03j)  (-3.788659116253256798e-03+3.807181201409548521e-04j)
 (-6.553749088197946548e-03-5.953460931777954102e-03j)  (-4.421629477292299271e-03-1.114531536586582661e-03j)  (-7.780368439853191376e-03+3.857546253129839897e-03j)  (-3.661030903458595276e-03+3.259761724621057510e-03j)  (-3.659829730167984962e-03-3.827664477284997702e-04j)
 (-6.523323245346546173e-03-5.447680596262216568e-03j)  (-4.596178885549306870e-03-6.991999107412993908e-04j)  (-8.664361201226711273e-03+3.371656406670808792e-03j)  (-4.561609588563442230e-03+3.226802218705415726e-03j)  (-3.182322252541780472e-03-9.840158745646476746e-04j)
 (-6.521351635456085205e-03-4.952908027917146683e-03j)  (-4.812858998775482178e-03-3.155327576678246260e-04j)  (-9.461868554353713989e-03+2.718450734391808510e-03j)  (-5.441375542432069778e-03+2.967206528410315514e-03j)  (-2.470745937898755074e-03-1.271017361432313919e-03j)
 (-6.547029595822095871e-03-4.470337182283401489e-03j)  (-5.067831370979547501e-03+3.282702891738153994e-05j)  (-1.014239806681871414e-02+1.916407956741750240e-03j)  (-6.243500392884016037e-03+2.495844848453998566e-03j)  (-1.699659507721662521e-03-1.160952262580394745e-03j)
 (-6.599506828933954239e-03-4.001118708401918411e-03j)  (-5.356953013688325882e-03+3.426715265959501266e-04j)  (-1.067957561463117599e-02+9.895053226500749588e-04j)  (-6.918143015354871750e-03+1.841746969148516655e-03j)  (-1.065228134393692017e-03-6.605570670217275620e-04j)
 (-6.677887402474880219e-03-3.546357853338122368e-03j)  (-5.675824824720621109e-03+6.112521514296531677e-04j)  (-1.105212513357400894e-02-3.370289414306171238e-05j)  (-7.425881922245025635e-03+1.045372220687568188e-03j)  (-7.418688037432730198e-04+1.334021071670576930e-04j)
 (-6.781232077628374100e-03-3.107113065198063850e-03j)  (-6.019840482622385025e-03+8.362983935512602329e-04j)  (-1.124463882297277451e-02-1.121175126172602177e-03j)  (-7.740188390016555786e-03+1.550853194203227758e-04j)  (-8.435884956270456314e-04+1.053468673489987850e-03j)
 (-6.908562034368515015e-03-2.684394828975200653e-03j)  (-6.384236738085746765e-03+1.016032299958169460e-03j)  (-1.124811451882123947e-02-2.238595858216285706e-03j)  (-7.848760113120079041e-03-7.768386858515441418e-04j)  (-1.398482127115130424e-03+1.896137488074600697e-03j)
 (-7.058859337121248245e-03-2.279162872582674026e-03j)  (-6.764145102351903915e-03+1.149176503531634808e-03j)  (-1.106024999171495438e-02-3.350666025653481483e-03j)  (-7.753666024655103683e-03-1.698334817774593830e-03j)  (-2.341738669201731682e-03+2.463977085426449776e-03j)
 (-7.231071125715970993e-03-1.892325584776699543e-03j)  (-7.154641672968864441e-03+1.234958763234317303e-03j)  (-1.068547274917364120e-02-4.422417841851711273e-03j)  (-7.470319047570228577e-03-2.561444649472832680e-03j)  (-3.528258297592401505e-03+2.605962101370096207e-03j)
 (-7.424109615385532379e-03-1.524738967418670654e-03j)  (-7.550801150500774384e-03+1.273109344765543938e-03j)  (-1.013471744954586029e-02-5.420503206551074982e-03j)  (-7.025433238595724106e-03-3.325672820210456848e-03j)  (-4.761636257171630859e-03+2.247436204925179482e-03j)
 (-7.636858150362968445e-03-1.177204656414687634e-03j)  (-7.947744801640510559e-03+1.263855374418199062e-03j)  (-9.424951858818531036e-03-6.314408965408802032e-03j)  (-6.454161833971738815e-03-3.960542846471071243e-03j)  (-5.832802038639783859e-03+1.403709989972412586e-03j)
 (-7.868168875575065613e-03-8.504692814312875271e-04j)  (-8.340690284967422485e-03+1.207908266223967075e-03j)  (-8.578486740589141846e-03-7.077546324580907822e-03j)  (-5.796713754534721375e-03-4.447173327207565308e-03j)  (-6.559791509062051773e-03+1.751231029629707336e-04j)
 (-8.116870187222957611e-03-5.452234763652086258e-04j)  (-8.724999614059925079e-03+1.106448355130851269e-03j)  (-7.622080389410257339e-03-7.688181009143590927e-03j)  (-5.094751715660095215e-03-4.778779111802577972e-03j)  (-6.820301525294780731e-03-1.274471869692206383e-03j)
 (-8.381767198443412781e-03-2.621007151901721954e-04j)  (-9.096221998333930969e-03+9.611033019609749317e-04j)  (-6.585895549505949020e-03-8.130164816975593567e-03j)  (-4.387903027236461639e-03-4.960110411047935486e-03j)  (-6.570708937942981720e-03-2.750364365056157112e-03j)
 (-8.661642670631408691e-03-1.677024101809365675e-06j)  (-9.450138546526432037e-03+7.739234715700149536e-04j)  (-5.502331536263227463e-03-8.393442258238792419e-03j)  (-3.710680641233921051e-03-5.005925893783569336e-03j)  (-5.848565138876438141e-03-4.063280764967203140e-03j)
 (-8.955261670053005219e-03+2.355300821363925934e-04j)  (-9.782801382243633270e-03+5.473525961861014366e-04j)  (-4.404794424772262573e-03-8.474323898553848267e-03j)  (-3.090068465098738670e-03-4.938683006912469864e-03j)  (-4.759374540299177170e-03-5.061570089310407639e-03j)
 (-9.261375293135643005e-03+4.490618302952498198e-04j)  (-1.009056810289621353e-02+2.841955574695020914e-04j)  (-3.326440230011940002e-03-8.375500328838825226e-03j)  (-2.543963724747300148e-03-4.785691853612661362e-03j)  (-3.451795782893896103e-03-5.653042811900377274e-03j)
 (-9.578720666468143463e-03+6.385187734849750996e-04j)  (-1.037013623863458633e-02-1.241791142092552036e-05j)  (-2.298953942954540253e-03-8.105824701488018036e-03j)  (-2.080571372061967850e-03-4.576018545776605606e-03j)  (-2.087577944621443748e-03-5.813038907945156097e-03j)
 (-9.906025603413581848e-03+8.035609498620033264e-04j)  (-1.061856839805841446e-02-3.390714118722826242e-04j)  (-1.351399812847375870e-03-7.679851260036230087e-03j)  (-1.698767184279859066e-03-4.337435588240623474e-03j)  (-8.130636997520923615e-04-5.578662268817424774e-03j)
 (-1.024200860410928726e-02+9.439080604352056980e-04j)  (-1.083332020789384842e-02-6.921030580997467041e-04j)  (-5.091939237900078297e-04-7.117168977856636047e-03j)  (-1.389353303238749504e-03-4.093711264431476593e-03j)  (2.619799633976072073e-04-5.032203160226345062e-03j)
 (-1.058538537472486496e-02+1.059339498169720173e-03j)  (-1.101225707679986954e-02-1.067648408934473991e-03j)  (2.067646128125488758e-04-6.441544741392135620e-03j)  (-1.137048006057739258e-03-3.862473182380199432e-03j)  (1.074785017408430576e-03-4.278852138668298721e-03j)
 (-1.093486975878477097e-02+1.149694318883121014e-03j)  (-1.115366909652948380e-02-1.461684703826904297e-03j)  (7.807717774994671345e-04-5.679925903677940369e-03j)  (-9.229878196492791176e-04-3.653844585642218590e-03j)  (1.608746941201388836e-03-3.424480790272355080e-03j)
 (-1.128917559981346130e-02+1.214871183037757874e-03j)  (-1.125628314912319183e-02-1.870076404884457588e-03j)  (1.202782033942639828e-03-4.861333873122930527e-03j)  (-7.274794625118374825e-04-3.469949588179588318e-03j)  (1.883553108200430870e-03-2.558449748903512955e-03j)
 (-1.164701860398054123e-02+1.254827599041163921e-03j)  (-1.131926849484443665e-02-2.288620918989181519e-03j)  (1.468640984967350960e-03-4.015698563307523727e-03j)  (-5.327184335328638554e-04-3.305319696664810181e-03j)  (1.940378104336559772e-03-1.744455774314701557e-03j)
 (-1.200712192803621292e-02+1.269579981453716755e-03j)  (-1.134223677217960358e-02-2.713094465434551239e-03j)  (1.580083044245839119e-03-3.172676311805844307e-03j)  (-3.252012538723647594e-04-3.148134332150220871e-03j)  (1.826876541599631310e-03-1.019934774376451969e-03j)
 (-1.236821711063385010e-02+1.259202836081385612e-03j)  (-1.132523827254772186e-02-3.139297943562269211e-03j)  (1.544494298286736012e-03-2.360503654927015305e-03j)  (-9.759175736689940095e-05-2.982153324410319328e-03j)  (1.586013939231634140e-03-4.021658969577401876e-04j)
 (-1.272904593497514725e-02+1.223828294314444065e-03j)  (-1.126875448971986771e-02-3.563100704923272133e-03j)  (1.374457380734384060e-03-1.604928751476109028e-03j)  (1.501432852819561958e-04-2.789137652143836021e-03j)  (1.251061679795384407e-03+1.023667937261052430e-04j)
 (-1.308836508542299271e-02+1.163645181804895401e-03j)  (-1.117368508130311966e-02-3.980484325438737869e-03j)  (1.087095472030341625e-03-9.282631799578666687e-04j)  (4.104412219021469355e-04-2.551502780988812447e-03j)  (8.468833402730524540e-04+4.892635042779147625e-04j)
 (-1.344494521617889404e-02+1.078898087143898010e-03j)  (-1.104133203625679016e-02-4.387584514915943146e-03j)  (7.032471476122736931e-04-3.485892957542091608e-04j)  (6.687233690172433853e-04-2.254934050142765045e-03j)  (3.956105501856654882e-04+7.513245218433439732e-04j)
 (-1.379757560789585114e-02+9.698867215774953365e-04j)  (-1.087337546050548553e-02-4.780729766935110092e-03j)  (2.465063589625060558e-04+1.208456887979991734e-04j)  (9.047934436239302158e-04-1.890691579319536686e-03j)  (-7.649512554053217173e-05+8.790314896032214165e-04j)
 (-1.414506882429122925e-02+8.369645220227539539e-04j)  (-1.067185308784246445e-02-5.156476981937885284e-03j)  (-2.578322018962353468e-04+4.720275755971670151e-04j)  (1.094921375624835491e-03-1.457367208786308765e-03j)  (-5.344128003343939781e-04+8.659018785692751408e-04j)
 (-1.448625698685646057e-02+6.805376033298671246e-04j)  (-1.043912954628467560e-02-5.511647090315818787e-03j)  (-7.838783203624188900e-04+7.023516227491199970e-04j)  (1.214411691762506962e-03-9.619026677682995796e-04j)  (-9.345000144094228745e-04+7.164207054302096367e-04j)
 (-1.481999922543764114e-02+5.010634777136147022e-04j)  (-1.017786562442779541e-02-5.843355320394039154e-03j)  (-1.306256279349327087e-03+8.145726751536130905e-04j)  (1.240408048033714294e-03-4.197504604235291481e-04j)  (-1.230222871527075768e-03+4.532120074145495892e-04j)
 (-1.514518260955810547e-02+2.990496868733316660e-04j)  (-9.890985675156116486e-03-6.149036809802055359e-03j)  (-1.801175414584577084e-03+8.165340404957532883e-04j)  (1.154658966697752476e-03+1.458636106690391898e-04j)  (-1.382297370582818985e-03+1.201430495711974800e-04j)
 (-1.546072307974100113e-02+7.505225948989391327e-05j)  (-9.581636637449264526e-03-6.426470819860696793e-03j)  (-2.247417345643043518e-03+7.206885493360459805e-04j)  (9.459698339924216270e-04+7.055295864120125771e-04j)  (-1.370355719700455666e-03-2.208315272582694888e-04j)
 (-1.576556824147701263e-02-1.703257439658045769e-04j)  (-9.253157302737236023e-03-6.673799827694892883e-03j)  (-2.627200447022914886e-03+5.434328340925276279e-04j)  (6.120909238234162331e-04+1.225968473590910435e-03j)  (-1.202376908622682095e-03-4.994006012566387653e-04j)
 (-1.605869829654693604e-02-4.364359192550182343e-04j)  (-8.909029886126518250e-03-6.889544427394866943e-03j)  (-2.926887478679418564e-03+3.042850294150412083e-04j)  (1.608376769581809640e-04+1.672876416705548763e-03j)  (-9.183657821267843246e-04-6.514017586596310139e-04j)
 (-1.633913069963455200e-02-7.225861772894859314e-04j)  (-8.552845567464828491e-03-7.072614505887031555e-03j)  (-3.137510037049651146e-03+2.494008003850467503e-05j)  (-3.896922280546277761e-04+2.014047000557184219e-03j)  (-5.861099925823509693e-04-6.345690926536917686e-04j)
 (-1.660591922700405121e-02-1.028042635880410671e-03j)  (-8.188257925212383270e-03-7.222314830869436264e-03j)  (-3.255086718127131462e-03-2.717571624089032412e-04j)  (-1.011861371807754040e-03+2.222490729764103889e-03j)  (-2.889631141442805529e-04-4.411734698805958033e-04j)
 (-1.685815863311290741e-02-1.352031249552965164e-03j)  (-7.818945683538913727e-03-7.338349241763353348e-03j)  (-3.280726028606295586e-03-5.628782673738896847e-04j)  (-1.670165336690843105e-03+2.279261127114295959e-03j)  (-1.079119319911114872e-04-1.035886380122974515e-04j)
 (-1.709497906267642975e-02-1.693740370683372021e-03j)  (-7.448566611856222153e-03-7.420815061777830124e-03j)  (-3.220510901883244514e-03-8.264726493507623672e-04j)  (-2.323721302673220634e-03+2.175719942897558212e-03j)  (-1.020617273752577603e-04+3.096262225881218910e-04j)
 (-1.731555908918380737e-02-2.052321797236800194e-03j)  (-7.080717943608760834e-03-7.470200769603252411e-03j)  (-3.085169941186904907e-03-1.042580697685480118e-03j)  (-2.929380862042307854e-03+1.915011904202401638e-03j)  (-2.925410808529704809e-04+7.071714499033987522e-04j)
 (-1.751911640167236328e-02-2.426893450319766998e-03j)  (-6.718896795064210892e-03-7.487370632588863373e-03j)  (-2.889549592509865761e-03-1.194156589917838573e-03j)  (-3.445218317210674286e-03+1.512587536126375198e-03j)  (-6.543928757309913635e-04+9.954449487850070000e-04j)
 (-1.770491339266300201e-02-2.816541586071252823e-03j)  (-6.366461515426635742e-03-7.473554927855730057e-03j)  (-2.651911694556474686e-03-1.267863437533378601e-03j)  (-3.834101837128400803e-03+9.956887224689126015e-04j)  (-1.119305961765348911e-03+1.101342146284878254e-03j)
 (-1.787226460874080658e-02-3.220322774723172188e-03j)  (-6.026594433933496475e-03-7.430327590554952621e-03j)  (-2.393082948401570320e-03-1.254708622582256794e-03j)  (-4.067041911184787750e-03+4.018016916234046221e-04j)  (-1.589431543834507465e-03+9.917662246152758598e-04j)
 (-1.802052371203899384e-02-3.637265879660844803e-03j)  (-5.702266935259103775e-03-7.359585259109735489e-03j)  (-2.135495422407984734e-03-1.150491647422313690e-03j)  (-4.126023966819047928e-03-2.238323213532567024e-04j)  (-1.959658227860927582e-03+6.845951429568231106e-04j)
 (-1.814909838140010834e-02-4.066374618560075760e-03j)  (-5.396209657192230225e-03-7.263523526489734650e-03j)  (-1.902152551338076591e-03-9.560496546328067780e-04j)  (-4.006062168627977371e-03-8.314712904393672943e-04j)  (-2.143331104889512062e-03+2.476607041899114847e-04j)
 (-1.825744286179542542e-02-4.506629891693592072e-03j)  (-5.110880825668573380e-03-7.144605275243520737e-03j)  (-1.715568942017853260e-03-6.772867054678499699e-04j)  (-3.716279286891222000e-03-1.370649784803390503e-03j)  (-2.095143776386976242e-03-2.148845669580623507e-04j)
 (-1.834506168961524963e-02-4.956991411745548248e-03j)  (-4.848443437367677689e-03-7.005531806498765945e-03j)  (-1.596722402609884739e-03-3.249880683142691851e-04j)  (-3.279885509982705116e-03-1.794183859601616859e-03j)  (-1.825215993449091911e-03-5.862539401277899742e-04j)
 (-1.841151341795921326e-02-5.416401661932468414e-03j)  (-4.610741045325994492e-03-6.849207449704408646e-03j)  (-1.564063481055200100e-03+8.557418914278969169e-05j)  (-2.733020344749093056e-03-2.062084153294563293e-03j)  (-1.400194596499204636e-03-7.654800429008901119e-04j)
 (-1.845640130341053009e-02-5.883786827325820923e-03j)  (-4.399279132485389709e-03-6.678706035017967224e-03j)  (-1.632623607292771339e-03+5.352288717404007912e-04j)  (-2.122516743838787079e-03-2.145056612789630890e-03j)  (-9.302273392677307129e-04-6.937875878065824509e-04j)
 (-1.847938634455204010e-02-6.358059123158454895e-03j)  (-4.215212538838386536e-03-6.497231312096118927e-03j)  (-1.813256181776523590e-03+1.001663040369749069e-03j)  (-1.502732397057116032e-03-2.027298090979456902e-03j)  (-5.441429675556719303e-04-3.721128450706601143e-04j)
 (-1.848017983138561249e-02-6.838120520114898682e-03j)  (-4.059331957250833511e-03-6.308080162853002548e-03j)  (-2.112043090164661407e-03+1.460319384932518005e-03j)  (-9.316705400124192238e-04-1.708342228084802628e-03j)  (-3.582869831006973982e-04+1.352167600998654962e-04j)
 (-1.845854707062244415e-02-7.322863209992647171e-03j)  (-3.932059742510318756e-03-6.114601623266935349e-03j)  (-2.529892837628722191e-03+1.885397592559456825e-03j)  (-4.666799504775553942e-04-1.203784719109535217e-03j)  (-4.464026715140789747e-04+7.124855183064937592e-04j)
 (-1.841429993510246277e-02-7.811174262315034866e-03j)  (-3.833445953205227852e-03-5.920159164816141129e-03j)  (-3.062343224883079529e-03+2.250920282676815987e-03j)  (-1.600555406184867024e-04-5.448015290312469006e-04j)  (-8.181580342352390289e-04+1.218325225636363029e-03j)
 (-1.834731362760066986e-02-8.301937021315097809e-03j)  (-3.763170680031180382e-03-5.728090181946754456e-03j)  (-3.699582535773515701e-03+2.531822072342038155e-03j)  (-5.487915404955856502e-05+2.235317806480452418e-04j)  (-1.412262907251715660e-03+1.519697252660989761e-03j)
 (-1.825750619173049927e-02-8.794032037258148193e-03j)  (-3.720549633726477623e-03-5.541665945202112198e-03j)  (-4.426686093211174011e-03+2.705016406252980232e-03j)  (-1.814248244045302272e-04+1.045019249431788921e-03j)  (-2.106894738972187042e-03+1.526242820546030998e-03j)
 (-1.814485155045986176e-02-9.286342188715934753e-03j)  (-3.704543923959136009e-03-5.364055279642343521e-03j)  (-5.224059801548719406e-03+2.750400453805923462e-03j)  (-5.544141749851405621e-04+1.856031827628612518e-03j)  (-2.746070036664605141e-03+1.216520438902080059e-03j)
 (-1.800937950611114502e-02-9.777753613889217377e-03j)  (-3.713774261996150017e-03-5.198286380618810654e-03j)  (-6.068079732358455658e-03+2.651756862178444862e-03j)  (-1.171345356851816177e-03+2.589843468740582466e-03j)  (-3.176610451191663742e-03+6.490848609246313572e-04j)
 (-1.785116642713546753e-02-1.026715803891420364e-02j)  (-3.746537026017904282e-03-5.047211423516273499e-03j)  (-6.931896787136793137e-03+2.397514879703521729e-03j)  (-2.012038836255669594e-03+3.181300824508070946e-03j)  (-3.287424333393573761e-03-4.541708767646923661e-05j)
 (-1.767034456133842468e-02-1.075345464050769806e-02j)  (-3.800826845690608025e-03-4.913474433124065399e-03j)  (-7.786379195749759674e-03+1.981343142688274384e-03j)  (-3.039452712982892990e-03+3.571484703570604324e-03j)  (-3.041729563847184181e-03-6.906250491738319397e-04j)
 (-1.746709272265434265e-02-1.123555377125740051e-02j)  (-3.874359652400016785e-03-4.799480549991130829e-03j)  (-8.601160719990730286e-03+1.402549329213798046e-03j)  (-4.201722331345081329e-03+3.712020115926861763e-03j)  (-2.493915613740682602e-03-1.104354276321828365e-03j)
 (-1.724164374172687531e-02-1.171237789094448090e-02j)  (-3.964601084589958191e-03-4.707365296781063080e-03j)  (-9.345746599137783051e-03+6.662678788416087627e-04j)  (-5.435290280729532242e-03+3.568713786080479622e-03j)  (-1.785856671631336212e-03-1.143501256592571735e-03j)
 (-1.699427701532840729e-02-1.218286529183387756e-02j)  (-4.068794660270214081e-03-4.638974554836750031e-03j)  (-9.990646503865718842e-03-2.165700134355574846e-04j)  (-6.668905727565288544e-03+3.124248934909701347e-03j)  (-1.121980603784322739e-03-7.437480380758643150e-04j)
 (-1.672532223165035248e-02-1.264597102999687195e-02j)  (-4.183997400104999542e-03-4.595837555825710297e-03j)  (-1.050847675651311874e-02-1.229485264047980309e-03j)  (-7.828209549188613892e-03+2.379738725721836090e-03j)  (-7.273113005794584751e-04+5.558167322305962443e-05j)
 (-1.643515564501285553e-02-1.310066878795623779e-02j)  (-4.307109862565994263e-03-4.579152911901473999e-03j)  (-1.087500713765621185e-02-2.350910333916544914e-03j)  (-8.840581402182579041e-03+1.355019980110228062e-03j)  (-7.968736463226377964e-04+1.108333934098482132e-03j)
 (-1.612420007586479187e-02-1.354595366865396500e-02j)  (-4.434917122125625610e-03-4.589771386235952377e-03j)  (-1.107009220868349075e-02-3.554843133315443993e-03j)  (-9.639897383749485016e-03+8.766484097577631474e-05j)  (-1.447319402359426022e-03+2.182283205911517143e-03j)
 (-1.579292491078376770e-02-1.398084498941898346e-02j)  (-4.564122296869754791e-03-4.628186579793691635e-03j)  (-1.107847504317760468e-02-4.811670165508985519e-03j)  (-1.017086580395698547e-02-1.369214965961873531e-03j)  (-2.681742655113339424e-03+3.000850556418299675e-03j)
 (-1.544184051454067230e-02-1.440438628196716309e-02j)  (-4.691387061029672623e-03-4.694527946412563324e-03j)  (-1.089041028171777725e-02-6.089131347835063934e-03j)  (-1.039263326674699783e-02-2.950214780867099762e-03j)  (-4.376297816634178162e-03+3.297965275123715401e-03j)
 (-1.507150381803512573e-02-1.481564901769161224e-02j)  (-4.813369829207658768e-03-4.788557067513465881e-03j)  (-1.050209905952215195e-02-7.353388704359531403e-03j)  (-1.028141193091869354e-02-4.581698216497898102e-03j)  (-6.292856298387050629e-03+2.874969970434904099e-03j)
 (-1.468251086771488190e-02-1.521373353898525238e-02j)  (-4.926764871925115585e-03-4.909670446068048477e-03j)  (-9.915906935930252075e-03-8.570160716772079468e-03j)  (-9.831958450376987457e-03-6.186378654092550278e-03j)  (-8.116458542644977570e-03+1.647514989599585533e-03j)
 (-1.427549775689840317e-02-1.559777185320854187e-02j)  (-5.028340499848127365e-03-5.056905094534158707e-03j)  (-9.140371344983577728e-03-9.705876931548118591e-03j)  (-9.057804942131042480e-03-7.688101381063461304e-03j)  (-9.510923177003860474e-03-3.279432712588459253e-04j)
 (-1.385113876312971115e-02-1.596692763268947601e-02j)  (-5.114977248013019562e-03-5.228946451097726822e-03j)  (-8.189979940652847290e-03-1.072882302105426788e-02j)  (-7.990262471139431000e-03-9.016484022140502930e-03j)  (-1.018186565488576889e-02-2.854458056390285492e-03j)
 (-1.341014634817838669e-02-1.632039807736873627e-02j)  (-5.183704197406768799e-03-5.424141418188810349e-03j)  (-7.084743585437536240e-03-1.161020994186401367e-02j)  (-6.676266901195049286e-03-1.011110004037618637e-02j)  (-9.934474714100360870e-03-5.622673779726028442e-03j)
 (-1.295326463878154755e-02-1.665741950273513794e-02j)  (-5.231733899563550949e-03-5.640516988933086395e-03j)  (-5.849568173289299011e-03-1.232515741139650345e-02j)  (-5.175256170332431793e-03-1.092492882162332535e-02j)  (-8.714163675904273987e-03-8.261839859187602997e-03j)
 (-1.248127408325672150e-02-1.697725988924503326e-02j)  (-5.256496369838714600e-03-5.875800270587205887e-03j)  (-4.513459280133247375e-03-1.285353209823369980e-02j)  (-3.555311821401119232e-03-1.142684742808341980e-02j)  (-6.621561478823423386e-03-1.040407083928585052e-02j)
 (-1.199498493224382401e-02-1.727922819554805756e-02j)  (-5.255669355392456055e-03-6.127441301941871643e-03j)  (-3.108577569946646690e-03-1.318062469363212585e-02j)  (-1.888850121758878231e-03-1.160301920026540756e-02j)  (-3.898420371115207672e-03-1.174931041896343231e-02j)
 (-1.149523817002773285e-02-1.756267808377742767e-02j)  (-5.227206740528345108e-03-6.392640527337789536e-03j)  (-1.669187680818140507e-03-1.329763233661651611e-02j)  (-2.481750270817428827e-04-1.145711820572614670e-02j)  (-8.869993616826832294e-04-1.211819518357515335e-02j)
 (-1.098289992660284042e-02-1.782699674367904663e-02j)  (-5.169363692402839661e-03-6.668378598988056183e-03j)  (-2.305381494807079434e-04-1.320193987339735031e-02j)  (1.298799528740346432e-03-1.100942213088274002e-02j)  (2.029171446338295937e-03-1.148249581456184387e-02j)
 (-1.045886334031820297e-02-1.807161606848239899e-02j)  (-5.080719012767076492e-03-6.951448973268270493e-03j)  (1.172290649265050888e-03-1.289717853069305420e-02j)  (2.692366717383265495e-03-1.029485370963811874e-02j)  (4.491471219807863235e-03-9.967349469661712646e-03j)
 (-9.924046695232391357e-03-1.829601451754570007e-02j)  (-4.960195161402225494e-03-7.238491438329219818e-03j)  (2.505525480955839157e-03-1.239307504147291183e-02j)  (3.884140402078628540e-03-9.360181167721748352e-03j)  (6.226391065865755081e-03-7.825309410691261292e-03j)
 (-9.379386901855468750e-03-1.849970966577529907e-02j)  (-4.807070828974246979e-03-7.526029366999864578e-03j)  (3.737785853445529938e-03-1.170508377254009247e-02j)  (4.839282017201185226e-03-8.260576985776424408e-03j)  (7.088252343237400055e-03-5.387861747294664383e-03j)
 (-8.825841359794139862e-03-1.868226751685142517e-02j)  (-4.620994906872510910e-03-7.810505572706460953e-03j)  (4.841077607125043869e-03-1.085382699966430664e-02j)  (5.537724122405052185e-03-7.055822759866714478e-03j)  (7.076735608279705048e-03-3.004487603902816772e-03j)
 (-8.264385163784027100e-03-1.884329877793788910e-02j)  (-4.401993006467819214e-03-8.088323287665843964e-03j)  (5.791660863906145096e-03-9.864362888038158417e-03j)  (5.974364466965198517e-03-5.806435365229845047e-03j)  (6.326803471893072128e-03-9.815407684072852135e-04j)
 (-7.696007844060659409e-03-1.898245699703693390e-02j)  (-4.150470253080129623e-03-8.355882950127124786e-03j)  (6.570757832378149033e-03-8.765306323766708374e-03j)  (6.158259697258472443e-03-4.569987300783395767e-03j)  (5.074253771454095840e-03+4.672046634368598461e-04j)
 (-7.121712435036897659e-03-1.909944973886013031e-02j)  (-3.867211751639842987e-03-8.609624579548835754e-03j)  (7.165085058659315109e-03-7.587837520986795425e-03j)  (6.110946647822856903e-03-3.397873369976878166e-03j)  (3.604920580983161926e-03+1.249324763193726540e-03j)
 (-6.542512215673923492e-03-1.919402368366718292e-02j)  (-3.553378395736217499e-03-8.846065029501914978e-03j)  (7.567182183265686035e-03-6.364636588841676712e-03j)  (5.864054895937442780e-03-2.332719042897224426e-03j)  (2.198466099798679352e-03+1.397457206621766090e-03j)
 (-5.959429778158664703e-03-1.926597952842712402e-02j)  (-3.210496390238404274e-03-9.061836637556552887e-03j)  (7.775536272674798965e-03-5.128781776875257492e-03j)  (5.456423386931419373e-03-1.406577997840940952e-03j)  (1.078234752640128136e-03+1.048910431563854218e-03j)
 (-5.373492371290922165e-03-1.931516081094741821e-02j)  (-2.840446541085839272e-03-9.253725409507751465e-03j)  (7.794498465955257416e-03-3.912650980055332184e-03j)  (4.930973052978515625e-03-6.399918347597122192e-04j)  (3.767037705983966589e-04+4.070131690241396427e-04j)
 (-4.785733763128519058e-03-1.934146322309970856e-02j)  (-2.445447025820612907e-03-9.418707340955734253e-03j)  (7.633992005139589310e-03-2.746871672570705414e-03j)  (4.331565927714109421e-03-4.192097549093887210e-05j)  (1.222538703586906195e-04-3.065593191422522068e-04j)
 (-4.197187721729278564e-03-1.934482529759407043e-02j)  (-2.028033602982759476e-03-9.553984738886356354e-03j)  (7.309036795049905777e-03-1.659345231018960476e-03j)  (3.700091969221830368e-03+3.895162662956863642e-04j)  (2.481413539499044418e-04-8.979953709058463573e-04j)
 (-3.608888946473598480e-03-1.932523958384990692e-02j)  (-1.591036096215248108e-03-9.657015092670917511e-03j)  (6.839100737124681473e-03-6.743937847204506397e-04j)  (3.073976840823888779e-03+6.656124605797231197e-04j)  (6.198280607350170612e-04-1.236680313013494015e-03j)
 (-3.021868877112865448e-03-1.928273960947990417e-02j)  (-1.137551502324640751e-03-9.725542739033699036e-03j)  (6.247308570891618729e-03+1.879522169474512339e-04j)  (2.484262222424149513e-03+8.051132317632436752e-04j)  (1.073219580575823784e-03-1.273266738280653954e-03j)
 (-2.437154995277523994e-03-1.921741105616092682e-02j)  (-6.709146546199917793e-04-9.757627733051776886e-03j)  (5.559540353715419769e-03+9.124969365075230598e-04j)  (1.954361563548445702e-03+8.319257176481187344e-04j)  (1.454614102840423584e-03-1.038312446326017380e-03j)
 (-1.855767564848065376e-03-1.912938430905342102e-02j)  (-1.946653937920928001e-04-9.751667268574237823e-03j)  (4.803451243788003922e-03+1.489236834459006786e-03j)  (1.499521546065807343e-03+7.727016345597803593e-04j)  (1.653551007620990276e-03-6.237190100364387035e-04j)
 (-1.278718351386487484e-03-1.901883818209171295e-02j)  (2.874857163988053799e-04-9.706416167318820953e-03j)  (4.007452633231878281e-03+1.913523999974131584e-03j)  (1.126971212215721607e-03+6.544959032908082008e-04j)  (1.622059149667620659e-03-1.527983695268630981e-04j)
 (-7.070079445838928223e-04-1.888599433004856110e-02j)  (7.716944091953337193e-04-9.621006436645984650e-03j)  (3.199692349880933762e-03+2.186031779274344444e-03j)  (8.366813999600708485e-04+5.026828148402273655e-04j)  (1.377395237796008587e-03+2.531763457227498293e-04j)
 (-1.416240265825763345e-04-1.873112097382545471e-02j)  (1.254021190106868744e-03-9.494957514107227325e-03j)  (2.407070947811007500e-03+2.312528435140848160e-03j)  (6.226106197573244572e-04+3.392750804778188467e-04j)  (9.893487440422177315e-04+5.039707757532596588e-04j)
 (4.164607671555131674e-04-1.855453290045261383e-02j)  (1.730470452457666397e-03-9.328190237283706665e-03j)  (1.654330408200621605e-03+2.303472254425287247e-03j)  (4.742866440210491419e-04+1.817485463107004762e-04j)  (5.566211184486746788e-04+5.586987244896590710e-04j)
 (9.662908269092440605e-04-1.835658587515354156e-02j)  (2.197031863033771515e-03-9.121025912463665009e-03j)  (9.632462752051651478e-04+2.173443790525197983e-03j)  (3.785523877013474703e-04+4.242081922711804509e-05j)  (1.789276138879358768e-04+4.302264133002609015e-04j)
 (1.506929518654942513e-03-1.813767850399017334e-02j)  (2.649720525369048119e-03-8.874193765223026276e-03j)  (3.519543970469385386e-04+1.940442714840173721e-03j)  (3.213046002201735973e-04-7.161623216234147549e-05j)  (-6.811368803028017282e-05+1.760045852279290557e-04j)
 (2.037460915744304657e-03-1.789825409650802612e-02j)  (3.084617899730801582e-03-8.588822558522224426e-03j)  (-1.655693195061758161e-04+1.625077682547271252e-03j)  (2.890681498683989048e-04-1.580619427841156721e-04j)  (-1.495140459155663848e-04-1.211384078487753868e-04j)
 (2.556992229074239731e-03-1.763879135251045227e-02j)  (3.497913479804992676e-03-8.266437798738479614e-03j)  (-5.798569764010608196e-04+1.249681808985769749e-03j)  (2.702741767279803753e-04-2.185622433898970485e-04j)  (-7.563737744931131601e-05-3.765955916605889797e-04j)
 (3.064654069021344185e-03-1.735981553792953491e-02j)  (3.885943442583084106e-03-7.908949628472328186e-03j)  (-8.861163514666259289e-04+8.373881573788821697e-04j)  (2.561489527579396963e-04-2.575784164946526289e-04j)  (1.049680795404128730e-04-5.257271695882081985e-04j)
 (3.559604519978165627e-03-1.706188172101974487e-02j)  (4.245229531079530716e-03-7.518634665757417679e-03j)  (-1.084215706214308739e-03+4.112029855605214834e-04j)  (2.411619643680751324e-04-2.811103477142751217e-04j)  (3.217750636395066977e-04-5.384749965742230415e-04j)
 (4.041028209030628204e-03-1.674558781087398529e-02j)  (4.572516307234764099e-03-7.098122034221887589e-03j)  (-1.178489881567656994e-03-6.889634732942795381e-06j)  (2.230289246654137969e-04-2.954202936962246895e-04j)  (5.026400322094559669e-04-4.237633547745645046e-04j)
 (4.508140496909618378e-03-1.641156524419784546e-02j)  (4.864806309342384338e-03-6.650367751717567444e-03j)  (-1.177380327135324478e-03-3.967570955865085125e-04j)  (2.023078413913026452e-04-3.058927541133016348e-04j)  (5.927714519202709198e-04-2.234128332929685712e-04j)
 (4.960186313837766647e-03-1.606048084795475006e-02j)  (5.119391717016696930e-03-6.178627721965312958e-03j)  (-1.092924037948250771e-03-7.408516248688101768e-04j)  (1.816651638364419341e-04-3.161453059874475002e-04j)  (5.675195716321468353e-04+2.017990709646255709e-06j)
 (5.396443884819746017e-03-1.569303125143051147e-02j)  (5.333886481821537018e-03-5.686431657522916794e-03j)  (-9.401181014254689217e-04-1.024821074679493904e-03j)  (1.649177575018256903e-04-3.274728660471737385e-04j)  (4.361300088930875063e-04+1.911455474328249693e-04j)
 (5.816224496811628342e-03-1.530994661152362823e-02j)  (5.506250541657209396e-03-5.177547689527273178e-03j)  (-7.361834286712110043e-04-1.237976830452680588e-03j)  (1.559740630909800529e-04-3.386706521268934011e-04j)  (2.361459919484332204e-04+2.984315797220915556e-04j)
 (6.218875292688608170e-03-1.491198409348726273e-02j)  (5.634815897792577744e-03-4.655949771404266357e-03j)  (-4.997616051696240902e-04-1.373602543026208878e-03j)  (1.578032679390162230e-04-3.462392778601497412e-04j)  (2.061367922578938305e-05+3.052627143915742636e-04j)
 (6.603778339922428131e-03-1.449993159621953964e-02j)  (5.718305706977844238e-03-4.125779494643211365e-03j)  (-2.500752452760934830e-04-1.429096679203212261e-03j)  (1.715539838187396526e-04-3.449362120591104031e-04j)  (-1.579814124852418900e-04+2.228370576631277800e-04j)
 (6.970354821532964706e-03-1.407459843903779984e-02j)  (5.755850579589605331e-03-3.591305809095501900e-03j)  (-6.087740075599867851e-06-1.405944814905524254e-03j)  (1.959247601917013526e-04-3.286021528765559196e-04j)  (-2.624694898258894682e-04+8.659467857796698809e-05j)
 (7.318063173443078995e-03-1.363682188093662262e-02j)  (5.747002083808183670e-03-3.056887071579694748e-03j)  (2.143066667485982180e-04-1.309528248384594917e-03j)  (2.268607349833473563e-04-2.911639166995882988e-04j)  (-2.804610994644463062e-04-5.577441334025934339e-05j)
 (7.646401412785053253e-03-1.318745967000722885e-02j)  (5.691739264875650406e-03-2.526926575228571892e-03j)  (3.950294048991054296e-04-1.148778595961630344e-03j)  (2.576154074631631374e-04-2.276972954859957099e-04j)  (-2.261730260215699673e-04-1.590573519933968782e-04j)
 (7.954907603561878204e-03-1.272738911211490631e-02j)  (5.590475630015134811e-03-2.005830872803926468e-03j)  (5.224735359661281109e-04-9.356950758956372738e-04j)  (2.791785227600485086e-04-1.354286068817600608e-04j)  (-1.344702468486502767e-04-1.936964399646967649e-04j)
 (8.243161253631114960e-03-1.225750800222158432e-02j)  (5.444056354463100433e-03-1.497967168688774109e-03j)  (5.860442179255187511e-04-6.847468903288245201e-04j)  (2.810331934597343206e-04-1.455931214877637103e-05j)  (-4.914921009913086891e-05-1.537204225314781070e-04j)
 (8.510784246027469635e-03-1.177872996777296066e-02j)  (5.253756418824195862e-03-1.007620128802955151e-03j)  (5.785648827441036701e-04-4.121862002648413181e-04j)  (2.521709830034524202e-04+1.311849482590332627e-04j)  (-9.044567377713974565e-06-5.731307464884594083e-05j)
 (8.757439441978931427e-03-1.129198074340820312e-02j)  (5.021269898861646652e-03-5.389490979723632336e-04j)  (4.965349799022078514e-04-1.353006809949874878e-04j)  (1.822673511924222112e-04+2.943521831184625626e-04j)  (-3.607970938901416957e-05+5.996595064061693847e-05j)
 (8.982832543551921844e-03-1.079820189625024796e-02j)  (4.748698789626359940e-03-9.594705625204369426e-05j)  (3.402318398002535105e-04+1.283632445847615600e-04j)  (6.290165038080886006e-05+4.639472172129899263e-04j)  (-1.287721534026786685e-04+1.571962347952648997e-04j)
 (9.186714887619018555e-03-1.029834430664777756e-02j)  (4.438534844666719437e-03+3.175996243953704834e-04j)  (1.136550999945029616e-04+3.617753391154110432e-04j)  (-1.113006801460869610e-04+6.260013324208557606e-04j)  (-2.631234528962522745e-04+2.017416554735973477e-04j)
 (9.368878789246082306e-03-9.793367236852645874e-03j)  (4.093640949577093124e-03+6.981496117077767849e-04j)  (-1.756811980158090591e-04+5.491634365171194077e-04j)  (-3.417212283238768578e-04+7.644919096492230892e-04j)  (-4.007040988653898239e-04+1.804290077416226268e-04j)
 (9.529161266982555389e-03-9.284236468374729156e-03j)  (3.717223880812525749e-03+1.042442745529115200e-03j)  (-5.170984659343957901e-04+6.766931037418544292e-04j)  (-6.250988808460533619e-04+8.625420741736888885e-04j)  (-5.016612121835350990e-04+1.048137855832464993e-04j)
 (9.667444974184036255e-03-8.771922439336776733e-03j)  (3.312808228656649590e-03+1.347534242086112499e-03j)  (-8.972290088422596455e-04+7.330593070946633816e-04j)  (-9.532541735097765923e-04+9.038011776283383369e-04j)  (-5.388960707932710648e-04+8.706781954970210791e-06j)
 (9.783653542399406433e-03-8.257398381829261780e-03j)  (2.884204266592860222e-03+1.610824838280677795e-03j)  (-1.300596166402101517e-03+7.099673384800553322e-04j)  (-1.313231536187231541e-03+8.738889009691774845e-04j)  (-5.091903149150311947e-04-6.169967673486098647e-05j)
 (9.877758100628852844e-03-7.741638459265232086e-03j)  (2.435473492369055748e-03+1.830089604482054710e-03j)  (-1.710274722427129745e-03+6.024851463735103607e-04j)  (-1.687867683358490467e-03+7.617759983986616135e-04j)  (-4.377446603029966354e-04-6.263420800678431988e-05j)
 (9.949770756065845490e-03-7.225614041090011597e-03j)  (1.970892306417226791e-03+2.003501402214169502e-03j)  (-2.108603715896606445e-03+4.092557355761528015e-04j)  (-2.056754427030682564e-03+5.609774962067604065e-04j)  (-3.742792468983680010e-04+3.152189310640096664e-05j)
 (9.999749250710010529e-03-6.710293237119913101e-03j)  (1.494911499321460724e-03+2.129652071744203568e-03j)  (-2.477922476828098297e-03+1.325618795817717910e-04j)  (-2.397532574832439423e-03+2.704474900383502245e-04j)  (-3.810999915003776550e-04+2.160701696993783116e-04j)
 (1.002779416739940643e-02-6.196639966219663620e-03j)  (1.012115855701267719e-03+2.207568846642971039e-03j)  (-2.801301656290888786e-03-2.217564760940149426e-04j)  (-2.687417669221758842e-03-1.049123893608339131e-04j)  (-5.157839041203260422e-04+4.511976148933172226e-04j)
 (1.003404892981052399e-02-5.685609299689531326e-03j)  (5.271809641271829605e-04+2.236727392300963402e-03j)  (-3.063237294554710388e-03-6.445276667363941669e-04j)  (-2.904843306168913841e-03-5.541873397305607796e-04j)  (-8.127809851430356503e-04+6.666005356237292290e-04j)
 (1.001869980245828629e-02-5.178147926926612854e-03j)  (4.482915028347633779e-05+2.217059722170233727e-03j)  (-3.250284818932414055e-03-1.123605528846383095e-03j)  (-3.031087340787053108e-03-1.060847193002700806e-03j)  (-1.268824329599738121e-03+7.752085221000015736e-04j)
 (9.981974028050899506e-03-4.675190895795822144e-03j)  (-4.302155284676700830e-04+2.148958621546626091e-03j)  (-3.351604798808693886e-03-1.644342788495123386e-03j)  (-3.051755018532276154e-03-1.603589858859777451e-03j)  (-1.836386043578386307e-03+6.932719261385500431e-04j)
 (9.924142621457576752e-03-4.177660215646028519e-03j)  (-8.932721102610230446e-04+2.033276949077844620e-03j)  (-3.359401831403374672e-03-2.190159866586327553e-03j)  (-2.957990625873208046e-03-2.157575916498899460e-03j)  (-2.427642699331045151e-03+3.622442891355603933e-04j)
 (9.845513850450515747e-03-3.686462994664907455e-03j)  (-1.339748036116361618e-03+1.871323678642511368e-03j)  (-3.269241889938712120e-03-2.743187360465526581e-03j)  (-2.747322665527462959e-03-2.695966977626085281e-03j)  (-2.928919158875942230e-03-2.328803093405440450e-04j)
 (9.746438823640346527e-03-3.202489111572504044e-03j)  (-1.765183173120021820e-03+1.664853305555880070e-03j)  (-3.080233233049511909e-03-3.284953068941831589e-03j)  (-2.424063859507441521e-03-3.191653639078140259e-03j)  (-3.222972154617309570e-03-1.053581363521516323e-03j)
 (9.627305902540683746e-03-2.726610749959945679e-03j)  (-2.165293786674737930e-03+1.416053739376366138e-03j)  (-2.795069478452205658e-03-3.797088982537388802e-03j)  (-1.999231521040201187e-03-3.619045019149780273e-03j)  (-3.214399795979261398e-03-2.009241608902812004e-03j)
 (9.488540701568126678e-03-2.259679837152361870e-03j)  (-2.536014420911669731e-03+1.127527561038732529e-03j)  (-2.419933443889021873e-03-4.262027796357870102e-03j)  (-1.489985501393675804e-03-3.955784253776073456e-03j)  (-2.852432662621140480e-03-2.970487112179398537e-03j)
 (9.330607019364833832e-03-1.802525715902447701e-03j)  (-2.873537829145789146e-03+8.022709516808390617e-04j)  (-1.964264316484332085e-03-4.663666244596242905e-03j)  (-9.186217212118208408e-04-4.184260033071041107e-03j)  (-2.145693171769380569e-03-3.792136209085583687e-03j)
 (9.154004976153373718e-03-1.355955144390463829e-03j)  (-3.174353623762726784e-03+4.436472081579267979e-04j)  (-1.440405147150158882e-03-4.987960681319236755e-03j)  (-3.111936093773692846e-04-4.292794503271579742e-03j)  (-1.165127381682395935e-03-4.341108258813619614e-03j)
 (8.959267288446426392e-03-9.207496768794953823e-04j)  (-3.435283433645963669e-03+5.535788295674137771e-05j)  (-8.631394011899828911e-04-5.223445594310760498e-03j)  (3.041366871912032366e-04-4.276429302990436554e-03j)  (-3.388942423043772578e-05-4.523309879004955292e-03j)
 (8.746960200369358063e-03-4.976642085239291191e-04j)  (-3.653513034805655479e-03-3.585901285987347364e-04j)  (-2.491405466571450233e-04-5.361645016819238663e-03j)  (8.988961926661431789e-04-4.137237090617418289e-03j)  (1.094109495170414448e-03-4.303546622395515442e-03j)
 (8.517684414982795715e-03-8.742609497858211398e-05j)  (-3.826622385531663895e-03-7.939205970615148544e-04j)  (3.836448595393449068e-04-5.397365894168615341e-03j)  (1.446114154532551765e-03-3.884148551151156425e-03j)  (2.062668325379490852e-03-3.713914658874273300e-03j)
 (8.272068575024604797e-03+3.092667320743203163e-04j)  (-3.952610772103071213e-03-1.246126601472496986e-03j)  (1.016655587591230869e-03-5.328866653144359589e-03j)  (1.922017545439302921e-03-3.532305127009749413e-03j)  (2.742797136306762695e-03-2.848612377420067787e-03j)
 (8.010772056877613068e-03+6.917467107996344566e-04j)  (-4.029918462038040161e-03-1.710511627607047558e-03j)  (1.631389139220118523e-03-5.157893057912588120e-03j)  (2.307484624907374382e-03-3.101988462731242180e-03j)  (3.056952962651848793e-03-1.846098690293729305e-03j)
 (7.734480779618024826e-03+1.059377915225923061e-03j)  (-4.057445563375949860e-03-2.182232681661844254e-03j)  (2.210064558312296867e-03-4.889580886811017990e-03j)  (2.589155454188585281e-03-2.617215970531105995e-03j)  (2.992815803736448288e-03-8.623339817859232426e-04j)
 (7.443907670676708221e-03+1.411557546816766262e-03j)  (-4.034564830362796783e-03-2.656345255672931671e-03j)  (2.736249007284641266e-03-4.532236605882644653e-03j)  (2.760119969025254250e-03-2.104102866724133492e-03j)  (2.603712026029825211e-03-4.081272709299810231e-05j)
 (7.139789871871471405e-03+1.747716218233108521e-03j)  (-3.961130511015653610e-03-3.127849195152521133e-03j)  (3.195424564182758331e-03-4.097001161426305771e-03j)  (2.820146735757589340e-03-1.589122926816344261e-03j)  (1.995733473449945450e-03+5.142184672877192497e-04j)
 (6.822887808084487915e-03+2.067320048809051514e-03j)  (-3.837484633550047874e-03-3.591735847294330597e-03j)  (3.575475187972187996e-03-3.597411792725324631e-03j)  (2.775438595563173294e-03-1.097389147616922855e-03j)  (1.304524485021829605e-03+7.557247881777584553e-04j)
 (6.493983324617147446e-03+2.369870431721210480e-03j)  (-3.664454910904169083e-03-4.043034743517637253e-03j)  (3.867075545713305473e-03-3.048886545002460480e-03j)  (2.637951867654919624e-03-6.510872626677155495e-04j)  (6.669381982646882534e-04+6.994196446612477303e-04j)
 (6.153877358883619308e-03+2.654905896633863449e-03j)  (-3.443352179601788521e-03-4.476861096918582916e-03j)  (4.063969943672418594e-03-2.468145685270428658e-03j)  (2.424336737021803856e-03-2.681671758182346821e-04j)  (1.937823544722050428e-04+4.160758398938924074e-04j)
 (5.803389474749565125e-03+2.922001993283629417e-03j)  (-3.175961086526513100e-03-4.888463299721479416e-03j)  (4.163131117820739746e-03-1.872596680186688900e-03j)  (2.154588466510176659e-03+3.861558434437029064e-05j)  (-5.051872722106054425e-05+1.275252179766539484e-05j)
 (5.443354602903127670e-03+3.170772688463330269e-03j)  (-2.864525886252522469e-03-5.273265764117240906e-03j)  (4.164798650890588760e-03-1.279706601053476334e-03j)  (1.850522123277187347e-03+2.622510655783116817e-04j)  (-5.723051799577660859e-05-3.925249620806425810e-04j)
 (5.074622109532356262e-03+3.400870133191347122e-03j)  (-2.511733444407582283e-03-5.626916885375976562e-03j)  (4.072391428053379059e-03-7.063866942189633846e-04j)  (1.534184673801064491e-03+4.015914746560156345e-04j)  (1.299362920690327883e-04-6.967913359403610229e-04j)
 (4.698054865002632141e-03+3.611986292526125908e-03j)  (-2.120690187439322472e-03-5.945328623056411743e-03j)  (3.892310429364442825e-03-1.684110466158017516e-04j)  (1.226331456564366817e-03+4.610414034686982632e-04j)  (4.292675002943724394e-04-8.330946438945829868e-04j)
 (4.314525984227657318e-03+3.803852247074246407e-03j)  (-1.694897189736366272e-03-6.224717944860458374e-03j)  (3.633629530668258667e-03+3.201075305696576834e-04j)  (9.450733195990324020e-04+4.498616035562008619e-04j)  (7.428590324707329273e-04-7.819779566489160061e-04j)
 (3.924916498363018036e-03+3.976239357143640518e-03j)  (-1.238218974322080612e-03-6.461645010858774185e-03j)  (3.307701786980032921e-03+7.471671560779213905e-04j)  (7.047920953482389450e-04+3.811558708548545837e-04j)  (9.804674191400408745e-04-5.714384024031460285e-04j)
 (3.530116053298115730e-03+4.128959495574235916e-03j)  (-7.548508583568036556e-04-6.653045304119586945e-03j)  (2.927687251940369606e-03+1.103235408663749695e-03j)  (5.153947276994585991e-04+2.706316008698195219e-04j)  (1.079839887097477913e-03-2.660471946001052856e-04j)
 (3.131018718704581261e-03+4.261863883584737778e-03j)  (-2.492815838195383549e-04-6.796263623982667923e-03j)  (2.508030040189623833e-03+1.381506444886326790e-03j)  (3.819463890977203846e-04+1.352395192952826619e-04j)  (1.019045826978981495e-03+5.161198714631609619e-05j)
 (2.728522289544343948e-03+4.374844953417778015e-03j)  (2.737460890784859657e-04-6.889081094413995743e-03j)  (2.063902793452143669e-03+1.578047988004982471e-03j)  (3.046933270525187254e-04-8.196331691578961909e-06j)  (8.184157777577638626e-04+3.023935423698276281e-04j)
 (2.323525724932551384e-03+4.467836115509271622e-03j)  (8.092779316939413548e-04-6.929737981408834457e-03j)  (1.610640785656869411e-03+1.691837795078754425e-03j)  (2.794542233459651470e-04-1.442517677787691355e-04j)  (5.322582437656819820e-04+4.296946572139859200e-04j)
 (1.916928100399672985e-03+4.540809895843267441e-03j)  (1.352192601189017296e-03-6.916954182088375092e-03j)  (1.163190579973161221e-03+1.724689267575740814e-03j)  (2.983305894304066896e-04-2.599833533167839050e-04j)  (2.329386625206097960e-04+4.118004580959677696e-04j)
 (1.509626163169741631e-03+4.593780264258384705e-03j)  (1.897248090244829655e-03-6.849944125860929489e-03j)  (7.355912821367383003e-04+1.681073568761348724e-03j)  (3.506628272589296103e-04-3.457416314631700516e-04j)  (-8.393098141823429614e-06+2.648944500833749771e-04j)
 (1.102512935176491737e-03+4.626800771802663803e-03j)  (2.439129399135708809e-03-6.728428881615400314e-03j)  (3.405089664738625288e-04+1.567848143167793751e-03j)  (4.241429851390421391e-04-3.956657601520419121e-04j)  (-1.395510626025497913e-04+3.654000101960264146e-05j)
 (6.964755593799054623e-04+4.639964085072278976e-03j)  (2.972496673464775085e-03-6.552639417350292206e-03j)  (-1.115909799409564584e-05+1.393905840814113617e-03j)  (5.059851682744920254e-04-4.078367201145738363e-04j)  (-1.392690901411697268e-04-2.082337159663438797e-04j)
 (2.923938445746898651e-04+4.633402917534112930e-03j)  (3.492035670205950737e-03-6.323322188109159470e-03j)  (-3.105972427874803543e-04+1.169760129414498806e-03j)  (5.840553203597664833e-04-3.840953286271542311e-04j)  (-2.072509596473537385e-05-4.043997614644467831e-04j)
 (-1.088616627384908497e-04+4.607289098203182220e-03j)  (3.992504905909299850e-03-6.041733082383871078e-03j)  (-5.512920906767249107e-04+9.070860687643289566e-04j)  (6.478691939264535904e-04-3.295584465377032757e-04j)  (1.737994462018832564e-04-5.034178029745817184e-04j)
 (-5.064313299953937531e-04+4.561830777674913406e-03j)  (4.468786064535379410e-03-5.709630437195301056e-03j)  (-7.291549700312316418e-04+6.182362558320164680e-04j)  (6.893822574056684971e-04-2.518903347663581371e-04j)  (3.853337257169187069e-04-4.846526717301458120e-04j)
 (-8.994680829346179962e-04+4.497276153415441513e-03j)  (4.915930796414613724e-03-5.329262465238571167e-03j)  (-8.425456471741199493e-04+3.157523751724511385e-04j)  (7.035170565359294415e-04-1.604041317477822304e-04j)  (5.542245344258844852e-04-3.590957203414291143e-04j)
 (-1.287139137275516987e-03+4.413908813148736954e-03j)  (5.329208448529243469e-03-4.903350491076707840e-03j)  (-8.921991684474050999e-04+1.189236354548484087e-05j)  (6.883964524604380131e-04-6.507922080345451832e-05j)  (6.355019286274909973e-04-1.648111792746931314e-04j)
 (-1.668627723120152950e-03+4.312048200517892838e-03j)  (5.704148672521114349e-03-4.435067065060138702e-03j)  (-8.810632280074059963e-04-2.818083739839494228e-04j)  (6.452795350924134254e-04+2.441608739900402725e-05j)  (6.097101722843945026e-04+4.434813672560267150e-05j)
 (-2.043134067207574844e-03+4.192050546407699585e-03j)  (6.036587059497833252e-03-3.928010817617177963e-03j)  (-8.140563149936497211e-04-5.549248890019953251e-04j)  (5.782208754681050777e-04+9.961187606677412987e-05j)  (4.866256203968077898e-04+2.135594695573672652e-04j)
 (-2.409877954050898552e-03+4.054304677993059158e-03j)  (6.322702392935752869e-03-3.386175958439707756e-03j)  (-6.977595621719956398e-04-7.984659168869256973e-04j)  (4.934986354783177376e-04+1.539603690616786480e-04j)  (3.012068627867847681e-04+3.014043031726032495e-04j)
 (-2.768099075183272362e-03+3.899233648553490639e-03j)  (6.559054832905530930e-03-2.813919680193066597e-03j)  (-5.400583031587302685e-04-1.005121273919939995e-03j)  (3.988728567492216825e-04+1.833400892792269588e-04j)  (1.031523934216238558e-04+2.900839899666607380e-04j)
 (-3.117058891803026199e-03+3.727292641997337341e-03j)  (6.742621306329965591e-03-2.215924672782421112e-03j)  (-3.497507423162460327e-04-1.169426715932786465e-03j)  (3.027509956154972315e-04+1.863060897449031472e-04j)  (-5.695139043382368982e-05+1.889746927190572023e-04j)
 (-3.456042846664786339e-03+3.538968041539192200e-03j)  (6.870822515338659286e-03-1.597159774973988533e-03j)  (-1.361414470011368394e-04-1.287842052988708019e-03j)  (2.133395901182666421e-04+1.640755945118144155e-04j)  (-1.411205594195052981e-04+3.084323543589562178e-05j)
 (-3.784360131248831749e-03+3.334776265546679497e-03j)  (6.941552739590406418e-03-9.628361440263688564e-04j)  (9.136127482634037733e-05-1.358743873424828053e-03j)  (1.378618908347561955e-04+1.202628409373573959e-04j)  (-1.335478882538154721e-04-1.380054891342297196e-04j)
 (-4.101345781236886978e-03+3.115262370556592941e-03j)  (6.953198928385972977e-03-3.183629305567592382e-04j)  (3.236272605136036873e-04-1.382336718961596489e-03j)  (8.191070082830265164e-05+6.039888830855488777e-05j)  (-4.384951535030268133e-05-2.708151296246796846e-04j)
 (-4.406362771987915039e-03+2.880999119952321053e-03j)  (6.904660258442163467e-03+3.307001607026904821e-04j)  (5.521490820683538914e-04-1.360489521175622940e-03j)  (4.899215127807110548e-05-8.709344001545105129e-06j)  (9.667730046203359962e-05-3.330841427668929100e-04j)
 (-4.698800388723611832e-03+2.632584888488054276e-03j)  (6.795362103730440140e-03+9.786917362362146378e-04j)  (7.693357765674591064e-04-1.296509872190654278e-03j)  (4.029607589473016560e-05-7.971341983648017049e-05j)  (2.445594291202723980e-04-3.114734136033803225e-04j)
 (-4.978078883141279221e-03+2.370643895119428635e-03j)  (6.625262089073657990e-03+1.619898364879190922e-03j)  (9.687443380244076252e-04-1.194868003949522972e-03j)  (5.470710311783477664e-05-1.454769080737605691e-04j)  (3.566662489902228117e-04-2.166008198400959373e-04j)
 (-5.243647843599319458e-03+2.095822477713227272e-03j)  (6.394857075065374374e-03+2.248605247586965561e-03j)  (1.145240734331309795e-03-1.060885959304869175e-03j)  (8.904747664928436279e-05-1.997740037040784955e-04j)  (4.022308276034891605e-04-7.911460852483287454e-05j)
 (-5.494988057762384415e-03+1.808790257200598717e-03j)  (6.105179432779550552e-03+2.859147265553474426e-03j)  (1.295086578465998173e-03-9.004086605273187160e-04j)  (1.385210489388555288e-04-2.378657081862911582e-04j)  (3.710610617417842150e-04+5.971484642941504717e-05j)
 (-5.731611978262662888e-03+1.510236063040792942e-03j)  (5.757793318480253220e-03+3.445958485826849937e-03j)  (1.415950362570583820e-03-7.194736972451210022e-04j)  (1.973093458218500018e-04-2.568992495071142912e-04j)  (2.757235197350382805e-04+1.601528929313644767e-04j)
 (-5.953065119683742523e-03+1.200868631713092327e-03j)  (5.354783032089471817e-03+4.003623034805059433e-03j)  (1.506844651885330677e-03-5.239956662990152836e-04j)  (2.592566888779401779e-04-2.560932771302759647e-04j)  (1.471778523409739137e-04+1.954399049282073975e-04j)
 (-6.158927455544471741e-03+8.814134052954614162e-04j)  (4.898738116025924683e-03+4.526923876255750656e-03j)  (1.567998086102306843e-03-3.194808959960937500e-04j)  (3.185733221471309662e-04-2.366930712014436722e-04j)  (2.517486609576735646e-05+1.592632033862173557e-04j)
 (-6.348811089992523193e-03+5.526120075955986977e-04j)  (4.392733797430992126e-03+5.010888446122407913e-03j)  (1.600667950697243214e-03-1.107858552131801844e-04j)  (3.704840200953185558e-04-2.017013030126690865e-04j)  (-5.379113281378522515e-05+6.713243055855855346e-05j)
 (-6.522363983094692230e-03+2.152200759155675769e-04j)  (3.840306773781776428e-03+5.450835451483726501e-03j)  (1.606908743269741535e-03+9.806930029299110174e-05j)  (4.117550852242857218e-04-1.554125774418935180e-04j)  (-6.747332372469827533e-05-4.875073500443249941e-05j)
 (-6.679269950836896896e-03-1.299941068282350898e-04j)  (3.245425876230001450e-03+5.842416081577539444e-03j)  (1.589307561516761780e-03+3.040244919247925282e-04j)  (4.410430847201496363e-04-1.027980179060250521e-04j)  (-1.456253721698885784e-05-1.496780751040205359e-04j)
 (-6.819247268140316010e-03-4.822513437829911709e-04j)  (2.612461801618337631e-03+6.181655451655387878e-03j)  (1.550703193061053753e-03+5.050352192483842373e-04j)  (4.590265452861785889e-04-4.880213964497670531e-05j)  (8.499254909111186862e-05-2.027381560765206814e-04j)
 (-6.942050065845251083e-03-8.407631539739668369e-04j)  (1.946149393916130066e-03+6.464987061917781830e-03j)  (1.493904623202979565e-03+7.000583573244512081e-04j)  (4.683005390688776970e-04+2.376694510530796833e-06j)  (1.963146787602454424e-04-1.916020119097083807e-04j)
 (-7.047469727694988251e-03-1.204733387567102909e-03j)  (1.251549343578517437e-03+6.689288653433322906e-03j)  (1.421424560248851776e-03+8.889707969501614571e-04j)  (4.730376240331679583e-04+4.794763663085177541e-05j)  (2.809290890581905842e-04-1.224625884788110852e-04j)
 (-7.135333959013223648e-03-1.573360059410333633e-03j)  (5.340056959539651871e-04+6.851907819509506226e-03j)  (1.335242646746337414e-03+1.072425511665642262e-03j)  (4.784403718076646328e-04+8.705932850716635585e-05j)  (3.099109744653105736e-04-2.306137321284040809e-05j)
 (-7.205505855381488800e-03-1.945836585946381092e-03j)  (-2.008993760682642460e-04+6.950691342353820801e-03j)  (1.236612908542156219e-03+1.251654233783483505e-03j)  (4.900312051177024841e-04+1.211412236443720758e-04j)  (2.749558771029114723e-04+6.535966531373560429e-05j)
 (-7.257885765284299850e-03-2.321354113519191742e-03j)  (-9.473919635638594627e-04+6.984002888202667236e-03j)  (1.125924871303141117e-03+1.428227755241096020e-03j)  (5.128425545990467072e-04+1.540085359010845423e-04j)  (1.938332425197586417e-04+1.012895372696220875e-04j)
 (-7.292411290109157562e-03-2.699102740734815598e-03j)  (-1.699555781669914722e-03+6.950742099434137344e-03j)  (1.002628589048981667e-03+1.603787415660917759e-03j)  (5.505825392901897430e-04+1.917051558848470449e-04j)  (1.080537549569271505e-04+5.782832158729434013e-05j)
 (-7.309055887162685394e-03-3.078273031860589981e-03j)  (-2.451382111757993698e-03+6.850352976471185684e-03j)  (8.652278920635581017e-04+1.779763028025627136e-03j)  (6.048553041182458401e-04+2.420816890662536025e-04j)  (7.264970190590247512e-05-6.508157093776389956e-05j)
 (-7.307828404009342194e-03-3.458057763054966927e-03j)  (-3.196821315214037895e-03+6.682834587991237640e-03j)  (7.113444735296070576e-04+1.957093365490436554e-03j)  (6.745174177922308445e-04+3.141295164823532104e-04j)  (1.402105262968689203e-04-2.349926508031785488e-04j)
 (-7.288774941116571426e-03-3.837654134258627892e-03j)  (-3.929834347218275070e-03+6.448740605264902115e-03j)  (5.378501955419778824e-04+2.135964343324303627e-03j)  (7.552397437393665314e-04+4.171146720182150602e-04j)  (3.431390214245766401e-04-3.902911557815968990e-04j)
 (-7.251976989209651947e-03-4.216264467686414719e-03j)  (-4.644443280994892120e-03+6.149176973849534988e-03j)  (3.410635981708765030e-04+2.315582241863012314e-03j)  (8.393333409912884235e-04+5.595752736553549767e-04j)  (6.789788021706044674e-04-4.527005949057638645e-04j)
 (-7.197550497949123383e-03-4.593098070472478867e-03j)  (-5.334784742444753647e-03+5.785795859992504120e-03j)  (1.170015239040367305e-04+2.493994310498237610e-03j)  (9.158764733001589775e-04+7.482614018954336643e-04j)  (1.103310845792293549e-03-3.466117777861654758e-04j)
 (-7.125647272914648056e-03-4.967373795807361603e-03j)  (-5.995157640427350998e-03+5.360782146453857422e-03j)  (-1.383252529194578528e-04+2.667969558387994766e-03j)  (9.711575112305581570e-04+9.871058864519000053e-04j)  (1.533132628537714481e-03-2.081307138723786920e-05j)
 (-7.036452647298574448e-03-5.338319577276706696e-03j)  (-6.620074622333049774e-03+4.876835737377405167e-03j)  (-4.285867325961589813e-04+2.832950558513402939e-03j)  (9.894218528643250465e-04+1.276316703297197819e-03j)  (1.861142111010849476e-03+5.329047562554478645e-04j)
 (-6.930185481905937195e-03-5.705175455659627914e-03j)  (-7.204305846244096756e-03+4.337151534855365753e-03j)  (-7.567940047010779381e-04+2.983079291880130768e-03j)  (9.538863669149577618e-04+1.611678046174347401e-03j)  (1.978533575311303139e-03+1.269547268748283386e-03j)
 (-6.807098165154457092e-03-6.067194510251283646e-03j)  (-7.742927875369787216e-03+3.745393594726920128e-03j)  (-1.124962698668241501e-03+3.111304715275764465e-03j)  (8.479616371914744377e-04+1.984133385121822357e-03j)  (1.801465637981891632e-03+2.092766342684626579e-03j)
 (-6.667475216090679169e-03-6.423645187169313431e-03j)  (-8.231362327933311462e-03+3.105664392933249474e-03j)  (-1.533796545118093491e-03+3.209565300494432449e-03j)  (6.566000520251691341e-04+2.379708923399448395e-03j)  (1.294942107051610947e-03+2.869709394872188568e-03j)
 (-6.511632353067398071e-03-6.773811299353837967e-03j)  (-8.665417321026325226e-03+2.422470832243561745e-03j)  (-1.982408808544278145e-03+3.269047243520617485e-03j)  (3.676763153634965420e-04+2.779807895421981812e-03j)  (4.878763575106859207e-04+3.456647507846355438e-03j)
 (-6.339915562421083450e-03-7.116992957890033722e-03j)  (-9.041322395205497742e-03+1.700688502751290798e-03j)  (-2.468096325173974037e-03+3.280508564785122871e-03j)  (-2.670320282049942762e-05+3.161886474117636681e-03j)  (-5.252998671494424343e-04+3.730281256139278412e-03j)
 (-6.152700632810592651e-03-7.452510762959718704e-03j)  (-9.355761110782623291e-03+9.455200051888823509e-04j)  (-2.986182691529393196e-03+3.234654199331998825e-03j)  (-5.290652043186128139e-04+3.500486724078655243e-03j)  (-1.598270260728895664e-03+3.617760492488741875e-03j)
 (-5.950392689555883408e-03-7.779704406857490540e-03j)  (-9.605901315808296204e-03+1.624520664336159825e-04j)  (-3.529940266162157059e-03+3.122553927823901176e-03j)  (-1.135703991167247295e-03+3.768578870221972466e-03j)  (-2.559971995651721954e-03+3.118142951279878616e-03j)
 (-5.733423866331577301e-03-8.097933605313301086e-03j)  (-9.789414703845977783e-03-6.427900516428053379e-04j)  (-4.090598318725824356e-03+2.936080098152160645e-03j)  (-1.836167182773351669e-03+3.939137794077396393e-03j)  (-3.250129986554384232e-03+2.309426665306091309e-03j)
 (-5.502252373844385147e-03-8.406582288444042206e-03j)  (-9.904501959681510925e-03-1.464290544390678406e-03j)  (-4.657446406781673431e-03+2.668350469321012497e-03j)  (-2.613153308629989624e-03+3.986860625445842743e-03j)  (-3.555664326995611191e-03+1.338214497081935406e-03j)
 (-5.257363431155681610e-03-8.705055341124534607e-03j)  (-9.949903935194015503e-03-2.295992104336619377e-03j)  (-5.218030419200658798e-03+2.314155921339988708e-03j)  (-3.442853456363081932e-03+3.889914602041244507e-03j)  (-3.439648775383830070e-03+3.928918158635497093e-04j)
 (-4.999264609068632126e-03-8.992783725261688232e-03j)  (-9.924915619194507599e-03-3.131747012957930565e-03j)  (-5.758439656347036362e-03+1.870351727120578289e-03j)  (-4.295744001865386963e-03+3.631595522165298462e-03j)  (-2.955580363050103188e-03-3.349136386532336473e-04j)
 (-4.728488624095916748e-03-9.269224479794502258e-03j)  (-9.829388000071048737e-03-3.965368028730154037e-03j)  (-6.263675633817911148e-03+1.336197368800640106e-03j)  (-5.137802567332983017e-03+3.201787592843174934e-03j)  (-2.242556773126125336e-03-6.927804788574576378e-04j)
 (-4.445587750524282455e-03-9.533856995403766632e-03j)  (-9.663732722401618958e-03-4.790679551661014557e-03j)  (-6.718098185956478119e-03+7.136221393011510372e-04j)  (-5.932089406996965408e-03+2.598109189420938492e-03j)  (-1.500999554991722107e-03-6.046065245755016804e-04j)
 (-4.151137080043554306e-03-9.786192327737808228e-03j)  (-9.428918361663818359e-03-5.601570475846529007e-03j)  (-7.105924654752016068e-03+7.407053999486379325e-06j)  (-6.640614010393619537e-03+1.826658262871205807e-03j)  (-9.529149392619729042e-04-9.372286876896396279e-05j)
 (-3.845729399472475052e-03-1.002576760947704315e-02j)  (-9.126456454396247864e-03-6.392042618244886398e-03j)  (-7.411774713546037674e-03-7.747327326796948910e-04j)  (-7.226378656923770905e-03+9.022878948599100113e-04j)  (-7.944007520563900471e-04+7.140742964111268520e-04j)
 (-3.529975656419992447e-03-1.025214698165655136e-02j)  (-8.758395910263061523e-03-7.156263571232557297e-03j)  (-7.621233351528644562e-03-1.622171723283827305e-03j)  (-7.655476685613393784e-03-1.516273914603516459e-04j)  (-1.150291645899415016e-03+1.609569764696061611e-03j)
 (-3.204504027962684631e-03-1.046492718160152435e-02j)  (-8.327298797667026520e-03-7.888611406087875366e-03j)  (-7.721415255218744278e-03-2.521509071812033653e-03j)  (-7.899116724729537964e-03-1.303941826336085796e-03j)  (-2.040924271568655968e-03+2.338509541004896164e-03j)
 (-2.869956893846392632e-03-1.066373102366924286e-02j)  (-7.836222648620605469e-03-8.583723567426204681e-03j)  (-7.701506372541189194e-03-3.456814214587211609e-03j)  (-7.935450412333011627e-03-2.516979817301034927e-03j)  (-3.368890844285488129e-03+2.652205293998122215e-03j)
 (-2.526991069316864014e-03-1.084821578115224838e-02j)  (-7.288690656423568726e-03-9.236540645360946655e-03j)  (-7.553263101726770401e-03-4.409980028867721558e-03j)  (-7.751063909381628036e-03-3.748209215700626373e-03j)  (-4.929716233164072037e-03+2.360258484259247780e-03j)
 (-2.176275243982672691e-03-1.101806666702032089e-02j)  (-6.688663270324468613e-03-9.842344559729099274e-03j)  (-7.271443028002977371e-03-5.361171904951334000e-03j)  (-7.342061027884483337e-03-4.952260758727788925e-03j)  (-6.445429287850856781e-03+1.374383806250989437e-03j)
 (-1.818488934077322483e-03-1.117300055921077728e-02j)  (-6.040504667907953262e-03-1.039680186659097672e-02j)  (-6.854153703898191452e-03-6.289366167038679123e-03j)  (-6.714628543704748154e-03-6.083179730921983719e-03j)  (-7.615088019520044327e-03-2.662451879587024450e-04j)
 (-1.454321201890707016e-03-1.131276879459619522e-02j)  (-5.348943639546632767e-03-1.089599356055259705e-02j)  (-6.303098984062671661e-03-7.172950543463230133e-03j)  (-5.885052960366010666e-03-7.096783723682165146e-03j)  (-8.172499015927314758e-03-2.394156064838171005e-03j)
 (-1.084468793123960495e-03-1.143715064972639084e-02j)  (-4.619033541530370712e-03-1.133645046502351761e-02j)  (-5.623713601380586624e-03-7.990378886461257935e-03j)  (-4.879172425717115402e-03-7.952982559800148010e-03j)  (-7.939554750919342041e-03-4.738315474241971970e-03j)
 (-7.096351473592221737e-04-1.154595986008644104e-02j)  (-3.856110386550426483e-03-1.171517558395862579e-02j)  (-4.825171083211898804e-03-8.720851503312587738e-03j)  (-3.731277072802186012e-03-8.617927320301532745e-03j)  (-6.864198483526706696e-03-6.970211863517761230e-03j)
 (-3.305283607915043831e-04-1.163904275745153427e-02j)  (-3.065747208893299103e-03-1.202967204153537750e-02j)  (-3.920265939086675644e-03-9.344992227852344513e-03j)  (-2.482515294104814529e-03-9.065850637853145599e-03j)  (-5.034954752773046494e-03-8.762527257204055786e-03j)
 (5.213989425101317465e-05-1.171627640724182129e-02j)  (-2.253706334158778191e-03-1.227795891463756561e-02j)  (-2.925167093053460121e-03-9.845511056482791901e-03j)  (-1.178895123302936554e-03-9.280493482947349548e-03j)  (-2.668666187673807144e-03-9.848875924944877625e-03j)
 (4.376559518277645111e-04-1.177757233381271362e-02j)  (-1.425891183316707611e-03-1.245858613401651382e-02j)  (-1.859048148617148399e-03-1.020781602710485458e-02j)  (1.310099032707512379e-04-9.256017394363880157e-03j)  (-7.351482054218649864e-05-1.007273513823747635e-02j)
 (8.253055857494473457e-04-1.182287093251943588e-02j)  (-5.882962141185998917e-04-1.257064193487167358e-02j)  (-7.436037412844598293e-04-1.042055431753396988e-02j)  (1.398520194925367832e-03-8.997348137199878693e-03j)  (2.405502367764711380e-03-9.415789507329463959e-03j)
 (1.214375603012740612e-03-1.185214798897504807e-02j)  (2.530424389988183975e-04-1.261376217007637024e-02j)  (3.975336148869246244e-04-1.047606393694877625e-02j)  (2.577327424660325050e-03-8.519925177097320557e-03j)  (4.447896033525466919e-03-8.000089786946773529e-03j)
 (1.604155171662569046e-03-1.186541095376014709e-02j)  (1.092097721993923187e-03-1.258812565356492996e-02j)  (1.539458520710468292e-03-1.037071272730827332e-02j)  (3.625847399234771729e-03-7.848873734474182129e-03j)  (5.813688971102237701e-03-6.063768640160560608e-03j)
 (1.993937185034155846e-03-1.186269614845514297e-02j)  (1.922901603393256664e-03-1.249445416033267975e-02j)  (2.656717784702777863e-03-1.010511629283428192e-02j)  (4.509307444095611572e-03-7.017631549388170242e-03j)  (6.383160594850778580e-03-3.915412351489067078e-03j)
 (2.383019542321562767e-03-1.184407528489828110e-02j)  (2.739594085142016411e-03-1.233399845659732819e-02j)  (3.724071895703673363e-03-9.684215299785137177e-03j)  (5.201447289437055588e-03-6.066123954951763153e-03j)  (6.172837689518928528e-03-1.876478781923651695e-03j)
 (2.770707244053483009e-03-1.180964708328247070e-02j)  (3.536471864208579063e-03-1.210852898657321930e-02j)  (4.717265721410512924e-03-9.117218665778636932e-03j)  (5.685731768608093262e-03-5.038590636104345322e-03j)  (5.325179081410169601e-03-2.233855047961696982e-04j)
 (3.156312974169850349e-03-1.175954379141330719e-02j)  (4.308033268898725510e-03-1.182031445205211639e-02j)  (5.613785237073898315e-03-8.417395874857902527e-03j)  (5.956007167696952820e-03-3.981195390224456787e-03j)  (4.074826836585998535e-03+8.592806407250463963e-04j)
 (3.539158497005701065e-03-1.169392466545104980e-02j)  (5.049024708569049835e-03-1.147210318595170975e-02j)  (6.393566727638244629e-03-7.601742167025804520e-03j)  (6.016565486788749695e-03-2.939556026831269264e-03j)  (2.698986325412988663e-03+1.305580139160156250e-03j)
 (3.918576519936323166e-03-1.161298248916864395e-02j)  (5.754480604082345963e-03-1.106709241867065430e-02j)  (7.039642427116632462e-03-6.690504029393196106e-03j)  (5.881614983081817627e-03-1.956350635737180710e-03j)  (1.462503918446600437e-03+1.170570729300379753e-03j)
 (4.293910693377256393e-03-1.151693519204854965e-02j)  (6.419764831662178040e-03-1.060890126973390579e-02j)  (7.538688369095325470e-03-5.706601776182651520e-03j)  (5.574202630668878555e-03-1.069134799763560295e-03j)  (5.689227837137877941e-04+6.088936934247612953e-04j)
 (4.664519801735877991e-03-1.140602957457304001e-02j)  (7.040604017674922943e-03-1.010153815150260925e-02j)  (7.881464436650276184e-03-4.674948751926422119e-03j)  (5.124649498611688614e-03-3.085014468524605036e-04j)  (1.271052606170997024e-04-1.648211764404550195e-04j)
 (5.029774270951747894e-03-1.128054130822420120e-02j)  (7.613124325871467590e-03-9.549362584948539734e-03j)  (8.063124492764472961e-03-3.621701383963227272e-03j)  (4.568609409034252167e-03+3.033131652045994997e-04j)  (1.393561979057267308e-04-9.246126865036785603e-04j)
 (5.389062222093343735e-03-1.114077121019363403e-02j)  (8.133877068758010864e-03-8.957046084105968475e-03j)  (8.083378896117210388e-03-2.573459176346659660e-03j)  (3.944869618862867355e-03+7.532984600402414799e-04j)  (5.122015718370676041e-04-1.480320701375603676e-03j)
 (5.741787143051624298e-03-1.098704710602760315e-02j)  (8.599865250289440155e-03-8.329529315233230591e-03j)  (7.946518249809741974e-03-1.556446310132741928e-03j)  (3.293035551905632019e-03+1.037973095662891865e-03j)  (1.086140517145395279e-03-1.713455421850085258e-03j)
 (6.087370216846466064e-03-1.081971917301416397e-02j)  (9.008564986288547516e-03-7.671982981264591217e-03j)  (7.661279290914535522e-03-5.956980166956782341e-04j)  (2.651237649843096733e-03+1.163114211522042751e-03j)  (1.676846644841134548e-03-1.594970934092998505e-03j)
 (6.425251252949237823e-03-1.063916459679603577e-02j)  (9.357944130897521973e-03-6.989755667746067047e-03j)  (7.240563165396451950e-03+2.857167273759841919e-04j)  (2.054011449217796326e-03+1.142943394370377064e-03j)  (2.118245698511600494e-03-1.182358944788575172e-03j)
 (6.754890549927949905e-03-1.044578198343515396e-02j)  (9.646471589803695679e-03-6.288332864642143250e-03j)  (6.701019592583179474e-03+1.067409873940050602e-03j)  (1.530467416159808636e-03+9.988325182348489761e-04j)  (2.298025647178292274e-03-5.981011199764907360e-04j)
 (7.075768429785966873e-03-1.023999229073524475e-02j)  (9.873126633465290070e-03-5.573286674916744232e-03j)  (6.062502507120370865e-03+1.732301316224038601e-03j)  (1.102863927371799946e-03+7.576227071695029736e-04j)  (2.178322523832321167e-03+4.530304522631922737e-06j)
 (7.387385703623294830e-03-1.002223789691925049e-02j)  (1.003740541636943817e-02-4.850228782743215561e-03j)  (5.347419995814561844e-03+2.267136471346020699e-03j)  (7.856620359234511852e-04+4.496730398386716843e-04j)  (1.798004726879298687e-03+4.798858135472983122e-04j)
 (7.689267396926879883e-03-9.792978875339031219e-03j)  (1.013931632041931152e-02-4.124762956053018570e-03j)  (4.579998552799224854e-03+2.662875456735491753e-03j)  (5.851053283549845219e-04+1.067714474629610777e-04j)  (1.257281401194632053e-03+7.236794917844235897e-04j)
 (7.980960421264171600e-03-9.552696719765663147e-03j)  (1.017937622964382172e-02-3.402436384931206703e-03j)  (3.785489825531840324e-03+2.914941171184182167e-03j)  (4.993393085896968842e-04-2.399547083768993616e-04j)  (6.892759120091795921e-04+6.947237998247146606e-04j)
 (8.262034505605697632e-03-9.301889687776565552e-03j)  (1.015860121697187424e-02-2.688695443794131279e-03j)  (2.989343833178281784e-03+3.023315221071243286e-03j)  (5.190434749238193035e-04-5.619928124360740185e-04j)  (2.258948952658101916e-04+4.204557335469871759e-04j)
 (8.532086387276649475e-03-9.041071869432926178e-03j)  (1.007849350571632385e-02-1.988838193938136101e-03j)  (2.216380788013339043e-03+2.992482390254735947e-03j)  (6.285203853622078896e-04-8.351403521373867989e-04j)  (-3.378633118700236082e-05-1.402100770064862445e-05j)
 (8.790736086666584015e-03-8.770773187279701233e-03j)  (9.941019117832183838e-03-1.307972590439021587e-03j)  (1.489987596869468689e-03+2.831219229847192764e-03j)  (8.071531774476170540e-04-1.040838425979018211e-03j)  (-4.542402166407555342e-05-4.898547194898128510e-04j)
 (9.037628769874572754e-03-8.491537533700466156e-03j)  (9.748593904078006744e-03-6.509743398055434227e-04j)  (8.313684957101941109e-04+2.552242949604988098e-03j)  (1.031122519634664059e-03-1.167066162452101707e-03j)  (1.729777432046830654e-04-8.849926525726914406e-04j)
 (9.272437542676925659e-03-8.203921839594841003e-03j)  (9.504050016403198242e-03-2.244767347292508930e-05j)  (2.588765055406838655e-04+2.171724103391170502e-03j)  (1.275259070098400116e-03-1.208751578815281391e-03j)  (5.487496382556855679e-04-1.103808754123747349e-03j)
 (9.494860656559467316e-03-7.908494211733341217e-03j)  (9.210611693561077118e-03+5.733104771934449673e-04j)  (-2.125527244061231613e-04+1.708688680082559586e-03j)  (1.514900475740432739e-03-1.167687587440013885e-03j)  (9.749255841597914696e-04-1.098854816518723965e-03j)
 (9.704623371362686157e-03-7.605833467096090317e-03j)  (8.871858939528465271e-03+1.132344128564000130e-03j)  (-5.718435859307646751e-04+1.184324151836335659e-03j)  (1.727624447084963322e-03-1.051975181326270103e-03j)  (1.337829628027975559e-03-8.799632778391242027e-04j)
 (9.901478886604309082e-03-7.296526804566383362e-03j)  (8.491699583828449249e-03+1.651067868806421757e-03j)  (-8.120856946334242821e-04+6.212210864759981632e-04j)  (1.894744345918297768e-03-8.750508422963321209e-04j)  (1.544964499771595001e-03-5.091350176371634007e-04j)
 (1.008520741015672684e-02-6.981170270591974258e-03j)  (8.074322715401649475e-03+2.126293955370783806e-03j)  (-9.306909632869064808e-04+4.257135879015550017e-05j)  (2.002467634156346321e-03-6.543799536302685738e-04j)  (1.546522718854248524e-03-8.308317046612501144e-05j)
 (1.025561615824699402e-02-6.660365499556064606e-03j)  (7.624167483299970627e-03+2.555254381150007248e-03j)  (-9.293979965150356293e-04-5.286440718919038773e-04j)  (2.042651409283280373e-03-4.099198267795145512e-04j)  (1.345644821412861347e-03+2.918442187365144491e-04j)
 (1.041254214942455292e-02-6.334720179438591003e-03j)  (7.145875133574008942e-03+2.935619559139013290e-03j)  (-8.141247672028839588e-04-1.070450642146170139e-03j)  (2.013110322877764702e-03-1.624711003387346864e-04j)  (9.954348206520080566e-04+5.260186735540628433e-04j)
 (1.055584847927093506e-02-6.004844792187213898e-03j)  (6.644249428063631058e-03+3.265514038503170013e-03j)  (-5.946755991317331791e-04-1.562630175612866879e-03j)  (1.917474553920328617e-03+6.796031084377318621e-05j)  (5.839862278662621975e-04+5.677690496668219566e-04j)
 (1.068542711436748505e-02-5.671354010701179504e-03j)  (6.124213337898254395e-03+3.543525468558073044e-03j)  (-2.843148249667137861e-04-1.987399300560355186e-03j)  (1.764621702022850513e-03+2.636722056195139885e-04j)  (2.114960661856457591e-04+4.145801067352294922e-04j)
 (1.080119702965021133e-02-5.334862507879734039e-03j)  (5.590762943029403687e-03+3.768712747842073441e-03j)  (1.007779064821079373e-04-2.329992363229393959e-03j)  (1.567737315781414509e-03+4.105394764337688684e-04j)  (-3.470880619715899229e-05+1.119255612138658762e-04j)
 (1.090310513973236084e-02-4.995985887944698334e-03j)  (5.048922728747129440e-03+3.940606489777565002e-03j)  (5.421481328085064888e-04-2.579126739874482155e-03j)  (1.343087991699576378e-03+4.989657318219542503e-04j)  (-1.011168715194799006e-04-2.595363766886293888e-04j)
 (1.099112816154956818e-02-4.655338358134031296e-03j)  (4.503702744841575623e-03+4.059208091348409653e-03j)  (1.019780756905674934e-03-2.727339277043938637e-03j)  (1.108607277274131775e-03+5.244524218142032623e-04j)  (1.998341758735477924e-05-6.048962823115289211e-04j)
 (1.106526795774698257e-02-4.313531797379255295e-03j)  (3.960053902119398117e-03+4.124983213841915131e-03j)  (1.512859947979450226e-03-2.771178493276238441e-03j)  (8.824046235531568527e-04+4.877546452917158604e-04j)  (2.900841645896434784e-04-8.387062116526067257e-04j)
 (1.112555339932441711e-02-3.971174824982881546e-03j)  (3.422825131565332413e-03+4.138850606977939606e-03j)  (2.000547479838132858e-03-2.711247652769088745e-03j)  (6.813150830566883087e-04+3.946251235902309418e-04j)  (6.353288772515952587e-04-9.056240087375044823e-04j)
 (1.117204222828149796e-02-3.628870937973260880e-03j)  (2.896722406148910522e-03+4.102169536054134369e-03j)  (2.462750300765037537e-03-2.552101854234933853e-03j)  (5.195972044020891190e-04+2.551770303398370743e-04j)  (9.656774345785379410e-04-7.930705323815345764e-04j)
 (1.120481546968221664e-02-3.287217579782009125e-03j)  (2.386268461123108864e-03+4.016720224171876907e-03j)  (2.880850341171026230e-03-2.301999367773532867e-03j)  (4.078753991052508354e-04+8.292641723528504372e-05j)  (1.197451143525540829e-03-5.330627900548279285e-04j)
 (1.122398488223552704e-02-2.946805208921432495e-03j)  (1.895766006782650948e-03+3.884683363139629364e-03j)  (3.238368546590209007e-03-1.972522819414734840e-03j)  (3.524016065057367086e-04-1.064037423930130899e-04j)  (1.273671980015933514e-03-1.930974249262362719e-04j)
 (1.122968271374702454e-02-2.608216367661952972e-03j)  (1.429261872544884682e-03+3.708613570779561996e-03j)  (3.521541599184274673e-03-1.578081981278955936e-03j)  (3.546846564859151840e-04-2.962184662465006113e-04j)  (1.177304890006780624e-03+1.413843128830194473e-04j)
 (1.122207101434469223e-02-2.272023819386959076e-03j)  (9.905147599056363106e-04+3.491414012387394905e-03j)  (3.719787811860442162e-03-1.135318307206034660e-03j)  (4.115071787964552641e-04-4.704169405158609152e-04j)  (9.343726560473442078e-04+3.884434117935597897e-04j)
 (1.120133232325315475e-02-1.938790199346840382e-03j)  (5.829659057781100273e-04+3.236303338780999184e-03j)  (3.826050553470849991e-03-6.624373490922152996e-04j)  (5.153189995326101780e-04-6.146823870949447155e-04j)  (6.064556655474007130e-04+4.896678146906197071e-04j)
 (1.116767525672912598e-02-1.609066268429160118e-03j)  (2.097121760016307235e-04+2.946782857179641724e-03j)  (3.837002674117684364e-03-1.784897176548838615e-04j)  (6.549671525135636330e-04-7.175955106504261494e-04j)  (2.746823593042790890e-04+4.239277332089841366e-04j)
 (1.112133264541625977e-02-1.283390796743333340e-03j)  (-1.265161117771640420e-04+2.626602305099368095e-03j)  (3.753110067918896675e-03+2.973677183035761118e-04j)  (8.166972547769546509e-04-7.714877719990909100e-04j)  (1.933340718096587807e-05+2.116629184456542134e-04j)
 (1.106255687773227692e-02-9.622888755984604359e-04j)  (-4.233750805724412203e-04+2.279720734804868698e-03j)  (3.578551579266786575e-03+7.466051611118018627e-04j)  (9.853406809270381927e-04-7.729721837677061558e-04j)  (-9.985400538425892591e-05-9.111043618759140372e-05j)
 (1.099162455648183823e-02-6.462711608037352562e-04j)  (-6.789227481931447983e-04+1.910269609652459621e-03j)  (3.320998977869749069e-03+1.152019132860004902e-03j)  (1.145589165389537811e-03-7.231163908727467060e-04j)  (-5.788811904494650662e-05-4.073643067386001348e-04j)
 (1.090883277356624603e-02-3.358331450726836920e-04j)  (-8.916307124309241772e-04+1.522511243820190430e-03j)  (2.991268876940011978e-03+1.498372643254697323e-03j)  (1.283253193832933903e-03-6.272505270317196846e-04j)  (1.301096344832330942e-04-6.584362708963453770e-04j)
 (1.081449817866086960e-02-3.145416121697053313e-05j)  (-1.060392241925001144e-03+1.120799570344388485e-03j)  (2.602860797196626663e-03+1.772951800376176834e-03j)  (1.386403338983654976e-03-4.944330430589616299e-04j)  (4.134818736929446459e-04-7.833760464563965797e-04j)
 (1.070895791053771973e-02+2.664033672772347927e-04j)  (-1.184526132419705391e-03+7.095384062267839909e-04j)  (2.171397441998124123e-03+1.966019626706838608e-03j)  (1.446304842829704285e-03-3.366233722772449255e-04j)  (7.192182238213717937e-04-7.535333279520273209e-04j)
 (1.059256680309772491e-02+5.572947557084262371e-04j)  (-1.263776794075965881e-03+2.931412891484797001e-04j)  (1.713992794975638390e-03+2.071151044219732285e-03j)  (1.458073500543832779e-03-1.676331303315237164e-04j)  (9.703351533971726894e-04-5.789247225038707256e-04j)
 (1.046569738537073135e-02+8.407937712036073208e-04j)  (-1.298310118727385998e-03-1.240096171386539936e-04j)  (1.248570042662322521e-03+2.085436834022402763e-03j)  (1.421004533767700195e-03-1.944829591593588702e-06j)  (1.104849856346845627e-03-3.049958904739469290e-04j)
 (1.032873895019292831e-02+1.116493251174688339e-03j)  (-1.288706320337951183e-03-5.376028129830956459e-04j)  (7.931581931188702583e-04+2.009550575166940689e-03j)  (1.338552450761198997e-03+1.465041859773918986e-04j)  (1.090695615857839584e-03-7.700205060245934874e-07j)
 (1.018209662288427353e-02+1.384005765430629253e-03j)  (-1.235948409885168076e-03-9.434362291358411312e-04j)  (3.651917795650660992e-04+1.847678562626242638e-03j)  (1.217969227582216263e-03+2.654727431945502758e-04j)  (9.330143802799284458e-04+2.585459151305258274e-04j)
 (1.002619042992591858e-02+1.642964198254048824e-03j)  (-1.141406944952905178e-03-1.337453955784440041e-03j)  (-1.915791290230117738e-05+1.607314799912273884e-03j)  (1.069634919986128807e-03+3.454089746810495853e-04j)  (6.721930694766342640e-04+4.101339436601847410e-04j)
 (9.861453436315059662e-03+1.893022446893155575e-03j)  (-1.006822218187153339e-03-1.715781982056796551e-03j)  (-3.455955011304467916e-04+1.298931194469332695e-03j)  (9.061399032361805439e-04+3.802064456976950169e-04j)  (3.733028715942054987e-04+4.187511804047971964e-04j)
 (9.688331745564937592e-03+2.133855596184730530e-03j)  (-8.342824294231832027e-04-2.074761083349585533e-03j)  (-6.022353773005306721e-04+9.355381480418145657e-04j)  (7.411970291286706924e-04+3.676640335470438004e-04j)  (1.096875930670648813e-04+2.848797885235399008e-04j)
 (9.507283568382263184e-03+2.365160500630736351e-03j)  (-6.261995877139270306e-04-2.410977380350232124e-03j)  (-7.800369639880955219e-04+5.321502103470265865e-04j)  (5.884749698452651501e-04+3.096158616244792938e-04j)  (-5.517549652722664177e-05+4.397752854856662452e-05j)
 (9.318777360022068024e-03+2.586656482890248299e-03j)  (-3.852821537293493748e-04-2.721290802583098412e-03j)  (-8.731253910809755325e-04+1.051818253472447395e-04j)  (4.604503628797829151e-04+2.117239055223762989e-04j)  (-8.307502866955474019e-05-2.428246225463226438e-04j)
 (9.123290888965129852e-03+2.798084868118166924e-03j)  (-1.145055939559824765e-04-3.002860583364963531e-03j)  (-8.789872517809271812e-04-3.282055840827524662e-04j)  (3.673727624118328094e-04+8.295435691252350807e-05j)  (2.999310345330741256e-05-5.041499971412122250e-04j)
 (8.921310305595397949e-03+2.999210031703114510e-03j)  (1.829191605793312192e-04-3.253166563808917999e-03j)  (-7.985341944731771946e-04-7.507787086069583893e-04j)  (3.164269437547773123e-04-6.521580507978796959e-05j)  (2.534152008593082428e-04-6.760469404980540276e-04j)
 (8.713330142199993134e-03+3.189819632098078728e-03j)  (5.035791546106338501e-04-3.470028750598430634e-03j)  (-6.360333063639700413e-04-1.145903370343148708e-03j)  (3.111599653493613005e-04-2.197936992160975933e-04j)  (5.300327320583164692e-04-7.175428327172994614e-04j)
 (8.499849587678909302e-03+3.369724377989768982e-03j)  (8.438943768851459026e-04-3.651622682809829712e-03j)  (-3.989091783296316862e-04-1.498186145909130573e-03j)  (3.512184193823486567e-04-3.673826286103576422e-04j)  (7.905797683633863926e-04-6.203124066814780235e-04j)
 (8.281375281512737274e-03+3.538758261129260063e-03j)  (1.200153492391109467e-03-3.796491073444485664e-03j)  (-9.742465772433206439e-05-1.794061856344342232e-03j)  (4.324148758314549923e-04-4.953177995048463345e-04j)  (9.708473226055502892e-04-4.101960221305489540e-04j)
 (8.058416657149791718e-03+3.696778556331992149e-03j)  (1.568550942465662956e-03-3.903553122654557228e-03j)  (2.557445841375738382e-04-2.022304804995656013e-03j)  (5.471151671372354031e-04-5.927311722189188004e-04j)  (1.027332036755979061e-03-1.403311762260273099e-04j)
 (7.831485942006111145e-03+3.843666287139058113e-03j)  (1.945223892107605934e-03-3.972108010202646255e-03j)  (6.460254662670195103e-04-2.174444962292909622e-03j)  (6.849126075394451618e-04-6.514571723528206348e-04j)  (9.475677506998181343e-04+1.222864520968869328e-04j)
 (7.601097226142883301e-03+3.979325760155916214e-03j)  (2.326289424672722816e-03-4.001837223768234253e-03j)  (1.057531684637069702e-03-2.245073439553380013e-03j)  (8.335300371982157230e-04-6.667044362984597683e-04j)  (7.527007837779819965e-04+3.134200233034789562e-04j)
 (7.367766927927732468e-03+4.103684797883033752e-03j)  (2.707882085815072060e-03-3.992801532149314880e-03j)  (1.473694108426570892e-03-2.232027472928166389e-03j)  (9.798740502446889877e-04-6.374397198669612408e-04j)  (4.918017657473683357e-04+3.872743109241127968e-04j)
 (7.132010068744421005e-03+4.216695204377174377e-03j)  (3.086189273744821548e-03-3.945434931665658951e-03j)  (1.877911621704697609e-03-2.136446535587310791e-03j)  (1.111150952056050301e-03-5.664525087922811508e-04j)  (2.294366568094119430e-04+3.274256305303424597e-04j)
 (6.894341204315423965e-03+4.318329971283674240e-03j)  (3.457487793639302254e-03-3.860536031424999237e-03j)  (2.254198538139462471e-03-1.962702255696058273e-03j)  (1.215952797792851925e-03-4.600972461048513651e-04j)  (2.963895713037345558e-05+1.504020183347165585e-04j)
 (6.655272562056779861e-03+4.408587235957384109e-03j)  (3.818176686763763428e-03-3.739254316315054893e-03j)  (2.587802708148956299e-03-1.718201092444360256e-03j)  (1.285220263525843620e-03-3.277359355706721544e-04j)  (-5.974385567242279649e-05-9.884632891044020653e-05j)
 (6.415313109755516052e-03+4.487486090511083603e-03j)  (4.164810758084058762e-03-3.583074780181050301e-03j)  (2.865770598873496056e-03-1.413073157891631126e-03j)  (1.313003711402416229e-03-1.809290115488693118e-04j)  (-1.851168235589284450e-05-3.583551733754575253e-04j)
 (6.174967158585786819e-03+4.555069375783205032e-03j)  (4.494131077080965042e-03-3.393799299374222755e-03j)  (3.077437635511159897e-03-1.059756032191216946e-03j)  (1.296959235332906246e-03-3.244359322707168758e-05j)  (1.413547433912754059e-04-5.645402125082910061e-04j)
 (5.934734828770160675e-03+4.611400887370109558e-03j)  (4.803093615919351578e-03-3.173524979501962662e-03j)  (3.214828204363584518e-03-6.724944105371832848e-04j)  (1.238538068719208241e-03+1.048375343088991940e-04j)  (3.790894115809351206e-04-6.677568308077752590e-04j)
 (5.695109255611896515e-03+4.656566772609949112e-03j)  (5.088894162327051163e-03-2.924619242548942566e-03j)  (3.272945526987314224e-03-2.667715889401733875e-04j)  (1.142854569479823112e-03+2.190139348385855556e-04j)  (6.355158402584493160e-04-6.442235317081212997e-04j)
 (5.456577055156230927e-03+4.690674599260091782e-03j)  (5.348993465304374695e-03-2.649694448336958885e-03j)  (3.249946748837828636e-03+1.413013233104720712e-04j)  (1.018245122395455837e-03+3.001804579980671406e-04j)  (8.477622177451848984e-04-5.014538764953613281e-04j)
 (5.219615995883941650e-03+4.713851492851972580e-03j)  (5.581137724220752716e-03-2.351579023525118828e-03j)  (3.147191833704710007e-03+5.356165347620844841e-04j)  (8.755547460168600082e-04+3.412699734326452017e-04j)  (9.646596736274659634e-04-2.759697963483631611e-04j)
 (4.984696861356496811e-03+4.726246464997529984e-03j)  (5.783375352621078491e-03-2.033287426456809044e-03j)  (2.969170920550823212e-03+9.006956825032830238e-04j)  (7.272116490639746189e-04+3.386551979929208755e-04j)  (9.590559639036655426e-04-2.397110256424639374e-05j)
 (4.752278327941894531e-03+4.728027153760194778e-03j)  (5.954071879386901855e-03-1.697988947853446007e-03j)  (2.723308512941002846e-03+1.222287304699420929e-03j)  (5.861687241122126579e-04+2.924595610238611698e-04j)  (8.340873755514621735e-04+1.926544646266847849e-04j)
 (4.522810690104961395e-03+4.719380754977464676e-03j)  (6.091922521591186523e-03-1.348974066786468029e-03j)  (2.419658238068223000e-03+1.487912144511938095e-03j)  (4.647999012377113104e-04+2.065503358608111739e-04j)  (6.219723145477473736e-04+3.214979660697281361e-04j)
 (4.296731669455766678e-03+4.700513556599617004e-03j)  (6.195959169417619705e-03-9.896223200485110283e-04j)  (2.070495393127202988e-03+1.687335665337741375e-03j)  (3.738444938790053129e-04+8.821527444524690509e-05j)  (3.757356025744229555e-04+3.322566626593470573e-04j)
 (4.074467811733484268e-03+4.671648144721984863e-03j)  (6.265555508434772491e-03-6.233681342564523220e-04j)  (1.689829514361917973e-03+1.812951755709946156e-03j)  (3.214887401554733515e-04-5.245070497039705515e-05j)  (1.559899392304942012e-04+2.237832959508523345e-04j)
 (3.856432391330599785e-03+4.633026663213968277e-03j)  (6.300428882241249084e-03-2.536663378123193979e-04j)  (1.292851287871599197e-03+1.860060263425111771e-03j)  (3.126611409243196249e-04-2.033975033555179834e-04j)  (1.607383092050440609e-05+2.392739224887918681e-05j)
 (3.643024945631623268e-03+4.584906622767448425e-03j)  (6.300637498497962952e-03+1.160408137366175652e-04j)  (8.953390060923993587e-04+1.827032072469592094e-03j)  (3.486015193630009890e-04-3.516390861477702856e-04j)  (-1.080828224075958133e-05-2.176791458623483777e-04j)
 (3.434631740674376488e-03+4.527560900896787643e-03j)  (6.266578100621700287e-03+4.823572526220232248e-04j)  (5.130471545271575451e-04+1.715353457257151604e-03j)  (4.267404437996447086e-04-4.843552014790475368e-04j)  (8.065609290497377515e-05-4.420215263962745667e-04j)
 (3.231623675674200058e-03+4.461278673261404037e-03j)  (6.198972929269075394e-03+8.419652585871517658e-04j)  (1.610994222573935986e-04+1.529550645500421524e-03j)  (5.408995202742516994e-04-5.899827810935676098e-04j)  (2.670369285624474287e-04-5.951837520115077496e-04j)
 (3.034356748685240746e-03+4.386363085359334946e-03j)  (6.098863203078508377e-03+1.191656803712248802e-03j)  (-1.465886016376316547e-04+1.276997500099241734e-03j)  (6.817970424890518188e-04-6.592065910808742046e-04j)  (5.023106932640075684e-04-6.413538940250873566e-04j)
 (2.843171125277876854e-03+4.303130321204662323e-03j)  (5.967592354863882065e-03+1.528363092802464962e-03j)  (-3.978360036853700876e-04+9.676159825176000595e-04j)  (8.378171478398144245e-04-6.857646512798964977e-04j)  (7.293945527635514736e-04-5.712140700779855251e-04j)
 (2.658390440046787262e-03+4.211909603327512741e-03j)  (5.806789267808198929e-03+1.849182997830212116e-03j)  (-5.826523411087691784e-04+6.134797586128115654e-04j)  (9.959796443581581116e-04-6.670021684840321541e-04j)  (8.941674605011940002e-04-4.037548787891864777e-04j)
 (2.480322029441595078e-03+4.113043192774057388e-03j)  (5.618349649012088776e-03+2.151408698409795761e-03j)  (-6.936055142432451248e-04+2.283394132973626256e-04j)  (1.143029890954494476e-03-6.041256128810346127e-04j)  (9.585259831510484219e-04-1.811904221540316939e-04j)
 (2.309255767613649368e-03+4.006882663816213608e-03j)  (5.404412746429443359e-03+2.432550303637981415e-03j)  (-7.260885322466492653e-04-1.729134091874584556e-04j)  (1.266559003852307796e-03-5.021354882046580315e-04j)  (9.093196131289005280e-04+4.166436337982304394e-05j)
 (2.145463833585381508e-03+3.893791465088725090e-03j)  (5.167339462786912918e-03+2.690356690436601639e-03j)  (-6.784754223190248013e-04-5.748208495788276196e-04j)  (1.356060965918004513e-03-3.694418410304933786e-04j)  (7.610737229697406292e-04+2.108696935465559363e-04j)
 (1.989200944080948830e-03+3.774141427129507065e-03j)  (4.909684415906667709e-03+2.922835061326622963e-03j)  (-5.521617131307721138e-04-9.619504562579095364e-04j)  (1.403840375132858753e-03-2.171930245822295547e-04j)  (5.519592086784541607e-04+2.863620466087013483e-04j)
 (1.840703422203660011e-03+3.648313693702220917e-03j)  (4.634168464690446854e-03+3.128267126157879829e-03j)  (-3.514884156174957752e-04-1.319480594247579575e-03j)  (1.405692775733768940e-03-5.837216303916648030e-05j)  (3.341251576784998178e-04+2.513348881620913744e-04j)
 (1.700189197435975075e-03+3.516696393489837646e-03j)  (4.343652166426181793e-03+3.305221907794475555e-03j)  (-8.355404861504212022e-05-1.633756677620112896e-03j)  (1.361303497105836868e-03+9.326551662525162101e-05j)  (1.608574966667219996e-04+1.157988299382850528e-04j)
 (1.567857922054827213e-03+3.379685105755925179e-03j)  (4.041104111820459366e-03+3.452567616477608681e-03j)  (2.420771925244480371e-04-1.892797881737351418e-03j)  (1.274329726584255695e-03+2.243279595859348774e-04j)  (7.374930282821878791e-05-8.641382009955123067e-05j)
 (1.443890039809048176e-03+3.237680997699499130e-03j)  (3.729570424184203148e-03+3.569477470591664314e-03j)  (6.137587479315698147e-04-2.086734632030129433e-03j)  (1.152157783508300781e-03+3.229015273973345757e-04j)  (9.299269004259258509e-05-3.063234617002308369e-04j)
 (1.328447251580655575e-03+3.091090358793735504e-03j)  (3.412144957110285759e-03+3.655435051769018173e-03j)  (1.018221024423837662e-03-2.208159770816564560e-03j)  (1.005354803055524826e-03+3.795557131525129080e-04j)  (2.130706270691007376e-04-4.919158527627587318e-04j)
 (1.221672631800174713e-03+2.940323902294039726e-03j)  (3.091937396675348282e-03+3.710235934704542160e-03j)  (1.441087690182030201e-03-2.252383157610893250e-03j)  (8.468593005090951920e-04+3.881553129758685827e-04j)  (4.047549737151712179e-04-6.006694165989756584e-04j)
 (1.123689697124063969e-03+2.785794902592897415e-03j)  (2.772042527794837952e-03+3.733984660357236862e-03j)  (1.867428771220147610e-03-2.217578236013650894e-03j)  (6.909728981554508209e-04+3.464143082965165377e-04j)  (6.227563135325908661e-04-6.094508571550250053e-04j)
 (1.034603337757289410e-03+2.627920359373092651e-03j)  (2.455510199069976807e-03+3.727091709151864052e-03j)  (2.282328670844435692e-03-2.104817889630794525e-03j)  (5.522363353520631790e-04+2.561464789323508739e-04j)  (8.170090150088071823e-04-5.194545956328511238e-04j)
 (9.544995264150202274e-04+2.467117272317409515e-03j)  (2.145315287634730339e-03+3.690263954922556877e-03j)  (2.671447116881608963e-03-1.917997607961297035e-03j)  (4.442783247213810682e-04+1.231924543390050530e-04j)  (9.447443881072103977e-04-3.551429254002869129e-04j)
 (8.834449690766632557e-04+2.303804736584424973e-03j)  (1.844329526647925377e-03+3.624495584517717361e-03j)  (3.021549899131059647e-03-1.663652830757200718e-03j)  (3.787290188483893871e-04-4.297073246561922133e-05j)  (9.803971042856574059e-04-1.576392096467316151e-04j)
 (8.214879198931157589e-04+2.138401148840785027e-03j)  (1.555293914861977100e-03+3.531055059283971786e-03j)  (3.320992458611726761e-03-1.350675709545612335e-03j)  (3.642842639237642288e-04-2.299064653925597668e-04j)  (9.210168500430881977e-04+2.562313784437719733e-05j)
 (7.686579483561217785e-04+1.971323741599917412e-03j)  (1.280793454498052597e-03+3.411467652767896652e-03j)  (3.560133278369903564e-03-9.899459546431899071e-04j)  (4.059939819853752851e-04-4.231273487675935030e-04j)  (7.860406767576932907e-04+1.523356331745162606e-04j)
 (7.249661139212548733e-04+1.802988001145422459e-03j)  (1.023232820443809032e-03+3.267499618232250214e-03j)  (3.731666831299662590e-03-5.938897957094013691e-04j)  (5.048293969593942165e-04-6.071638781577348709e-04j)  (6.117158918641507626e-04+1.949993311427533627e-04j)
 (6.904053734615445137e-04+1.633807434700429440e-03j)  (7.848149398341774940e-04+3.101135604083538055e-03j)  (3.830860136076807976e-03-1.759854931151494384e-04j)  (6.575614097528159618e-04-7.667086319997906685e-04j)  (4.417806048877537251e-04+1.465669483877718449e-04j)
 (6.649506394751369953e-04+1.464191591367125511e-03j)  (5.675209686160087585e-04+2.914558630436658859e-03j)  (3.855687333270907402e-03+2.497645327821373940e-04j)  (8.569576311856508255e-04-8.877462823875248432e-04j)  (3.168784314766526222e-04+2.085078995150979608e-05j)
 (6.485592457465827465e-04+1.294546062126755714e-03j)  (3.730934113264083862e-04+2.710124943405389786e-03j)  (3.806856228038668633e-03+6.693738396279513836e-04j)  (1.092278747819364071e-03-9.585822699591517448e-04j)  (2.654011186677962542e-04-1.521288068033754826e-04j)
 (6.411711219698190689e-04+1.125271548517048359e-03j)  (2.030208561336621642e-04+2.490338170900940895e-03j)  (3.687729360535740852e-03+1.069403137080371380e-03j)  (1.350034028291702271e-03-9.706917917355895042e-04j)  (2.979736600536853075e-04-3.344016731716692448e-04j)
 (6.427093176171183586e-04+9.567632223479449749e-04j)  (5.852636240888386965e-05+2.257823944091796875e-03j)  (3.504142863675951958e-03+1.437461934983730316e-03j)  (1.614932785741984844e-03-9.193269070237874985e-04j)  (4.067639529239386320e-04-4.895976162515580654e-04j)
 (6.530802929773926735e-04+7.894097943790256977e-04j)  (-5.944224540144205093e-05+2.015301724895834923e-03j)  (3.264130558818578720e-03+1.762660918757319450e-03j)  (1.870957319624722004e-03-8.038384257815778255e-04j)  (5.694920546375215054e-04-5.912372143939137459e-04j)
 (6.721743266098201275e-04+6.235930486582219601e-04j)  (-1.502188097219914198e-04+1.765556866303086281e-03j)  (2.977567957714200020e-03+2.035998040810227394e-03j)  (2.102472120895981789e-03-6.276940112002193928e-04j)  (7.567770080640912056e-04-6.276554777286946774e-04j)
 (6.998658645898103714e-04+4.596872022375464439e-04j)  (-2.134226524503901601e-04+1.511411392129957676e-03j)  (2.655748510733246803e-03+2.250663470476865768e-03j)  (2.295284764841198921e-03-3.981975896749645472e-04j)  (9.406174067407846451e-04-6.024393369443714619e-04j)
 (7.360143354162573814e-04+2.980581193696707487e-04j)  (-2.489594044163823128e-04+1.255695940926671028e-03j)  (2.310912357643246651e-03+2.402253914624452591e-03j)  (2.437578514218330383e-03-1.259381097042933106e-04j)  (1.101569854654371738e-03-5.305279046297073364e-04j)
 (7.804642082192003727e-04+1.390627585351467133e-04j)  (-2.570191572885960340e-04+1.001221360638737679e-03j)  (1.955744810402393341e-03+2.488886239007115364e-03j)  (2.520651323720812798e-03+1.759822189342230558e-04j)  (1.232624752447009087e-03-4.313302051741629839e-04j)
 (8.330458658747375011e-04-1.695133141765836626e-05j)  (-2.380717050982639194e-04+7.507501286454498768e-04j)  (1.602867152541875839e-03+2.511210506781935692e-03j)  (2.539407694712281227e-03+4.928759881295263767e-04j)  (1.338758156634867191e-03-3.210340510122478008e-04j)
 (8.935757796280086040e-04-1.696466351859271526e-04j)  (-1.928590500028803945e-04+5.069695762358605862e-04j)  (1.264336984604597092e-03+2.472320105880498886e-03j)  (2.492578933015465736e-03+8.094784570857882500e-04j)  (1.432396355085074902e-03-2.064936270471662283e-04j)
 (9.618575568310916424e-04-3.186961403116583824e-04j)  (-1.223854633281007409e-04+2.724652295000851154e-04j)  (9.511822718195617199e-04+2.377566415816545486e-03j)  (2.382662380114197731e-03+1.110957004129886627e-03j)  (1.526230946183204651e-03-8.262963820016011596e-05j)
 (1.037681940943002701e-03-4.637838283088058233e-04j)  (-2.790485450532287359e-05+4.969592555426061153e-05j)  (6.729841115884482861e-04+2.234285464510321617e-03j)  (2.215596148744225502e-03+1.383844064548611641e-03j)  (1.625629607588052750e-03+6.572822167072445154e-05j)
 (1.120827975682914257e-03-6.046051857993006706e-04j)  (8.909412281354889274e-05-1.590298779774457216e-04j)  (4.375252174213528633e-04+2.051448216661810875e-03j)  (2.000208012759685516e-03+1.616828143596649170e-03j)  (1.723085762932896614e-03+2.579156134743243456e-04j)
 (1.211063237860798836e-03-7.408676319755613804e-04j)  (2.269051328767091036e-04-3.515760181471705437e-04j)  (2.505183510947972536e-04+1.839251723140478134e-03j)  (1.747488393448293209e-03+1.801347010768949986e-03j)  (1.796661177650094032e-03+5.090138874948024750e-04j)
 (1.308144419454038143e-03-8.722907514311373234e-04j)  (3.836232644971460104e-04-5.259987665340304375e-04j)  (1.154242418124340475e-04+1.608666032552719116e-03j)  (1.469756942242383957e-03+1.931950799189507961e-03j)  (1.813321141526103020e-03+8.213582332246005535e-04j)
 (1.411818317137658596e-03-9.986067889258265495e-04j)  (5.571660003624856472e-04-6.805646698921918869e-04j)  (3.336464578751474619e-05+1.370957586914300919e-03j)  (1.179788261651992798e-03+2.006418537348508835e-03j)  (1.736697508022189140e-03+1.178592443466186523e-03j)
 (1.521822297945618629e-03-1.119561144150793552e-03j)  (7.452954887412488461e-04-8.137663244269788265e-04j)  (3.134164217044599354e-06+1.137207960709929466e-03j)  (8.899708627723157406e-04+2.025635447353124619e-03j)  (1.537514501251280308e-03+1.544371363706886768e-03j)
 (1.637884648516774178e-03-1.234912313520908356e-03j)  (9.456426487304270267e-04-9.243360254913568497e-04j)  (2.130819302692543715e-05+9.178482578136026859e-04j)  (6.115621072240173817e-04+1.993256155401468277e-03j)  (1.204006723128259182e-03+1.866686856374144554e-03j)
 (1.759725855663418770e-03-1.344432239420711994e-03j)  (1.155731850303709507e-03-1.011256361380219460e-03j)  (8.244204218499362469e-05+7.222275016829371452e-04j)  (3.540902398526668549e-04+1.915195956826210022e-03j)  (7.494256715290248394e-04+2.087335567921400070e-03j)
 (1.887058606371283531e-03-1.447907066904008389e-03j)  (1.373007078655064106e-03-1.073769060894846916e-03j)  (1.793518022168427706e-04+5.582332378253340721e-04j)  (1.249416527571156621e-04+1.799005200155079365e-03j)  (2.142511802958324552e-04+2.154617570340633392e-03j)
 (2.019589068368077278e-03-1.545136328786611557e-03j)  (1.594857661984860897e-03-1.111380173824727535e-03j)  (3.034646506421267986e-04+4.319788422435522079e-04j)  (-7.084916433086618781e-05+1.653185929171741009e-03j)  (-3.380888083484023809e-04+2.036335878074169159e-03j)
 (2.157017122954130173e-03-1.635934226214885712e-03j)  (1.818645745515823364e-03-1.123863970860838890e-03j)  (4.452232678886502981e-04+3.475700796116143465e-04j)  (-2.306066744495183229e-04+1.486514229327440262e-03j)  (-8.316191378980875015e-04+1.729842973873019218e-03j)
 (2.299037296324968338e-03-1.720128813758492470e-03j)  (2.041732659563422203e-03-1.111262710765004158e-03j)  (5.945271113887429237e-04+3.069599333684891462e-04j)  (-3.538368328008800745e-04+1.307423575781285763e-03j)  (-1.192386145703494549e-03+1.266356208361685276e-03j)
 (2.445338992401957512e-03-1.797562930732965469e-03j)  (2.261505695059895515e-03-1.073884894140064716e-03j)  (7.411920814774930477e-04+3.098970046266913414e-04j)  (-4.418984754011034966e-04+1.123498310334980488e-03j)  (-1.364059746265411377e-03+7.079833303578197956e-04j)
 (2.595608355477452278e-03-1.868093386292457581e-03j)  (2.475403947755694389e-03-1.012300723232328892e-03j)  (8.754087612032890320e-04+3.539687313605099916e-04j)  (-4.975686897523701191e-04+9.411107748746871948e-04j)  (-1.320959185250103474e-03+1.375666906824335456e-04j)
 (2.749527106061577797e-03-1.931591774336993694e-03j)  (2.680944511666893959e-03-9.273342438973486423e-04j)  (9.881807491183280945e-04+4.347372450865805149e-04j)  (-5.245535285212099552e-04+7.652189815416932106e-04j)  (-1.075279666110873222e-03-3.568033862393349409e-04j)
 (2.906774636358022690e-03-1.987944124266505241e-03j)  (2.875746460631489754e-03-8.200540323741734028e-04j)  (1.071724109351634979e-03+5.459612002596259117e-04j)  (-5.269968532957136631e-04+5.993281956762075424e-04j)  (-6.764914724044501781e-04-6.993781425990164280e-04j)
 (3.067028475925326347e-03-2.037051133811473846e-03j)  (3.057554364204406738e-03-6.917610880918800831e-04j)  (1.119811902754008770e-03+6.798941176384687424e-04j)  (-5.090370541438460350e-04+4.456000460777431726e-04j)  (-2.026182191912084818e-04-8.425472187809646130e-04j)
 (3.229964058846235275e-03-2.078827703371644020e-03j)  (3.224260406568646431e-03-5.439746892079710960e-04j)  (1.128049916587769985e-03+8.276463486254215240e-04j)  (-4.744520410895347595e-04+3.050800587516278028e-04j)  (2.550083154346793890e-04-7.771826931275427341e-04j)
 (3.395256819203495979e-03-2.113202819600701332e-03j)  (3.373924875631928444e-03-3.784158616326749325e-04j)  (1.094070845283567905e-03+9.795946534723043442e-04j)  (-4.264203016646206379e-04+1.780062157195061445e-04j)  (6.103405612520873547e-04-5.349859129637479782e-04j)
 (3.562581026926636696e-03-2.140120370313525200e-03j)  (3.504794090986251831e-03-1.969895383808761835e-04j)  (1.017641043290495872e-03+1.125822658650577068e-03j)  (-3.674135659821331501e-04+6.415159441530704498e-05j)  (8.004862465895712376e-04-1.820493926061317325e-04j)
 (3.731612348929047585e-03-2.159537747502326965e-03j)  (3.615319030359387398e-03-1.764566377460141666e-06j)  (9.006740292534232140e-04+1.256573246791958809e-03j)  (-2.992185472976416349e-04-3.684337207232601941e-05j)  (7.988297729752957821e-04+1.951534359250217676e-04j)
 (3.902026917785406113e-03-2.171426312997937202e-03j)  (3.704167669638991356e-03+2.050475013675168157e-04j)  (7.471507415175437927e-04+1.362694078125059605e-03j)  (-2.230721729574725032e-04-1.251916983164846897e-04j)  (6.203596713021397591e-04+5.083651049062609673e-04j)
 (4.073502495884895325e-03-2.175771631300449371e-03j)  (3.770238719880580902e-03+4.211149644106626511e-04j)  (5.629505030810832977e-04+1.436056569218635559e-03j)  (-1.398823078488931060e-04-2.007671864703297615e-04j)  (3.178782935719937086e-04+6.866208277642726898e-04j)
 (4.245718941092491150e-03-2.172572538256645203e-03j)  (3.812672570347785950e-03+6.440095603466033936e-04j)  (3.555990406312048435e-04+1.469932147301733494e-03j)  (-5.049598985351622105e-05-2.630201925057917833e-04j)  (-3.016010123246815056e-05+6.915110279805958271e-04j)
 (4.418359603732824326e-03-2.161841141059994698e-03j)  (3.830856643617153168e-03+8.712307899259030819e-04j)  (1.339449372608214617e-04+1.459308783523738384e-03j)  (4.402640479383990169e-05-3.110100515186786652e-04j)  (-3.375037631485611200e-04+5.251466645859181881e-04j)
 (4.591110162436962128e-03-2.143602585420012474e-03j)  (3.824433311820030212e-03+1.100230845622718334e-03j)  (-9.222297376254573464e-05+1.401134650222957134e-03j)  (1.421732740709558129e-04-3.435472026467323303e-04j)  (-5.296261515468358994e-04+2.289779076818376780e-04j)
 (4.763660952448844910e-03-2.117894589900970459e-03j)  (3.793301293626427650e-03+1.328440033830702305e-03j)  (-3.126002266071736813e-04+1.294479006901383400e-03j)  (2.418173680780455470e-04-3.594253503251820803e-04j)  (-5.604711477644741535e-04-1.262901350855827332e-04j)
 (4.935706034302711487e-03-2.084767678752541542e-03j)  (3.737616119906306267e-03+1.553291687741875648e-03j)  (-5.168164498172700405e-04+1.140602515079081059e-03j)  (3.401529684197157621e-04-3.577115712687373161e-04j)  (-4.225804004818201065e-04-4.573867772705852985e-04j)
 (5.106944590806961060e-03-2.044284250587224960e-03j)  (3.657788969576358795e-03+1.772247953340411186e-03j)  (-6.948909722268581390e-04+9.429345955140888691e-04j)  (4.337508580647408962e-04-3.380548150744289160e-04j)  (-1.482754887547343969e-04-6.879256106913089752e-04j)
 (5.277080927044153214e-03-1.996518811210989952e-03j)  (3.554481081664562225e-03+1.982823712751269341e-03j)  (-8.376757614314556122e-04+7.069577113725244999e-04j)  (5.187326460145413876e-04-3.009701031260192394e-04j)  (1.983681431738659739e-04-7.661156123504042625e-04j)
 (5.445825401693582535e-03-1.941557042300701141e-03j)  (3.428597236052155495e-03+2.182611264288425446e-03j)  (-9.372662170790135860e-04+4.400030593387782574e-04j)  (5.910519976168870926e-04-2.480561670381575823e-04j)  (5.368721904233098030e-04-6.766242440789937973e-04j)
 (5.612893961369991302e-03-1.879495568573474884e-03j)  (3.281276905909180641e-03+2.369303721934556961e-03j)  (-9.873638628050684929e-04+1.509663852630183101e-04j)  (6.468558567576110363e-04-1.821113692130893469e-04j)  (7.894351729191839695e-04-4.438411269802600145e-04j)
 (5.778010003268718719e-03-1.810441957786679268e-03j)  (3.113882383331656456e-03+2.540716435760259628e-03j)  (-9.835739620029926300e-04-1.500457146903499961e-04j)  (6.828889017924666405e-04-1.071218575816601515e-04j)  (8.992663351818919182e-04-1.257998665096238256e-04j)
 (5.940903443843126297e-03-1.734513789415359497e-03j)  (2.927986206486821175e-03+2.694808412343263626e-03j)  (-9.236268233507871628e-04-4.521239025052636862e-04j)  (6.968955858610570431e-04-2.811007834679912776e-05j)  (8.438694640062749386e-04+1.997892395593225956e-04j)
 (6.101310718804597855e-03-1.651838887482881546e-03j)  (2.725354861468076706e-03+2.829701872542500496e-03j)  (-8.075120858848094940e-04-7.440026965923607349e-04j)  (6.879734573885798454e-04+4.915319368592463434e-05j)  (6.401600548997521400e-04+4.540868394542485476e-04j)
 (6.258977111428976059e-03-1.562554156407713890e-03j)  (2.507932484149932861e-03+2.943699713796377182e-03j)  (-6.375200464390218258e-04-1.014526817016303539e-03j)  (6.568317185156047344e-04+1.185547589557245374e-04j)  (3.402255242690443993e-04+5.758604966104030609e-04j)
 (6.413654889911413193e-03-1.466805581003427505e-03j)  (2.277821535244584084e-03+3.035301109775900841e-03j)  (-4.181876138318330050e-04-1.253118505701422691e-03j)  (6.059185834601521492e-04+1.741297746775671840e-04j)  (1.874990812211763114e-05+5.359710194170475006e-04j)
 (6.565105635672807693e-03-1.364747760817408562e-03j)  (2.037263708189129829e-03+3.103216411545872688e-03j)  (-1.561508688610047102e-04-1.450227107852697372e-03j)  (5.393901374191045761e-04+2.105931489495560527e-04j)  (-2.448973245918750763e-04+3.441785520408302546e-04j)
 (6.713098380714654922e-03-1.256543211638927460e-03j)  (1.788618159480392933e-03+3.146379021927714348e-03j)  (1.400915061822161078e-04-1.597740687429904938e-03j)  (4.629113245755434036e-04+2.238597226096317172e-04j)  (-3.856427792925387621e-04+4.665872620535083115e-05j)
 (6.857411935925483704e-03-1.142362481914460659e-03j)  (1.534338924102485180e-03+3.163954243063926697e-03j)  (4.604941059369593859e-04-1.689344411715865135e-03j)  (3.832934016827493906e-04+2.114993985742330551e-04j)  (-3.682368551380932331e-04-2.851698955055326223e-04j)
 (6.997832097113132477e-03-1.022382988594472408e-03j)  (1.276952680200338364e-03+3.155348822474479675e-03j)  (7.938482449389994144e-04-1.720809377729892731e-03j)  (3.079925663769245148e-04+1.730762014631181955e-04j)  (-1.956245541805401444e-04-5.718361935578286648e-04j)
 (7.134156301617622375e-03-8.967887843027710915e-04j)  (1.019035000354051590e-03+3.120213979855179787e-03j)  (1.128217903897166252e-03-1.690200413577258587e-03j)  (2.445070713292807341e-04+1.103290123865008354e-04j)  (9.183978545479476452e-05-7.449150434695184231e-04j)
 (7.266189903020858765e-03-7.657704409211874008e-04j)  (7.631864864379167557e-04+3.058450762182474136e-03j)  (1.451410469599068165e-03-1.597991678863763809e-03j)  (1.997253275476396084e-04+2.716461858653929085e-05j)  (4.261470749042928219e-04-7.634641951881349087e-04j)
 (7.393748033791780472e-03-6.295241182669997215e-04j)  (5.120087298564612865e-04+2.970209112390875816e-03j)  (1.751464558765292168e-03-1.447087735868990421e-03j)  (1.792834664229303598e-04-7.054919842630624771e-05j)  (7.280252757482230663e-04-6.238598143681883812e-04j)
 (7.516654673963785172e-03-4.882513312622904778e-04j)  (2.680807374417781830e-04+2.855887636542320251e-03j)  (2.017134567722678185e-03-1.242745085619390011e-03j)  (1.869949628598988056e-04-1.753841934259980917e-04j)  (9.260422084480524063e-04-3.606651152949780226e-04j)
 (7.634744979441165924e-03-3.421585133764892817e-04j)  (3.393543738638982177e-05+2.716128947213292122e-03j)  (2.238351386040449142e-03-9.923982433974742889e-04j)  (2.244106726720929146e-04-2.789201389532536268e-04j)  (9.738367516547441483e-04-3.831307185464538634e-05j)
 (7.747862022370100021e-03-1.914563472382724285e-04j)  (-1.879632764030247927e-04+2.551814075559377670e-03j)  (2.406644169241189957e-03-7.053962908685207367e-04j)  (2.905586734414100647e-04-3.724380221683532000e-04j)  (8.613331010565161705e-04+2.644140913616865873e-04j)
 (7.855860516428947449e-03-3.635948451119475067e-05j)  (-3.952426486648619175e-04+2.364054089412093163e-03j)  (2.515499945729970932e-03-3.926587523892521858e-04j)  (3.818988916464149952e-04-4.476804460864514112e-04j)  (6.172293797135353088e-04+4.733895475510507822e-04j)
 (7.958604022860527039e-03+1.229140034411102533e-04j)  (-5.856420611962676048e-04+2.154180314391851425e-03j)  (2.560652326792478561e-03-6.626434333156794310e-05j)  (4.925087559968233109e-04-4.976117634214460850e-04j)  (3.021394077222794294e-04+5.370640428736805916e-04j)
 (8.055965416133403778e-03+2.861430111806839705e-04j)  (-7.570333546027541161e-04+1.923732459545135498e-03j)  (2.540282206609845161e-03+2.610114170238375664e-04j)  (6.144953658804297447e-04-5.171081284061074257e-04j)  (-5.985824373055947945e-06+4.389853565953671932e-04j)
 (8.147827349603176117e-03+4.531039157882332802e-04j)  (-9.074390982277691364e-04+1.674443832598626614e-03j)  (2.455124398693442345e-03+5.761923384852707386e-04j)  (7.386081852018833160e-04-5.035088397562503815e-04j)  (-2.306680253241211176e-04+2.018792438320815563e-04j)
 (8.234085515141487122e-03+6.235709879547357559e-04j)  (-1.035050023347139359e-03+1.408226671628654003e-03j)  (2.308474155142903328e-03+8.666117209941148758e-04j)  (8.550049969926476479e-04-4.569720476865768433e-04j)  (-3.154203586746007204e-04-1.177224985440261662e-04j)
 (8.314640261232852936e-03+7.973167812451720238e-04j)  (-1.138240681029856205e-03+1.127155148424208164e-03j)  (2.106090309098362923e-03+1.120416563935577869e-03j)  (9.541099425405263901e-04-3.805915766861289740e-04j)  (-2.375048352405428886e-04-4.430484259501099586e-04j)
 (8.389404974877834320e-03+9.741127141751348972e-04j)  (-1.215582946315407753e-03+8.334464509971439838e-04j)  (1.856003305874764919e-03+1.327045494690537453e-03j)  (1.027487451210618019e-03-2.802527451422065496e-04j)  (-1.358547979180002585e-05-6.956083234399557114e-04j)
 (8.458301424980163574e-03+1.153729157522320747e-03j)  (-1.265858416445553303e-03+5.294419825077056885e-04j)  (1.568226609379053116e-03+1.477661659009754658e-03j)  (1.068654004484415054e-03-1.642279385123401880e-04j)  (3.041273739654570818e-04-8.142177248373627663e-04j)
 (8.521261624991893768e-03+1.335936249233782291e-03j)  (-1.288067782297730446e-03+2.175865374738350511e-04j)  (1.254390226677060127e-03+1.565522514283657074e-03j)  (1.073749270290136337e-03-4.253699444234371185e-05j)  (6.403588922694325447e-04-7.699314737692475319e-04j)
 (8.578225970268249512e-03+1.520504010841250420e-03j)  (-1.281439675949513912e-03-9.959250019164755940e-05j)  (9.273042669519782066e-04+1.586271915584802628e-03j)  (1.042000250890851021e-03+7.388002268271520734e-05j)  (9.149078396148979664e-04-5.732522695325314999e-04j)
 (8.629146032035350800e-03+1.707202754914760590e-03j)  (-1.245435909368097782e-03-4.195070650894194841e-04j)  (6.004706956446170807e-04+1.538141397759318352e-03j)  (9.759246604517102242e-04+1.741103624226525426e-04j)  (1.062088413164019585e-03-2.718249743338674307e-04j)
 (8.673978969454765320e-03+1.895803608931601048e-03j)  (-1.179755548946559429e-03-7.395303691737353802e-04j)  (2.875628997571766376e-04+1.422052271664142609e-03j)  (8.812454761937260628e-04+2.482553536538034678e-04j)  (1.046780031174421310e-03+6.088653390179388225e-05j)
 (8.712693117558956146e-03+2.086078515276312828e-03j)  (-1.084336545318365097e-03-1.057019107975065708e-03j)  (1.891940428322413936e-06+1.241613761521875858e-03j)  (7.665097946301102638e-04+2.883679699152708054e-04j)  (8.731777197681367397e-04+3.432605008129030466e-04j)
 (8.745267055928707123e-03+2.277801046147942543e-03j)  (-9.593557915650308132e-04-1.369335455819964409e-03j)  (-2.441196265863254666e-04+1.003015669994056225e-03j)  (6.424356251955032349e-04+2.892535412684082985e-04j)  (5.840728408657014370e-04+5.052875494584441185e-04j)
 (8.771684020757675171e-03+2.470746403560042381e-03j)  (-8.052260964177548885e-04-1.673869090154767036e-03j)  (-4.394351271912455559e-04+7.148182485252618790e-04j)  (5.210330127738416195e-04+2.490548649802803993e-04j)  (2.507655881345272064e-04+5.056788795627653599e-04j)
 (8.791938424110412598e-03+2.664691768586635590e-03j)  (-6.225919933058321476e-04-1.968058524653315544e-03j)  (-5.748532712459564209e-04+3.876478585880249739e-04j)  (4.145705024711787701e-04+1.695588871371001005e-04j)  (-4.402366903377696872e-05+3.421474830247461796e-04j)
 (8.806032128632068634e-03+2.859416650608181953e-03j)  (-4.123235412407666445e-04-2.249411540105938911e-03j)  (-6.433913367800414562e-04+3.380747511982917786e-05j)  (3.344748693052679300e-04+5.618565046461299062e-05j)  (-2.261635672766715288e-04+5.231465183896943927e-05j)
 (8.813974447548389435e-03+3.054703352972865105e-03j)  (-1.755076227709650993e-04-2.515526022762060165e-03j)  (-6.405866588465869427e-04-3.331824555061757565e-04j)  (2.902600972447544336e-04-8.235359564423561096e-05j)  (-2.482209238223731518e-04-2.950623747892677784e-04j)
 (8.815783075988292694e-03+3.250336972996592522e-03j)  (8.656173304188996553e-05-2.764107426628470421e-03j)  (-5.647038342431187630e-04-6.990965921431779861e-04j)  (2.885855210479348898e-04-2.347114641452208161e-04j)  (-1.012640932458452880e-04-6.165064987726509571e-04j)
 (8.811481297016143799e-03+3.446105401962995529e-03j)  (3.723952104337513447e-04-2.992988564074039459e-03j)  (-4.168385057710111141e-04-1.049550715833902359e-03j)  (3.325335273984819651e-04-3.878267598338425159e-04j)  (1.825620420277118683e-04-8.339784690178930759e-04j)
 (8.801101706922054291e-03+3.641800023615360260e-03j)  (6.803213618695735931e-04-3.200144274160265923e-03j)  (-2.009123709285631776e-04-1.370561192743480206e-03j)  (4.211815248709172010e-04-5.280415643937885761e-04j)  (5.374083411879837513e-04-8.939293911680579185e-04j)
 (8.784682489931583405e-03+3.837216412648558617e-03j)  (1.008501392789185047e-03-3.383707255125045776e-03j)  (7.644115248695015907e-05-1.649096142500638962e-03j)  (5.495201330631971359e-04-6.423196755349636078e-04j)  (8.793618180789053440e-04-7.806187495589256287e-04j)
 (8.762269280850887299e-03+4.032152704894542694e-03j)  (1.354944542981684208e-03-3.541982034221291542e-03j)  (4.060977080371230841e-04-1.873596571385860443e-03j)  (7.087390404194593430e-04-7.194603094831109047e-04j)  (1.126657007262110710e-03-5.204055341891944408e-04j)
 (8.733913302421569824e-03+4.226412624120712280e-03j)  (1.717525534331798553e-03-3.673456143587827682e-03j)  (7.767620845697820187e-04-2.034447854384779930e-03j)  (8.868703735060989857e-04-7.511973963119089603e-04j)  (1.219613128341734409e-03-1.758659491315484047e-04j)
 (8.699672296643257141e-03+4.419802222400903702e-03j)  (2.094002207741141319e-03-3.776811063289642334e-03j)  (1.175376237370073795e-03-2.124383347108960152e-03j)  (1.069746795110404491e-03-7.330785738304257393e-04j)  (1.135461730882525444e-03+1.689619966782629490e-04j)
 (8.659610524773597717e-03+4.612132441252470016e-03j)  (2.482033567503094673e-03-3.850930370390415192e-03j)  (1.587600912898778915e-03-2.138801151886582375e-03j)  (1.242200843989849091e-03-6.650367286056280136e-04j)  (8.944051223807036877e-04+4.287440970074385405e-04j)
 (8.613795973360538483e-03+4.803219810128211975e-03j)  (2.879199804738163948e-03-3.894906258210539818e-03j)  (1.998352818191051483e-03-2.075985772535204887e-03j)  (1.389406970702111721e-03-5.515874945558607578e-04j)  (5.553216324187815189e-04+5.376111366786062717e-04j)
 (8.562303148210048676e-03+4.992883652448654175e-03j)  (3.283020807430148125e-03-3.908044192939996719e-03j)  (2.392378635704517365e-03-1.937219873070716858e-03j)  (1.498252269811928272e-03-4.016200837213546038e-04j)  (2.020116808125749230e-04+4.654926306102424860e-04j)
 (8.505211211740970612e-03+5.180949345231056213e-03j)  (3.690976183861494064e-03-3.889866638928651810e-03j)  (2.754843560978770256e-03-1.726784859783947468e-03j)  (1.558611635118722916e-03-2.277813327964395285e-04j)  (-7.681697752559557557e-05+2.260008477605879307e-04j)
 (8.442603982985019684e-03+5.367245990782976151e-03j)  (4.100525286048650742e-03-3.840113291516900063e-03j)  (3.071912797167897224e-03-1.451846095733344555e-03j)  (1.564410049468278885e-03-4.549187724478542805e-05j)  (-2.090712805511429906e-04-1.261724537471309304e-04j)
 (8.374571800231933594e-03+5.551607348024845123e-03j)  (4.509126301854848862e-03-3.758741077035665512e-03j)  (3.331302898004651070e-03-1.122227287851274014e-03j)  (1.514364616014063358e-03+1.283336750930175185e-04j)  (-1.571116736158728600e-04-5.078804679214954376e-04j)
 (8.301205001771450043e-03+5.733873229473829269e-03j)  (4.914254881441593170e-03-3.645920660346746445e-03j)  (3.522785147652029991e-03-7.500805659219622612e-04j)  (1.412327401340007782e-03+2.767603727988898754e-04j)  (7.247341272886842489e-05-8.272727718576788902e-04j)
 (8.222602307796478271e-03+5.913887638598680496e-03j)  (5.313423927873373032e-03-3.502033418044447899e-03j)  (3.638616297394037247e-03-3.494633710943162441e-04j)  (1.267178216949105263e-03+3.843763261102139950e-04j)  (4.296611296012997627e-04-1.006011851131916046e-03j)
 (8.138862438499927521e-03+6.091499701142311096e-03j)  (5.704200826585292816e-03-3.327664453536272049e-03j)  (3.673884551972150803e-03+6.416294490918517113e-05j)  (1.092258491553366184e-03+4.387700755614787340e-04j)  (8.323504007421433926e-04-9.986184304580092430e-04j)
 (8.050090633332729340e-03+6.266562733799219131e-03j)  (6.084225140511989594e-03-3.123596543446183205e-03j)  (3.626755438745021820e-03+4.744951729662716389e-04j)  (9.043736499734222889e-04+4.318068677093833685e-04j)  (1.185725559480488300e-03-8.042118279263377190e-04j)
 (7.956393063068389893e-03+6.438935641199350357e-03j)  (6.451223976910114288e-03-2.890799194574356079e-03j)  (3.498604288324713707e-03+8.649909868836402893e-04j)  (7.224364671856164932e-04+3.605787351261824369e-04j)  (1.405094517394900322e-03-4.676583630498498678e-04j)
 (7.857879623770713806e-03+6.608483381569385529e-03j)  (6.803028285503387451e-03-2.630420494824647903e-03j)  (3.294034395366907120e-03+1.219490543007850647e-03j)  (5.658526788465678692e-04+2.279293548781424761e-04j)  (1.436745980754494667e-03-6.964072235859930515e-05j)
 (7.754663471132516861e-03+6.775073707103729248e-03j)  (7.137585896998643875e-03-2.343774074688553810e-03j)  (3.020774573087692261e-03+1.522834063507616520e-03j)  (4.527840646915137768e-04+4.248502591508440673e-05j)  (1.271741348318755627e-03+2.921781269833445549e-04j)
 (7.646859623491764069e-03+6.938580889254808426e-03j)  (7.452975492924451828e-03-2.032327698543667793e-03j)  (2.689460059627890587e-03+1.761452993378043175e-03j)  (3.984360373578965664e-04-1.818338641896843910e-04j)  (9.491568198427557945e-04+5.265346262603998184e-04j)
 (7.534585427492856979e-03+7.098883390426635742e-03j)  (7.747416384518146515e-03-1.697688829153776169e-03j)  (2.313303761184215546e-03+1.923913019709289074e-03j)  (4.135248600505292416e-04-4.268034826964139938e-04j)  (5.477578961290419102e-04+5.709398537874221802e-04j)
 (7.417960558086633682e-03+7.255865260958671570e-03j)  (8.019279688596725464e-03-1.341590308584272861e-03j)  (1.907667377963662148e-03+2.001387765631079674e-03j)  (5.030695465393364429e-04-6.713258917443454266e-04j)  (1.678496773820370436e-04+4.076243785675615072e-04j)
 (7.297106552869081497e-03+7.409414276480674744e-03j)  (8.267096243798732758e-03-9.658760391175746918e-04j)  (1.489548711106181145e-03+1.988046802580356598e-03j)  (6.656319601461291313e-04-8.931925403885543346e-04j)  (-9.255319309886544943e-05+6.904966721776872873e-05j)
 (7.172145880758762360e-03+7.559423800557851791e-03j)  (8.489563129842281342e-03-5.724849761463701725e-04j)  (1.076999586075544357e-03+1.881341217085719109e-03j)  (8.930960320867598057e-04-1.071042614057660103e-03j)  (-1.616303197806701064e-04-3.686034178826957941e-04j)
 (7.043203338980674744e-03+7.705791387706995010e-03j)  (8.685552515089511871e-03-1.634350628592073917e-04j)  (6.884980830363929272e-04+1.682177768088877201e-03j)  (1.171033130958676338e-03-1.186354202218353748e-03j)  (-1.197412257170071825e-05-8.027125732041895390e-04j)
 (6.910405121743679047e-03+7.848419249057769775e-03j)  (8.854108862578868866e-03+2.591924567241221666e-04j)  (3.422950976528227329e-04+1.394970575347542763e-03j)  (1.479653175920248032e-03-1.225293031893670559e-03j)  (3.314185014460235834e-04-1.128387637436389923e-03j)
 (6.773877888917922974e-03+7.987215183675289154e-03j)  (8.994457311928272247e-03+6.932695396244525909e-04j)  (5.575746763497591019e-05+1.027572317980229855e-03j)  (1.795288873836398125e-03-1.180251943878829479e-03j)  (7.955922628752887249e-04-1.263917540200054646e-03j)
 (6.633749231696128845e-03+8.122089318931102753e-03j)  (9.106001816689968109e-03+1.136637176387012005e-03j)  (-1.552669273223727942e-04+5.910811596550047398e-04j)  (2.092313952744007111e-03-1.050925580784678459e-03j)  (1.275812275707721710e-03-1.171410665847361088e-03j)
 (6.490148603916168213e-03+8.252956904470920563e-03j)  (9.188326075673103333e-03+1.587121281772851944e-03j)  (-2.770415740087628365e-04+9.953302651410922408e-05j)  (2.345350570976734161e-03-8.448053849861025810e-04j)  (1.659948611631989479e-03-8.675244171172380447e-04j)
 (6.343205459415912628e-03+8.379739709198474884e-03j)  (9.241187945008277893e-03+2.042548265308141708e-03j)  (-2.984689199365675449e-04-4.305137263145297766e-04j)  (2.531592268496751785e-03-5.770161515101790428e-04j)  (1.855477574281394482e-03-4.213989595882594585e-04j)
 (6.193049717694520950e-03+8.502359502017498016e-03j)  (9.264521300792694092e-03+2.500759670510888100e-03j)  (-2.115348906954750419e-04-9.804856963455677032e-04j)  (2.633050084114074707e-03-2.694726863410323858e-04j)  (1.812719507142901421e-03+6.013495658407919109e-05j)
 (6.039811763912439346e-03+8.620745502412319183e-03j)  (9.258425794541835785e-03+2.959626726806163788e-03j)  (-1.165385128842899576e-05-1.530378358438611031e-03j)  (2.638523466885089874e-03+5.061061528977006674e-05j)  (1.538625569082796574e-03+4.569713782984763384e-04j)
 (5.883622914552688599e-03+8.734828792512416840e-03j)  (9.223164990544319153e-03+3.417064435780048370e-03j)  (3.020982840098440647e-04-2.059395890682935715e-03j)  (2.545111812651157379e-03+3.527678491082042456e-04j)  (1.097483211196959019e-03+6.642836960963904858e-04j)
 (5.724614486098289490e-03+8.844546042382717133e-03j)  (9.159157052636146545e-03+3.871042747050523758e-03j)  (7.268715999089181423e-04-2.546626143157482147e-03j)  (2.359116449952125549e-03+6.057466962374746799e-04j)  (5.978850531391799450e-04+6.185660022310912609e-04j)
 (5.562917329370975494e-03+8.949835784733295441e-03j)  (9.066968224942684174e-03+4.319600295275449753e-03j)  (1.256054965779185295e-03-2.971726935356855392e-03j)  (2.096216659992933273e-03+7.802078034728765488e-04j)  (1.685248425928875804e-04+3.148691903334110975e-04j)
 (5.398663692176342010e-03+9.050641208887100220e-03j)  (8.947303518652915955e-03+4.760853480547666550e-03j)  (1.879414194263517857e-03-3.315600799396634102e-03j)  (1.780867343768477440e-03+8.514476940035820007e-04j)  (-7.188828749349340796e-05-1.892167056212201715e-04j)
 (5.231984425336122513e-03+9.146909229457378387e-03j)  (8.800994604825973511e-03+5.193008109927177429e-03j)  (2.583351219072937965e-03-3.561036195605993271e-03j)  (1.444920548237860203e-03+8.019214146770536900e-04j)  (-4.372600596980191767e-05-7.843400235287845135e-04j)
 (5.063011310994625092e-03+9.238589555025100708e-03j)  (8.628993295133113861e-03+5.614365451037883759e-03j)  (3.351275809109210968e-03-3.693291917443275452e-03j)  (1.125539536587893963e-03+6.233471212908625603e-04j)  (2.723630459513515234e-04-1.333036459982395172e-03j)
 (4.891876596957445145e-03+9.325635619461536407e-03j)  (8.432357572019100189e-03+6.023332476615905762e-03j)  (4.164079204201698303e-03-3.700605127960443497e-03j)  (8.625347982160747051e-04+3.181975625921040773e-04j)  (8.275074651464819908e-04-1.701287459582090378e-03j)
 (4.718710668385028839e-03+9.408002719283103943e-03j)  (8.212242275476455688e-03+6.418426055461168289e-03j)  (5.000690463930368423e-03-3.574607195332646370e-03j)  (6.953036645427346230e-04-9.957575821317732334e-05j)  (1.512420829385519028e-03-1.790982787497341633e-03j)
 (4.543645773082971573e-03+9.485651738941669464e-03j)  (7.969886064529418945e-03+6.798279006034135818e-03j)  (5.838701501488685608e-03-3.310632891952991486e-03j)  (6.595946615561842918e-04-6.046870257705450058e-04j)  (2.179940696805715561e-03-1.565772807225584984e-03j)
 (4.366812296211719513e-03+9.558544494211673737e-03j)  (7.706601172685623169e-03+7.161643356084823608e-03j)  (6.655035540461540222e-03-2.907912014052271843e-03j)  (7.843443891033530235e-04-1.161564374342560768e-03j)  (2.677855780348181725e-03-1.063977368175983429e-03j)
 (4.188342019915580750e-03+9.626647457480430603e-03j)  (7.423760369420051575e-03+7.507393602281808853e-03j)  (7.426641881465911865e-03-2.369637833908200264e-03j)  (1.088837161660194397e-03-1.726268907077610493e-03j)  (2.885034773498773575e-03-3.948827215936034918e-04j)
 (4.008365329355001450e-03+9.689927101135253906e-03j)  (7.122785784304141998e-03+7.834527641534805298e-03j)  (8.131188340485095978e-03-1.702910638414323330e-03j)  (1.580425305292010307e-03-2.249180804938077927e-03j)  (2.742808545008301735e-03+2.816609048750251532e-04j)
 (3.827012842521071434e-03+9.748355485498905182e-03j)  (6.805136334151029587e-03+8.142168633639812469e-03j)  (8.747733198106288910e-03-9.185583912767469883e-04j)  (2.253014827147126198e-03-2.678285120055079460e-03j)  (2.274244790896773338e-03+7.886856328696012497e-04j)
 (3.644415410235524178e-03+9.801907464861869812e-03j)  (6.472299341112375259e-03+8.429561741650104523e-03j)  (9.257356636226177216e-03-3.084148193011060357e-05j)  (3.086467506363987923e-03-2.962834667414426804e-03j)  (1.586314989253878593e-03+9.718814399093389511e-04j)
 (3.460703650489449501e-03+9.850556962192058563e-03j)  (6.125776562839746475e-03+8.696075528860092163e-03j)  (9.643718600273132324e-03+9.429494384676218033e-04j)  (4.047011025249958038e-03-3.057134570553898811e-03j)  (8.534786175005137920e-04+7.372864056378602982e-04j)
 (3.276007482782006264e-03+9.894285351037979126e-03j)  (5.767075810581445694e-03+8.941194973886013031e-03j)  (9.893547743558883667e-03+1.982987159863114357e-03j)  (5.088669713586568832e-03-2.924166154116392136e-03j)  (2.851935278158634901e-04+7.855780859244987369e-05j)
 (3.090457525104284286e-03+9.933073073625564575e-03j)  (5.397700704634189606e-03+9.164522401988506317e-03j)  (9.997021406888961792e-03+3.067477373406291008e-03j)  (6.155654788017272949e-03-2.538776723667979240e-03j)  (8.342799264937639236e-05-9.126260410994291306e-04j)
 (2.904183464124798775e-03+9.966903366148471832e-03j)  (5.019142292439937592e-03+9.365773759782314301e-03j)  (9.948047809302806854e-03+4.173285327851772308e-03j)  (7.185580674558877945e-03-1.890182262286543846e-03j)  (3.986308875028043985e-04-2.056160708889365196e-03j)
 (2.717315917834639549e-03+9.995764121413230896e-03j)  (4.632869269698858261e-03+9.544766508042812347e-03j)  (9.744424372911453247e-03+5.276597104966640472e-03j)  (8.113297633826732635e-03-9.835694218054413795e-04j)  (1.293268753215670586e-03-3.112146398052573204e-03j)
 (2.529984572902321815e-03+1.001964323222637177e-02j)  (4.240321926772594452e-03+9.701421484351158142e-03j)  (9.387882426381111145e-03+6.353594828397035599e-03j)  (8.875096216797828674e-03+1.593480556039139628e-04j)  (2.720796037465333939e-03-3.823602804914116859e-03j)
 (2.342319814488291740e-03+1.003853324800729752e-02j)  (3.842904698103666306e-03+9.835755452513694763e-03j)  (8.884006179869174957e-03+7.381127681583166122e-03j)  (9.412979707121849060e-03+1.500897808000445366e-03j)  (4.525012802332639694e-03-3.965254873037338257e-03j)
 (2.154451794922351837e-03+1.005242578685283661e-02j)  (3.441980341449379921e-03+9.947870858013629913e-03j)  (8.242044597864151001e-03+8.337348699569702148e-03j)  (9.678711183369159698e-03+2.989137778058648109e-03j)  (6.460763514041900635e-03-3.388909623026847839e-03j)
 (1.966510666534304619e-03+1.006131712347269058e-02j)  (3.038864815607666969e-03+1.003795210272073746e-02j)  (7.474608719348907471e-03+9.202307090163230896e-03j)  (9.637341834604740143e-03+4.560577217489480972e-03j)  (8.232671767473220825e-03-2.056392608210444450e-03j)
 (1.778626814484596252e-03+1.006520725786685944e-02j)  (2.634823322296142578e-03+1.010625902563333511e-02j)  (6.597277242690324783e-03+9.958472102880477905e-03j)  (9.269941598176956177e-03+6.143766921013593674e-03j)  (9.544953703880310059e-03-5.328910265234299004e-05j)
 (1.590931089594960213e-03+1.006409619003534317e-02j)  (2.231067279353737831e-03+1.015311665832996368e-02j)  (5.628120619803667068e-03+1.059117633849382401e-02j)  (8.575340732932090759e-03+7.663524243980646133e-03j)  (1.015305798500776291e-02+2.419589320197701454e-03j)
 (1.403554109856486320e-03+1.005798671394586563e-02j)  (1.828750944696366787e-03+1.017891149967908859e-02j)  (4.587159957736730576e-03+1.108896266669034958e-02j)  (7.570720277726650238e-03+9.045517072081565857e-03j)  (9.907435625791549683e-03+5.075798835605382919e-03j)
 (1.216626958921551704e-03+1.004688441753387451e-02j)  (1.428970368579030037e-03+1.018408313393592834e-02j)  (3.495779121294617653e-03+1.144383009523153305e-02j)  (6.291006691753864288e-03+1.022088434547185898e-02j)  (8.781194686889648438e-03+7.588632404804229736e-03j)
 (1.030280953273177147e-03+1.003079675137996674e-02j)  (1.032762811519205570e-03+1.016911584883928299e-02j)  (2.376111689954996109e-03+1.165136974304914474e-02j)  (4.787071142345666885e-03+1.113057974725961685e-02j)  (6.876488216221332550e-03+9.643964469432830811e-03j)
 (8.446477004326879978e-04+1.000973582267761230e-02j)  (6.411057547666132450e-04+1.013453491032123566e-02j)  (1.250422210432589054e-03+1.171079277992248535e-02j)  (3.122862661257386208e-03+1.172913797199726105e-02j)  (4.408537410199642181e-03+1.099090557545423508e-02j)
 (6.598591571673750877e-04+9.983713738620281219e-03j)  (2.549183554947376251e-04+1.008089724928140640e-02j)  (1.404991489835083485e-04+1.162484753876924515e-02j)  (1.371646882034838200e-03+1.198757812380790710e-02j)  (1.670420286245644093e-03+1.148112211376428604e-02j)
 (4.760476876981556416e-04+9.952746331691741943e-03j)  (-1.249379711225628853e-04+1.000878773629665375e-02j)  (-9.329182212240993977e-04+1.139963790774345398e-02j)  (-3.883878234773874283e-04+1.189526077359914780e-02j)  (-1.014693640172481537e-03+1.108997035771608353e-02j)
 (2.933458890765905380e-04+9.916852228343486786e-03j)  (-4.976575728505849838e-04+9.918812662363052368e-03j)  (-1.950664445757865906e-03+1.104434393346309662e-02j)  (-2.078865887597203255e-03+1.146055292338132858e-02j)  (-3.345014061778783798e-03+9.916140697896480560e-03j)
 (1.118868603953160346e-04+9.876051917672157288e-03j)  (-8.624882902950048447e-04+9.811596013605594635e-03j)  (-2.895608078688383102e-03+1.057086512446403503e-02j)  (-3.625971497967839241e-03+1.071024406701326370e-02j)  (-5.086032208055257797e-03+8.160583674907684326e-03j)
 (-6.819598638685420156e-05+9.830370545387268066e-03j)  (-1.218728953972458839e-03+9.687772952020168304e-03j)  (-3.753033699467778206e-03+9.993395768105983734e-03j)  (-4.964881576597690582e-03+9.687774814665317535e-03j)  (-6.102947518229484558e-03+6.089321337640285492e-03j)
 (-2.467687882017344236e-04+9.779833257198333740e-03j)  (-1.565726241096854210e-03+9.547987021505832672e-03j)  (-4.510940052568912506e-03+9.327945299446582794e-03j)  (-6.043583620339632034e-03+8.450382389128208160e-03j)  (-6.374537944793701172e-03+3.987484145909547806e-03j)
 (-4.236973763909190893e-04+9.724470786750316620e-03j)  (-1.902871765196323395e-03+9.392888285219669342e-03j)  (-5.160243250429630280e-03+8.591826073825359344e-03j)  (-6.825817283242940903e-03+7.065375335514545441e-03j)  (-5.987059790641069412e-03+2.113210270181298256e-03j)
 (-5.988471093587577343e-04+9.664316661655902863e-03j)  (-2.229598117992281914e-03+9.223129600286483765e-03j)  (-5.694885738193988800e-03+7.803127169609069824e-03j)  (-7.292941212654113770e-03+5.605800542980432510e-03j)  (-5.110520403832197189e-03+6.595739396288990974e-04j)
 (-7.720831199549138546e-04+9.599405340850353241e-03j)  (-2.545375609770417213e-03+9.039361029863357544e-03j)  (-6.111849565058946609e-03+6.980185396969318390e-03j)  (-7.444614078849554062e-03+4.145805723965167999e-03j)  (-3.962783608585596085e-03-2.692612179089337587e-04j)
 (-9.432701044715940952e-04+9.529776871204376221e-03j)  (-2.849709242582321167e-03+8.842237293720245361e-03j)  (-6.411079782992601395e-03+6.141073070466518402e-03j)  (-7.298254873603582382e-03+2.756023546680808067e-03j)  (-2.768849488347768784e-03-6.645139073953032494e-04j)
 (-1.112272497266530991e-03+9.455474093556404114e-03j)  (-3.142134752124547958e-03+8.632407523691654205e-03j)  (-6.595320999622344971e-03+5.303123034536838531e-03j)  (-6.887335795909166336e-03+1.499295118264853954e-03j)  (-1.723014167509973049e-03-6.021839217282831669e-04j)
 (-1.278954674489796162e-03+9.376542642712593079e-03j)  (-3.422215115278959274e-03+8.410519920289516449e-03j)  (-6.669879425317049026e-03+4.482497926801443100e-03j)  (-6.258654873818159103e-03+4.270268254913389683e-04j)  (-9.604824590496718884e-04-2.188380894949659705e-04j)
 (-1.443180604837834835e-03+9.293032810091972351e-03j)  (-3.689538454636931419e-03+8.177222684025764465e-03j)  (-6.642319727689027786e-03+3.693819046020507812e-03j)  (-5.468796007335186005e-03-4.235784581396728754e-04j)  (-5.426856223493814468e-04+3.204950480721890926e-04j)
 (-1.604814082384109497e-03+9.204996749758720398e-03j)  (-3.943714313209056854e-03+7.933162152767181396e-03j)  (-6.522112991660833359e-03+2.949862740933895111e-03j)  (-4.580040462315082550e-03-1.031243940815329552e-03j)  (-4.576000210363417864e-04+8.556161192245781422e-04j)
 (-1.763719250448048115e-03+9.112492203712463379e-03j)  (-4.184370860457420349e-03+7.678984198719263077e-03j)  (-6.320243701338768005e-03+2.261331537738442421e-03j)  (-3.656039945781230927e-03-1.391197321936488152e-03j)  (-6.333957426249980927e-04+1.259324839338660240e-03j)
 (-1.919759903103113174e-03+9.015580639243125916e-03j)  (-4.411155357956886292e-03+7.415337953716516495e-03j)  (-6.048798561096191406e-03+1.636702567338943481e-03j)  (-2.757555339485406876e-03-1.514596282504498959e-03j)  (-9.613575530238449574e-04+1.455755322240293026e-03j)
 (-2.072799950838088989e-03+8.914327248930931091e-03j)  (-4.623729269951581955e-03+7.142876740545034409e-03j)  (-5.720544140785932541e-03+1.082154922187328339e-03j)  (-1.938569825142621994e-03-1.426876522600650787e-03j)  (-1.322644879110157490e-03+1.426537055522203445e-03j)
 (-2.222704002633690834e-03+8.808800019323825836e-03j)  (-4.821768496185541153e-03+6.862258538603782654e-03j)  (-5.348518025130033493e-03+6.015726248733699322e-04j)  (-1.243041362613439560e-03-1.165174064226448536e-03j)  (-1.613281085155904293e-03+1.205055741593241692e-03j)
 (-2.369336551055312157e-03+8.699072524905204773e-03j)  (-5.004964303225278854e-03+6.574151106178760529e-03j)  (-4.945631138980388641e-03+1.966196286957710981e-04j)  (-7.025068043731153011e-04-7.750382646918296814e-04j)  (-1.762720290571451187e-03+8.613964309915900230e-04j)
 (-2.512562554329633713e-03+8.585222996771335602e-03j)  (-5.173020530492067337e-03+6.279231980443000793e-03j)  (-4.524312913417816162e-03-1.331211242359131575e-04j)  (-3.346842422615736723e-04-3.067004436161369085e-04j)  (-1.743128988891839981e-03+4.821080947294831276e-04j)
 (-2.652247902005910873e-03+8.467333391308784485e-03j)  (-5.325656384229660034e-03+5.978193134069442749e-03j)  (-4.096189979463815689e-03-3.899525909218937159e-04j)  (-1.431382406735792756e-04+1.888123515527695417e-04j)  (-1.568707055412232876e-03+1.494962052674964070e-04j)
 (-2.788258949294686317e-03+8.345490321516990662e-03j)  (-5.462605040520429611e-03+5.671740043908357620e-03j)  (-3.671823535114526749e-03-5.778238992206752300e-04j)  (-1.179933533421717584e-04+6.634256569668650627e-04j)  (-1.286464161239564419e-03-7.530403672717511654e-05j)
 (-2.920462982729077339e-03+8.219784125685691833e-03j)  (-5.583618767559528351e-03+5.360598210245370865e-03j)  (-3.260496072471141815e-03-7.020565681159496307e-04j)  (-2.376007032580673695e-04+1.075354055501520634e-03j)  (-9.614418959245085716e-04-1.624931028345599771e-04j)
 (-3.048728452995419502e-03+8.090311661362648010e-03j)  (-5.688466131687164307e-03+5.045511294156312943e-03j)  (-2.870063297450542450e-03-7.690493366681039333e-04j)  (-4.709944769274443388e-04+1.391791738569736481e-03j)  (-6.601618952117860317e-04-1.157796796178445220e-04j)
 (-3.172925207763910294e-03+7.957173511385917664e-03j)  (-5.776938516646623611e-03+4.727245774120092392e-03j)  (-2.506863558664917946e-03-7.859732722863554955e-04j)  (-7.809191010892391205e-04+1.590779982507228851e-03j)  (-4.359899030532687902e-04+3.286168430349789560e-05j)
 (-3.292923793196678162e-03+7.820474915206432343e-03j)  (-5.848851520568132401e-03+4.406591411679983139e-03j)  (-2.175687579438090324e-03-7.604690035805106163e-04j)  (-1.127171795815229416e-03+1.662144204601645470e-03j)  (-3.192580188624560833e-04+2.337861369596794248e-04j)
 (-3.408597316592931747e-03+7.680326700210571289e-03j)  (-5.904047749936580658e-03+4.084360320121049881e-03j)  (-1.879804185591638088e-03-7.003570208325982094e-04j)  (-1.469988725148141384e-03+1.607468468137085438e-03j)  (-3.136325103696435690e-04+4.326879570726305246e-04j)
 (-3.519820049405097961e-03+7.536843419075012207e-03j)  (-5.942401941865682602e-03+3.761391621083021164e-03j)  (-1.621034112758934498e-03-6.133702117949724197e-04j)  (-1.773210940882563591e-03+1.439150422811508179e-03j)  (-3.987054224126040936e-04+5.829322617501020432e-04j)
 (-3.626468591392040253e-03+7.390146609395742416e-03j)  (-5.963822826743125916e-03+3.438547486439347267e-03j)  (-1.399869564920663834e-03-5.069171311333775520e-04j)  (-2.006988739594817162e-03+1.178652979433536530e-03j)  (-5.374582251533865929e-04+6.546445074491202831e-04j)
 (-3.728421172127127647e-03+7.240361068397760391e-03j)  (-5.968259181827306747e-03+3.116715000942349434e-03j)  (-1.215626951307058334e-03-3.878825809806585312e-04j)  (-2.149834297597408295e-03+8.541250717826187611e-04j)  (-6.863654707558453083e-04+6.390093476511538029e-04j)
 (-3.825559047982096672e-03+7.087617181241512299e-03j)  (-5.955704022198915482e-03+2.796804532408714294e-03j)  (-1.066625351086258888e-03-2.624688204377889633e-04j)  (-2.189884427934885025e-03+4.976112395524978638e-04j)  (-8.056139340624213219e-04+5.474595818668603897e-04j)
 (-3.917766269296407700e-03+6.932051852345466614e-03j)  (-5.926197394728660583e-03+2.479747636243700981e-03j)  (-9.503821493126451969e-04-1.360811147606000304e-04j)  (-2.125310245901346207e-03+1.420907647116109729e-04j)  (-8.672052645124495029e-04+4.065855173394083977e-04j)
 (-4.004929214715957642e-03+6.773804780095815659e-03j)  (-5.879831966012716293e-03+2.166495192795991898e-03j)  (-8.638147846795618534e-04-1.325709217780968174e-05j)  (-1.963872928172349930e-03-1.814038259908556938e-04j)  (-8.594541577622294426e-04+2.504211443010717630e-04j)
 (-4.086937289685010910e-03+6.613022182136774063e-03j)  (-5.816756747663021088e-03+1.858013914898037910e-03j)  (-8.034411002881824970e-04+1.023610602715052664e-04j)  (-1.721707521937787533e-03-4.463580844458192587e-04j)  (-7.873707800172269344e-04+1.121270834119059145e-04j)
 (-4.163684789091348648e-03+6.449855864048004150e-03j)  (-5.737183149904012680e-03+1.555283553898334503e-03j)  (-7.655689842067658901e-04+2.080149279208853841e-04j)  (-1.421458087861537933e-03-6.328374147415161133e-04j)  (-6.693854229524731636e-04+1.695820719760376960e-05j)
 (-4.235067404806613922e-03+6.284461356699466705e-03j)  (-5.641384515911340714e-03+1.259291660971939564e-03j)  (-7.464691298082470894e-04+3.017832641489803791e-04j)  (-1.089956960640847683e-03-7.288900669664144516e-04j)  (-5.316142924129962921e-04-2.212420076830312610e-05j)
 (-4.300986882299184799e-03+6.117000710219144821e-03j)  (-5.529704969376325607e-03+9.710292797535657883e-04j)  (-7.425241055898368359e-04+3.825062594842165709e-04j)  (-7.556541822850704193e-04-7.312019588425755501e-04j)  (-4.012465360574424267e-04-5.599465566774597391e-06j)
 (-4.361347295343875885e-03+5.947639234364032745e-03j)  (-5.402557551860809326e-03+6.914854166097939014e-04j)  (-7.503505912609398365e-04+4.496873007155954838e-04j)  (-4.460271156858652830e-04-6.449788343161344528e-04j)  (-3.006097394973039627e-04+5.450879689306020737e-05j)
 (-4.416058771312236786e-03+5.776548758149147034e-03j)  (-5.260430276393890381e-03+4.216409870423376560e-04j)  (-7.668912876397371292e-04+5.033795605413615704e-04j)  (-1.851897104643285275e-04-4.830972466152161360e-04j)  (-2.431056200293824077e-04+1.387324737152084708e-04j)
 (-4.465034231543540955e-03+5.603905767202377319e-03j)  (-5.103886593133211136e-03+1.624624710530042648e-04j)  (-7.894756854511797428e-04+5.440645036287605762e-04j)  (8.102493666228838265e-06-2.646254142746329308e-04j)  (-2.316249156137928367e-04+2.252574486192315817e-04j)
 (-4.508193582296371460e-03+5.429890472441911697e-03j)  (-4.933566786348819733e-03-8.510512270731851459e-05j)  (-8.158506243489682674e-04+5.725292721763253212e-04j)  (1.218964825966395438e-04-1.286517544940579683e-05j)  (-2.594158868305385113e-04+2.947732282336801291e-04j)
 (-4.545460920780897141e-03+5.254688672721385956e-03j)  (-4.750189371407032013e-03-3.201454237569123507e-04j)  (-8.441818063147366047e-04+5.897500086575746536e-04j)  (1.518309290986508131e-04+2.468981547281146049e-04j)  (-3.128446696791797876e-04+3.340708499308675528e-04j)
 (-4.576765932142734528e-03+5.078490357846021652e-03j)  (-4.554550163447856903e-03-5.417783395387232304e-04j)  (-8.730310364626348019e-04+5.967863835394382477e-04j)  (1.012263819575309753e-04+4.897329490631818771e-04j)  (-3.751586482394486666e-04+3.378182300366461277e-04j)
 (-4.602043423801660538e-03+4.901490639895200729e-03j)  (-4.347521811723709106e-03-7.491676951758563519e-04j)  (-9.013115195557475090e-04+5.946922465227544308e-04j)  (-1.950658224814105779e-05+6.932789110578596592e-04j)  (-4.302900342736393213e-04+3.084368072450160980e-04j)
 (-4.621235188096761703e-03+4.723887424916028976e-03j)  (-4.130052402615547180e-03-9.415291715413331985e-04j)  (-9.282285463996231556e-04+5.844457191415131092e-04j)  (-1.940657239174470305e-04+8.396556368097662926e-04j)  (-4.658927791751921177e-04+2.544303133618086576e-04j)
 (-4.634289536625146866e-03+4.545884206891059875e-03j)  (-3.903162200003862381e-03-1.118138199672102928e-03j)  (-9.532094118185341358e-04+5.669012898579239845e-04j)  (-4.019368498120456934e-04+9.169061668217182159e-04j)  (-4.751191299874335527e-04+1.877920440165325999e-04j)
 (-4.641159903258085251e-03+4.367687273770570755e-03j)  (-3.667940385639667511e-03-1.278337789699435234e-03j)  (-9.758294909261167049e-04+5.427640862762928009e-04j)  (-6.203911616466939449e-04+9.198623592965304852e-04j)  (-4.570102319121360779e-04+1.211973722092807293e-04j)
 (-4.641807638108730316e-03+4.189507570117712021e-03j)  (-3.425541333854198456e-03-1.421546214260160923e-03j)  (-9.957394795492291451e-04+5.125862080603837967e-04j)  (-8.266141521744430065e-04+8.503757417201995850e-04j)  (-4.157001094426959753e-04+6.559017492691054940e-05j)
 (-4.636200610548257828e-03+4.011558834463357925e-03j)  (-3.177178557962179184e-03-1.547264284454286098e-03j)  (-1.012599677778780460e-03+4.767832579091191292e-04j)  (-9.997738525271415710e-04+7.169113378040492535e-04j)  (-3.588443505577743053e-04+2.855484854080714285e-05j)
 (-4.624314606189727783e-03+3.834058530628681183e-03j)  (-2.924119355157017708e-03-1.655082451179623604e-03j)  (-1.026024809107184410e-03+4.356675781309604645e-04j)  (-1.122845569625496864e-03+5.335609312169253826e-04j)  (-2.957515534944832325e-04+1.360468559141736478e-05j)
 (-4.606131929904222488e-03+3.657226683571934700e-03j)  (-2.667677355930209160e-03-1.744687673635780811e-03j)  (-1.035544555634260178e-03+3.894951078109443188e-04j)  (-1.184039283543825150e-03+3.185794339515268803e-04j)  (-2.356342447455972433e-04+2.029010647675022483e-05j)
 (-4.581643734127283096e-03+3.481286577880382538e-03j)  (-2.409205073490738869e-03-1.815868774428963661e-03j)  (-1.040580566041171551e-03+3.385208838153630495e-04j)  (-1.177712576463818550e-03+9.258880163542926311e-05j)  (-1.862493663793429732e-04+4.488766353460960090e-05j)
 (-4.550848156213760376e-03+3.306463593617081642e-03j)  (-2.150085521861910820e-03-1.868522493168711662e-03j)  (-1.040442613884806633e-03+2.830580051522701979e-04j)  (-1.104700961150228977e-03-1.233807706739753485e-04j)  (-1.530301378807052970e-04+8.139121200656518340e-05j)
 (-4.513752181082963943e-03+3.132985439151525497e-03j)  (-1.891722553409636021e-03-1.902657561004161835e-03j)  (-1.034343615174293518e-03+2.235357242170721292e-04j)  (-9.720520465634763241e-04-3.098325978498905897e-04j)  (-1.386735530104488134e-04+1.225736195920035243e-04j)
 (-4.470371175557374954e-03+2.961081918329000473e-03j)  (-1.635531662032008171e-03-1.918398775160312653e-03j)  (-1.021432573907077312e-03+1.605509023647755384e-04j)  (-7.922033546492457390e-04-4.505538090597838163e-04j)  (-1.430772535968571901e-04+1.609815662959590554e-04j)
 (-4.420727491378784180e-03+2.790984231978654861e-03j)  (-1.382929622195661068e-03-1.915989792905747890e-03j)  (-1.000842545181512833e-03+9.490903903497382998e-05j)  (-5.816889461129903793e-04-5.340212956070899963e-04j)  (-1.635194930713623762e-04+1.898195187095552683e-04j)
 (-4.364855121821165085e-03+2.622925210744142532e-03j)  (-1.135323429480195045e-03-1.895794877782464027e-03j)  (-9.717512875795364380e-04+2.765074896160513163e-05j)  (-3.595059679355472326e-04-5.543446168303489685e-04j)  (-1.950244477484375238e-04+2.037333033513277769e-04j)
 (-4.302793648093938828e-03+2.457137918099761009e-03j)  (-8.940990664996206760e-04-1.858300063759088516e-03j)  (-9.334500646218657494e-04-3.993912105215713382e-05j)  (-1.452947180951014161e-04-5.116709508001804352e-04j)  (-2.309159754076972604e-04+1.995028724195435643e-04j)
 (-4.234594758599996567e-03+2.293856581673026085e-03j)  (-6.606107344850897789e-04-1.804112689569592476e-03j)  (-8.854162297211587429e-04-1.063416129909455776e-04j)  (4.249756239005364478e-05-4.120272933505475521e-04j)  (-2.635958371683955193e-04+1.766050263540819287e-04j)
 (-4.160317126661539078e-03+2.133315661922097206e-03j)  (-4.361685132607817650e-04-1.733960350975394249e-03j)  (-8.273839484900236130e-04-1.698336709523573518e-04j)  (1.883026125142350793e-04-2.666266809683293104e-04j)  (-2.855635248124599457e-04+1.375426072627305984e-04j)
 (-4.080029204487800598e-03+1.975749386474490166e-03j)  (-2.220274473074823618e-04-1.648687873966991901e-03j)  (-7.594089256599545479e-04-2.285374503117054701e-04j)  (2.808157587423920631e-04-9.071204112842679024e-05j)  (-2.906229638028889894e-04+8.779267227509990335e-05j)
 (-3.993810154497623444e-03+1.821391051635146141e-03j)  (-1.937567139975726604e-05-1.549254404380917549e-03j)  (-6.819217232987284660e-04-2.804874384310096502e-04j)  (3.139592299703508615e-04+9.794758807402104139e-05j)  (-2.751176361925899982e-04+3.524001294863410294e-05j)
 (-3.901746124029159546e-03+1.670473488047719002e-03j)  (1.706767216091975570e-04-1.436727703548967838e-03j)  (-5.957656539976596832e-04-3.237122728023678064e-04j)  (2.873439225368201733e-04+2.807640121318399906e-04j)  (-2.389435976510867476e-04-1.095579227694543079e-05j)
 (-3.803935367614030838e-03+1.523228129372000694e-03j)  (3.471086674835532904e-04-1.312278909608721733e-03j)  (-5.022150580771267414e-04-3.563275677151978016e-04j)  (2.061964187305420637e-04+4.400807083584368229e-04j)  (-1.860480988398194313e-04-4.197043381282128394e-05j)
 (-3.700484056025743484e-03+1.379884663037955761e-03j)  (5.089986370876431465e-04-1.177175086922943592e-03j)  (-4.029723058920353651e-04-3.766352310776710510e-04j)  (8.076736412476748228e-05+5.608055507764220238e-04j)  (-1.241678255610167980e-04-5.115059320814907551e-05j)
 (-3.591508604586124420e-03+1.240670448169112206e-03j)  (6.555345607921481133e-04-1.032770844176411629e-03j)  (-3.001407603733241558e-04-3.832238435279577971e-04j)  (-7.471617573173716664e-05+6.317779771052300930e-04j)  (-6.369654147420078516e-05-3.569212276488542557e-05j)
 (-3.477135207504034042e-03+1.105810399167239666e-03j)  (7.860230980440974236e-04-8.804991957731544971e-04j)  (-1.961744128493592143e-04-3.750647010747343302e-04j)  (-2.434506168356165290e-04+6.467483472079038620e-04j)  (-1.577789953444153070e-05+2.273287464049644768e-06j)
 (-3.357499139383435249e-03+9.755266364663839340e-04j)  (8.998980047181248665e-04-7.218612008728086948e-04j)  (-9.380434494232758880e-05-3.515981370583176613e-04j)  (-4.076738550793379545e-04+6.048854556865990162e-04j)  (1.005667218123562634e-05+5.555319876293651760e-05j)
 (-3.232745686545968056e-03+8.500374387949705124e-04j)  (9.967277292162179947e-04-5.584146711044013500e-04j)  (4.055243607581360266e-06-3.128044481854885817e-04j)  (-5.503488937392830849e-04+5.107717588543891907e-04j)  (8.206261554732918739e-06+1.129207594203762710e-04j)
 (-3.103029914200305939e-03+7.295575924217700958e-04j)  (1.076222048141062260e-03-3.917621797882020473e-04j)  (9.441849397262558341e-05-2.592548553366214037e-04j)  (-6.567566888406872749e-04+3.738934174180030823e-04j)  (-2.129726090061012655e-05+1.612162013771012425e-04j)
 (-2.968516200780868530e-03+6.142972852103412151e-04j)  (1.138237072154879570e-03-2.235379943158477545e-04j)  (1.743521133903414011e-04-1.921387010952457786e-04j)  (-7.158516091294586658e-04+2.076790842693299055e-04j)  (-7.220526458695530891e-05+1.881595962913706899e-04j)
 (-2.829377772286534309e-03+5.044622230343520641e-04j)  (1.182779902592301369e-03-5.539477569982409477e-05j)  (2.411071764072403312e-04-1.132633915403857827e-04j)  (-7.212572963908314705e-04+2.818106440827250481e-05j)  (-1.328743674093857408e-04+1.852779241744428873e-04j)
 (-2.685798099264502525e-03+4.002526984550058842e-04j)  (1.210011309012770653e-03+1.110106022679246962e-04j)  (2.922523999586701393e-04-2.502576899132691324e-05j)  (-6.718132644891738892e-04-1.474742311984300613e-04j)  (-1.884623779915273190e-04+1.502421218901872635e-04j)
 (-2.537969266995787621e-03+3.018635325133800507e-04j)  (1.220247475430369377e-03+2.740314521361142397e-04j)  (3.258028009440749884e-04+6.964575004531070590e-05j)  (-5.716269952245056629e-04-3.027206403203308582e-04j)  (-2.241141628473997116e-04+8.797425107331946492e-05j)
 (-2.386092441156506538e-03+2.094834053423255682e-04j)  (1.213960000313818455e-03+4.320460720919072628e-04j)  (3.403369919396936893e-04+1.673773513175547123e-04j)  (-4.296305123716592789e-04-4.231183847878128290e-04j)  (-2.284605288878083229e-04+1.012204302242025733e-05j)
 (-2.230378100648522377e-03+1.232945360243320465e-04j)  (1.191774965263903141e-03+5.834726034663617611e-04j)  (3.350971965119242668e-04+2.644619380589574575e-04j)  (-2.586867485661059618e-04-4.977067001163959503e-04j)  (-1.966019481187686324e-04-6.713355105603113770e-05j)
 (-2.071044640615582466e-03+4.347220237832516432e-05j)  (1.154470024630427361e-03+7.267838809639215469e-04j)  (3.100661269854754210e-04+3.569934633560478687e-04j)  (-7.433327118633314967e-05-5.200181622058153152e-04j)  (-1.317956048296764493e-04-1.265579194296151400e-04j)
 (-1.908319653011858463e-03-2.981568832183256745e-05j)  (1.102970447391271591e-03+8.605223847553133965e-04j)  (2.660158206708729267e-04+4.410186666063964367e-04j)  (1.067181583493947983e-04-4.886627430096268654e-04j)  (-4.531398371909745038e-05-1.538912038085982203e-04j)
 (-1.742438529618084431e-03-9.640899224905297160e-05j)  (1.038343296386301517e-03+9.833145886659622192e-04j)  (2.045249711954966187e-04+5.127000622451305389e-04j)  (2.681835903786122799e-04-4.074287426192313433e-04j)  (4.564774644677527249e-05-1.414834550814703107e-04j)
 (-1.573644578456878662e-03-1.561557583045214415e-04j)  (9.617907344363629818e-04+1.093885046429932117e-03j)  (1.279616553802043200e-04+5.684837233275175095e-04j)  (3.957604058086872101e-04-2.848939038813114166e-04j)  (1.216630043927580118e-04-9.061194577952846885e-05j)
 (-1.402189023792743683e-03-2.089126355713233352e-04j)  (8.746413514018058777e-04+1.191069721244275570e-03j)  (3.943101910408586264e-05+6.052645039744675159e-04j)  (4.784871125593781471e-04-1.335851266048848629e-04j)  (1.655840897001326084e-04-1.180689923785394058e-05j)
 (-1.228330540470778942e-03-2.545453025959432125e-04j)  (7.783402688801288605e-04+1.273829257115721703e-03j)  (-5.731203782488591969e-05+6.205405807122588158e-04j)  (5.097821122035384178e-04+3.123317947029136121e-05j)  (1.668271579546853900e-04+7.704567542532458901e-05j)
 (-1.052334555424749851e-03-2.929287438746541739e-04j)  (6.744383135810494423e-04+1.341260387562215328e-03j)  (-1.579829258844256401e-04+6.125514046289026737e-04j)  (4.880652413703501225e-04+1.930277067003771663e-04j)  (1.243638689629733562e-04+1.545222767163068056e-04j)
 (-8.744733640924096107e-04-3.239478101022541523e-04j)  (5.645793280564248562e-04+1.392606878653168678e-03j)  (-2.579165156930685043e-04+5.803904496133327484e-04j)  (4.169034073129296303e-04+3.355831722728908062e-04j)  (4.759402145282365382e-05+2.006012655328959227e-04j)
 (-6.950258393771946430e-04-3.474973782431334257e-04j)  (4.504868702497333288e-04+1.427269773557782173e-03j)  (-3.522404585964977741e-04+5.240876344032585621e-04j)  (3.046677447855472565e-04+4.445585655048489571e-04j)  (-4.526088378042913973e-05+2.015894569922238588e-04j)
 (-5.142765585333108902e-04-3.634828317444771528e-04j)  (3.339497197885066271e-04+1.444815425202250481e-03j)  (-4.360659804660826921e-04+4.446563834790140390e-04j)  (1.637334062252193689e-04+5.088662146590650082e-04j)  (-1.310152438236400485e-04+1.538271753815934062e-04j)
 (-3.325158322695642710e-04-3.718203806784003973e-04j)  (2.168062928831204772e-04+1.444983296096324921e-03j)  (-5.046893493272364140e-04+3.441008739173412323e-04j)  (9.297386895923409611e-06+5.217434954829514027e-04j)  (-1.868295803433284163e-04+6.518439477076753974e-05j)
 (-1.500390790170058608e-04-3.724373527802526951e-04j)  (1.009285333566367626e-04+1.427691197022795677e-03j)  (-5.537950783036649227e-04+2.253821003250777721e-04j)  (-1.420758344465866685e-04+4.814154235646128654e-04j)  (-1.957644271897152066e-04-4.615902071236632764e-05j)
 (3.285348429926671088e-05-3.652724844869226217e-04j)  (-1.179506398329976946e-05+1.393039827235043049e-03j)  (-5.796529003418982029e-04+9.234193566953763366e-05j)  (-2.740441123023629189e-04+3.912843530997633934e-04j)  (-1.512331509729847312e-04-1.555190101498737931e-04j)
 (2.158573770429939032e-04-3.502762701828032732e-04j)  (-1.194768483401276171e-04+1.341315335594117641e-03j)  (-5.792994634248316288e-04-5.041372423875145614e-05j)  (-3.720637760125100613e-04+2.596266276668757200e-04j)  (-5.919616887695156038e-05-2.373241441091522574e-04j)
 (3.986643278039991856e-04-3.274111368227750063e-04j)  (-2.202478062827140093e-04+1.272990484721958637e-03j)  (-5.506965098902583122e-04-1.976691419258713722e-04j)  (-4.248030891176313162e-04+9.882212179945781827e-05j)  (6.257499626372009516e-05-2.712768909987062216e-04j)
 (5.809626891277730465e-04-2.966517931781709194e-04j)  (-3.122754860669374466e-04+1.188723836094141006e-03j)  (-4.928581183776259422e-04-3.437857958488166332e-04j)  (-4.252587386872619390e-04-7.581325189676135778e-05j)  (1.881553180282935500e-04-2.475836081430315971e-04j)
 (7.624379941262304783e-04-2.579853462520986795e-04j)  (-3.937820729333907366e-04+1.089357188902795315e-03j)  (-4.059390339534729719e-04-4.829156678169965744e-04j)  (-3.714672347996383905e-04-2.474851207807660103e-04j)  (2.893193159252405167e-04-1.699201966403052211e-04j)
 (9.427734767086803913e-04-2.114116650773212314e-04j)  (-4.630621697288006544e-04+9.759115637280046940e-04j)  (-2.912807976827025414e-04-6.092331605032086372e-04j)  (-2.667409426067024469e-04-3.995329316239804029e-04j)  (3.422829322516918182e-04-5.527974644792266190e-05j)
 (1.121650449931621552e-03-1.569433807162567973e-04j)  (-5.185004556551575661e-04+8.495811489410698414e-04j)  (-1.514098112238571048e-04-7.171767647378146648e-04j)  (-1.194016222143545747e-04-5.170456715859472752e-04j)  (3.337360685691237450e-04+6.943559856154024601e-05j)
 (1.298749237321317196e-03-9.460617729928344488e-05j)  (-5.585888284258544445e-04+7.117257337085902691e-04j)  (1.001339114736765623e-05-8.016906213015317917e-04j)  (5.796851837658323348e-05-5.883289850316941738e-04j)  (2.646521897986531258e-04+1.734259421937167645e-04j)
 (1.473749172873795033e-03-2.443889206915628165e-05j)  (-5.819426150992512703e-04+5.638613947667181492e-04j)  (1.882940996438264847e-04-8.584564784541726112e-04j)  (2.496933448128402233e-04-6.060824380256235600e-04j)  (1.508223358541727066e-04+2.292826829943805933e-04j)
 (1.646329532377421856e-03+5.350637002266012132e-05j)  (-5.873165209777653217e-04+4.076495533809065819e-04j)  (3.778504906222224236e-04-8.841054514050483704e-04j)  (4.384815692901611328e-04-5.681723123416304588e-04j)  (1.980484194064047188e-05+2.198446018155664206e-04j)
 (1.816169940866529942e-03+1.391641417285427451e-04j)  (-5.736190360039472580e-04+2.448843442834913731e-04j)  (5.724039510823786259e-04-8.764006779529154301e-04j)  (6.070828530937433243e-04-4.779215669259428978e-04j)  (-9.515818965155631304e-05+1.429238764103502035e-04j)
 (1.982951303943991661e-03+2.324555389350280166e-04j)  (-5.399261717684566975e-04+7.747881318209692836e-05j)  (7.652064086869359016e-04-8.343819063156843185e-04j)  (7.399665773846209049e-04-3.438810817897319794e-04j)  (-1.629362086532637477e-04+1.263411195395747200e-05j)
 (2.146355807781219482e-03+3.332882188260555267e-04j)  (-4.854935978073626757e-04-9.255055192625150084e-05j)  (9.492972749285399914e-04-7.584640407003462315e-04j)  (8.248660597018897533e-04-1.790969981811940670e-04j)  (-1.622070994926616549e-04-1.431854034308344126e-04j)
 (2.306067617610096931e-03+4.415563016664236784e-04j)  (-4.097676719538867474e-04-2.631003444548696280e-04j)  (1.117780804634094238e-03-6.504849297925829887e-04j)  (8.540387498214840889e-04+6.693792897749517579e-08j)  (-8.717337186681106687e-05-2.890295872930437326e-04j)
 (2.461774274706840515e-03+5.571405054070055485e-04j)  (-3.123945789411664009e-04-4.319979343563318253e-04j)  (1.264113467186689377e-03-5.136969266459345818e-04j)  (8.251191466115415096e-04+1.754478726070374250e-04j)  (5.020135722588747740e-05-3.899799776263535023e-04j)
 (2.613166114315390587e-03+6.799081456847488880e-04j)  (-1.932281156769022346e-04-5.970201455056667328e-04j)  (1.382390037178993225e-03-3.527015796862542629e-04j)  (7.414752617478370667e-04+3.288074221927672625e-04j)  (2.221660688519477844e-04-4.202555865049362183e-04j)
 (2.759937662631273270e-03+8.097130921669304371e-04j)  (-5.233565025264397264e-05-7.559127989225089550e-04j)  (1.467616995796561241e-03-1.733263634378090501e-04j)  (6.120247417129576206e-04+4.436016315594315529e-04j)  (3.911098756361752748e-04-3.699953085742890835e-04j)
 (2.901787869632244110e-03+9.463959140703082085e-04j)  (1.099978617276065052e-04-9.064107434824109077e-04j)  (1.515963347628712654e-03+1.755276389303617179e-05j)  (4.505160322878509760e-04+5.066316225565969944e-04j)  (5.182117456570267677e-04-2.485264849383383989e-04j)
 (3.038420807570219040e-03+1.089784200303256512e-03j)  (2.932675997726619244e-04-1.046258490532636642e-03j)  (1.524974359199404716e-03+2.122391451848670840e-04j)  (2.743295335676521063e-04+5.094165680930018425e-04j)  (5.728535470552742481e-04-8.313522994285449386e-05j)
 (3.169546369463205338e-03+1.239692443050444126e-03j)  (4.967487184330821037e-04-1.173231285065412521e-03j)  (1.493742689490318298e-03+4.024861264042556286e-04j)  (1.028995538945309818e-04+4.491533618420362473e-04j)  (5.405480624176561832e-04+8.660439198138192296e-05j)
 (3.294880967587232590e-03+1.395922387018799782e-03j)  (7.194979698397219181e-04-1.285156002268195152e-03j)  (1.423025270923972130e-03+5.798021447844803333e-04j)  (-4.410447945701889694e-05+3.291609755251556635e-04j)  (4.273738013580441475e-04+2.178043359890580177e-04j)
 (3.414147300645709038e-03+1.558262854814529419e-03j)  (9.603575454093515873e-04-1.379931927658617496e-03j)  (1.315300934948027134e-03+7.357791764661669731e-04j)  (-1.486734836362302303e-04+1.587548176757991314e-04j)  (2.596492995508015156e-04+2.745398669503629208e-04j)
 (3.527076449245214462e-03+1.726490794681012630e-03j)  (1.217960845679044724e-03-1.455551828257739544e-03j)  (1.174762961454689503e-03+8.624339825473725796e-04j)  (-1.962556852959096432e-04-4.745476326206699014e-05j)  (7.866301893955096602e-05+2.370057918597012758e-04j)
 (3.633406478911638260e-03+1.900370698422193527e-03j)  (1.490740105509757996e-03-1.510121510364115238e-03j)  (1.007245737127959728e-03+9.525475325062870979e-04j)  (-1.772838004399091005e-04-2.707910607568919659e-04j)  (-6.853581726318225265e-05+1.072677987394854426e-04j)
 (3.732885001227259636e-03+2.079655183479189873e-03j)  (1.776936231181025505e-03-1.541880308650434017e-03j)  (8.200839511118829250e-04+9.999918984249234200e-04j)  (-8.828155841911211610e-05-4.901693318970501423e-04j)  (-1.402740599587559700e-04-8.997778786579146981e-05j)
 (3.825268475338816643e-03+2.264085458591580391e-03j)  (2.074610209092497826e-03-1.549218664877116680e-03j)  (6.219086935743689537e-04+1.000029966235160828e-03j)  (6.756783841410651803e-05-6.840443238615989685e-04j)  (-1.107289936044253409e-04-3.121029585599899292e-04j)
 (3.910322673618793488e-03+2.453391905874013901e-03j)  (2.381656551733613014e-03-1.530696754343807697e-03j)  (4.223847063258290291e-04+9.495755657553672791e-04j)  (2.804624964483082294e-04-8.324770024046301842e-04j)  (2.283388857904355973e-05-5.078825051896274090e-04j)
 (3.987824544310569763e-03+2.647293265908956528e-03j)  (2.695818664506077766e-03-1.485060318373143673e-03j)  (2.318965853191912174e-04+8.474049973301589489e-04j)  (5.346504622139036655e-04-9.191327844746410847e-04j)  (2.380001387791708112e-04-6.294763879850506783e-04j)
 (4.057561047375202179e-03+2.845498500391840935e-03j)  (3.014704911038279533e-03-1.411256031133234501e-03j)  (6.119417230365797877e-05+6.943065091036260128e-04j)  (8.096884121187031269e-04-9.330249158665537834e-04j)  (4.911274299956858158e-04-6.443204474635422230e-04j)
 (4.119330085813999176e-03+3.047706326469779015e-03j)  (3.335807239636778831e-03-1.308444887399673462e-03j)  (-7.899179763626307249e-05+4.931633593514561653e-04j)  (1.082197530195116997e-03-8.698331657797098160e-04j)  (7.266624015755951405e-04-5.440497188828885555e-04j)
 (4.172942601144313812e-03+3.253606148064136505e-03j)  (3.656521206721663475e-03-1.176014426164329052e-03j)  (-1.783503103069961071e-04+2.489625476300716400e-04j)  (1.327977050095796585e-03-7.326591294258832932e-04j)  (8.899369859136641026e-04-3.481198218651115894e-04j)
 (4.218220710754394531e-03+3.462878055870532990e-03j)  (3.974164836108684540e-03-1.013588160276412964e-03j)  (-2.273930149385705590e-04-3.127198215224780142e-05j)  (1.524297404102981091e-03-5.321267526596784592e-04j)  (9.405799210071563721e-04-1.009246116154827178e-04j)
 (4.254999104887247086e-03+3.675193525850772858e-03j)  (4.286003299057483673e-03-8.210346568375825882e-04j)  (-2.178448194172233343e-04-3.386237658560276031e-04j)  (1.652174280025064945e-03-2.857903600670397282e-04j)  (8.633569232188165188e-04+1.373113336740061641e-04j)
 (4.283126443624496460e-03+3.890215652063488960e-03j)  (4.589268472045660019e-03-5.984726594761013985e-04j)  (-1.430075935786589980e-04-6.625016685575246811e-04j)  (1.698417589068412781e-03-1.687229632807429880e-05j)  (6.736700306646525860e-04+3.040815936401486397e-04j)
 (4.302463959902524948e-03+4.107601009309291840e-03j)  (4.881183151155710220e-03-3.462759195826947689e-04j)  (1.917090685310540721e-06-9.909267537295818329e-04j)  (1.657262910157442093e-03+2.475868968758732080e-04j)  (4.160440876148641109e-04+3.496348508633673191e-04j)
 (4.312887322157621384e-03+4.326997790485620499e-03j)  (5.158986430615186691e-03-6.507470970973372459e-05j)  (2.195590786868706346e-04-1.310879946686327457e-03j)  (1.531420857645571232e-03+4.790294624399393797e-04j)  (1.554870977997779846e-04+2.500027476344257593e-04j)
 (4.314286168664693832e-03+4.548048600554466248e-03j)  (5.419955123215913773e-03+2.442444965709000826e-04j)  (5.101758288219571114e-04-1.608700607903301716e-03j)  (1.332425628788769245e-03+6.499511655420064926e-04j)  (-3.670745718409307301e-05+1.476872239436488599e-05j)
 (4.306565038859844208e-03+4.770390223711729050e-03j)  (5.661427974700927734e-03+5.805415567010641098e-04j)  (8.715232834219932556e-04-1.870521809905767441e-03j)  (1.080218004062771797e-03+7.365305791608989239e-04j)  (-9.973019768949598074e-05-3.126476658508181572e-04j)
 (4.289642907679080963e-03+4.993653856217861176e-03j)  (5.880830809473991394e-03+9.424274903722107410e-04j)  (1.298807677812874317e-03-2.082731341943144798e-03j)  (8.019630331546068192e-04+7.210919866338372231e-04j)  (1.197553729070932604e-06-6.628061528317630291e-04j)
 (4.263454116880893707e-03+5.217466503381729126e-03j)  (6.075698416680097580e-03+1.328271580860018730e-03j)  (1.784723252058029175e-03-2.232439350336790085e-03j)  (5.301667843014001846e-04+5.941833951510488987e-04j)  (2.642729668878018856e-04-9.549206006340682507e-04j)
 (4.227947909384965897e-03+5.441450513899326324e-03j)  (6.243698298931121826e-03+1.736210659146308899e-03j)  (2.319576218724250793e-03-2.307938877493143082e-03j)  (3.002180310431867838e-04+3.560738114174455404e-04j)  (6.484315381385385990e-04-1.115464372560381889e-03j)
 (4.183090757578611374e-03+5.665225442498922348e-03j)  (6.382651627063751221e-03+2.164160134270787239e-03j)  (2.891493495553731918e-03-2.299144165590405464e-03j)  (1.475347817176952958e-04+1.751743911881931126e-05j)  (1.079793553799390793e-03-1.096653868444263935e-03j)
 (4.128863569349050522e-03+5.888408049941062927e-03j)  (6.490554660558700562e-03+2.609828254207968712e-03j)  (3.486711997538805008e-03-2.197987167164683342e-03j)  (1.045339449774473906e-04-4.003150970675051212e-04j)  (1.466480665840208530e-03-8.904878632165491581e-04j)
 (4.065263085067272186e-03+6.110613234341144562e-03j)  (6.565597839653491974e-03+3.070730715990066528e-03j)  (4.089938942342996597e-03-1.998761435970664024e-03j)  (1.976661733351647854e-04-8.667706279084086418e-04j)  (1.719072111882269382e-03-5.347186815924942493e-04j)
 (3.992303740233182907e-03+6.331454962491989136e-03j)  (6.606183946132659912e-03+3.544207895174622536e-03j)  (4.684775136411190033e-03-1.698399195447564125e-03j)  (4.447608662303537130e-04-1.343476469628512859e-03j)  (1.772483345121145248e-03-1.086905976990237832e-04j)
 (3.910014405846595764e-03+6.550545804202556610e-03j)  (6.610946729779243469e-03+4.027444869279861450e-03j)  (5.254185758531093597e-03-1.296669710427522659e-03j)  (8.529096958227455616e-04-1.786827342584729195e-03j)  (1.604412333108484745e-03+2.808877034112811089e-04j)
 (3.818441415205597878e-03+6.767498794943094254e-03j)  (6.578762549906969070e-03+4.517490975558757782e-03j)  (5.781006533652544022e-03-7.962907548062503338e-04j)  (1.417082152329385281e-03-2.151028253138065338e-03j)  (1.245897030457854271e-03+5.219202721491456032e-04j)
 (3.717647399753332138e-03+6.981928367167711258e-03j)  (6.508765276521444321e-03+5.011281929910182953e-03j)  (6.248466204851865768e-03-2.029490278800949454e-04j)  (2.119612647220492363e-03-2.391478046774864197e-03j)  (7.809394155628979206e-04+5.224448395892977715e-04j)
 (3.607711289077997208e-03+7.193449884653091431e-03j)  (6.400357466191053391e-03+5.505663808435201645e-03j)  (6.640712730586528778e-03+4.747750936076045036e-04j)  (2.930636750534176826e-03-2.468236954882740974e-03j)  (3.343163407407701015e-04+2.344056119909510016e-04j)
 (3.488728310912847519e-03+7.401681505143642426e-03j)  (6.253218743950128555e-03+5.997416563332080841e-03j)  (6.943319458514451981e-03+1.225576736032962799e-03j)  (3.809479065239429474e-03-2.349320100620388985e-03j)  (4.918801641906611621e-05-3.296203212812542915e-04j)
 (3.360809991136193275e-03+7.606243249028921127e-03j)  (6.067310925573110580e-03+6.483278702944517136e-03j)  (7.143760100007057190e-03+2.035685814917087555e-03j)  (4.706920124590396881e-03-2.013547578826546669e-03j)  (5.841265738126821816e-05-1.090912963263690472e-03j)
 (3.224084386602044106e-03+7.806760258972644806e-03j)  (5.842885468155145645e-03+6.959974300116300583e-03j)  (7.231832016259431839e-03+2.889209892600774765e-03j)  (5.568204447627067566e-03-1.452725031413137913e-03j)  (4.550714511424303055e-04-1.912399660795927048e-03j)
 (3.078695619478821754e-03+8.002861402928829193e-03j)  (5.580482073128223419e-03+7.424238603562116623e-03j)  (7.200016640126705170e-03+3.768550697714090347e-03j)  (6.336580961942672729e-03-6.729636224918067455e-04j)  (1.268237247131764889e-03-2.619192237034440041e-03j)
 (2.924803644418716431e-03+8.194180205464363098e-03j)  (5.280931014567613602e-03+7.872844114899635315e-03j)  (7.043761201202869415e-03+4.654879681766033173e-03j)  (6.957133766263723373e-03+3.049846854992210865e-04j)  (2.449315506964921951e-03-3.028653329238295555e-03j)
 (2.762584481388330460e-03+8.380358107388019562e-03j)  (4.945346619933843613e-03+8.302626200020313263e-03j)  (6.761673837900161743e-03+5.528663750737905502e-03j)  (7.380621042102575302e-03+1.446431735530495644e-03j)  (3.872444387525320053e-03-2.984641585499048233e-03j)
 (2.592229750007390976e-03+8.561041206121444702e-03j)  (4.575125407427549362e-03+8.710511960089206696e-03j)  (6.355622317641973495e-03+6.370215676724910736e-03j)  (7.567040622234344482e-03+2.704472281038761139e-03j)  (5.349802318960428238e-03-2.389454981312155724e-03j)
 (2.413946203887462616e-03+8.735882118344306946e-03j)  (4.171936772763729095e-03+9.093540720641613007e-03j)  (5.830734502524137497e-03+7.160260807722806931e-03j)  (7.488654460757970810e-03+4.022615496069192886e-03j)  (6.659740582108497620e-03-1.227119355462491512e-03j)
 (2.227955730631947517e-03+8.904544636607170105e-03j)  (3.737711813300848007e-03+9.448894299566745758e-03j)  (5.195299629122018814e-03+7.880494929850101471e-03j)  (7.132239174097776413e-03+5.338159855455160141e-03j)  (7.583044469356536865e-03+4.269122728146612644e-04j)
 (2.034495119005441666e-03+9.066698141396045685e-03j)  (3.274632385000586510e-03+9.773918427526950836e-03j)  (4.460567608475685120e-03+8.514119312167167664e-03j)  (6.500384770333766937e-03+6.586076226085424423e-03j)  (7.940841838717460632e-03+2.412129892036318779e-03j)
 (1.833815826103091240e-03+9.222022257745265961e-03j)  (2.785115269944071770e-03+1.006614323705434799e-02j)  (3.640461247414350510e-03+9.046336635947227478e-03j)  (5.611732136458158493e-03+7.703132927417755127e-03j)  (7.627145387232303619e-03+4.504875745624303818e-03j)
 (1.626182929612696171e-03+9.370207786560058594e-03j)  (2.271796576678752899e-03+1.032330840826034546e-02j)  (2.751200692728161812e-03+9.464782662689685822e-03j)  (4.500117152929306030e-03+8.631966076791286469e-03j)  (6.629822310060262680e-03+6.452265661209821701e-03j)
 (1.411875244230031967e-03+9.510954841971397400e-03j)  (1.737511600367724895e-03+1.054338086396455765e-02j)  (1.810858026146888733e-03+9.759892709553241730e-03j)  (3.212669631466269493e-03+9.324808605015277863e-03j)  (5.035852547734975815e-03+8.012235164642333984e-03j)
 (1.191185205243527889e-03+9.643974713981151581e-03j)  (1.185275497846305370e-03+1.072457339614629745e-02j)  (8.388537098653614521e-04+9.925180114805698395e-03j)  (1.806996064260601997e-03+9.746604599058628082e-03j)  (3.019601572304964066e-03+8.992553688585758209e-03j)
 (9.644174715504050255e-04+9.768990799784660339e-03j)  (6.182602955959737301e-04+1.086536049842834473e-02j)  (-1.445894158678129315e-04+9.957426227629184723e-03j)  (3.476346028037369251e-04+9.877287782728672028e-03j)  (8.160334546118974686e-04+9.281775914132595062e-03j)
 (7.318893913179636002e-04+9.885739535093307495e-03j)  (3.977156302426010370e-05+1.096449233591556549e-02j)  (-1.119016553275287151e-03+9.856766089797019958e-03j)  (-1.097962842322885990e-03+9.713060222566127777e-03j)  (-1.316420501098036766e-03+8.866527117788791656e-03j)
 (4.939298960380256176e-04+9.993969462811946869e-03j)  (-5.467765731737017632e-04+1.102100685238838196e-02j)  (-2.064317231997847557e-03+9.626673534512519836e-03j)  (-2.463643439114093781e-03+9.266578592360019684e-03j)  (-3.136675106361508369e-03+7.832100614905357361e-03j)
 (2.508791803847998381e-04+1.009344309568405151e-02j)  (-1.137887476943433285e-03+1.103423908352851868e-02j)  (-2.961290068924427032e-03+9.273849427700042725e-03j)  (-3.688661614432930946e-03+8.566040545701980591e-03j)  (-4.458196926862001419e-03+6.346410606056451797e-03j)
 (3.088078074142686091e-06+1.018393691629171371e-02j)  (-1.730008632875978947e-03+1.100382860749959946e-02j)  (-3.792176954448223114e-03+8.808008395135402679e-03j)  (-4.721394274383783340e-03+7.653233595192432404e-03j)  (-5.176054313778877258e-03+4.630451090633869171e-03j)
 (-2.490825136192142963e-04+1.026524230837821960e-02j)  (-2.319559687748551369e-03+1.092972420156002045e-02j)  (-4.541150294244289398e-03+8.241574279963970184e-03j)  (-5.522403866052627563e-03+6.580700632184743881e-03j)  (-5.279260687530040741e-03+2.920828526839613914e-03j)
 (-5.052622873336076736e-04+1.033716369420289993e-02j)  (-2.902959240600466728e-03+1.081218384206295013e-02j)  (-5.194738041609525681e-03+7.589300163090229034e-03j)  (-6.066645495593547821e-03+5.408223252743482590e-03j)  (-4.846675787121057510e-03+1.431287382729351521e-03j)
 (-7.650720654055476189e-04+1.039952505379915237e-02j)  (-3.476654179394245148e-03+1.065178029239177704e-02j)  (-5.742172244936227798e-03+6.867819000035524368e-03j)  (-6.344662513583898544e-03+4.198883194476366043e-03j)  (-4.027820192277431488e-03+3.201198123861104250e-04j)
 (-1.028124708682298660e-03+1.045216154307126999e-02j)  (-4.037146456539630890e-03+1.044938992708921432e-02j)  (-6.175653543323278427e-03+6.095138844102621078e-03j)  (-6.362713873386383057e-03+3.014982677996158600e-03j)  (-3.012716071680188179e-03-3.309612802695482969e-04j)
 (-1.294025452807545662e-03+1.049492787569761276e-02j)  (-4.581020679324865341e-03+1.020619366317987442e-02j)  (-6.490519735962152481e-03+5.290108267217874527e-03j)  (-6.141834892332553864e-03+1.914115389809012413e-03j)  (-1.996735343709588051e-03-5.232611438259482384e-04j)
 (-1.562372781336307526e-03+1.052769366651773453e-02j)  (-5.104972980916500092e-03+9.923665784299373627e-03j)  (-6.685315165668725967e-03+4.471858963370323181e-03j)  (-5.715922452509403229e-03+9.456652333028614521e-04j)  (-1.147119328379631042e-03-3.325159777887165546e-04j)
 (-1.832759240642189980e-03+1.055034622550010681e-02j)  (-5.605833604931831360e-03+9.603562764823436737e-03j)  (-6.761764641851186752e-03+3.659250447526574135e-03j)  (-5.129001103341579437e-03+1.479692436987534165e-04j)  (-5.771823925897479057e-04+1.122237663366831839e-04j)
 (-2.104772254824638367e-03+1.056278962641954422e-02j)  (-6.080595776438713074e-03+9.247913025319576263e-03j)  (-6.724646780639886856e-03+2.870332216843962669e-03j)  (-4.431886132806539536e-03-4.536682681646198034e-04j)  (-3.324577992316335440e-04+6.575047154910862446e-04j)
 (-2.377994125708937645e-03+1.056494656950235367e-02j)  (-6.526437122374773026e-03+8.859000168740749359e-03j)  (-6.581574678421020508e-03+2.121840137988328934e-03j)  (-3.678497159853577614e-03-8.479912648908793926e-04j)  (-3.905167977791279554e-04+1.156230107881128788e-03j)
 (-2.652003895491361618e-03+1.055675558745861053e-02j)  (-6.940742954611778259e-03+8.439345285296440125e-03j)  (-6.342696957290172577e-03+1.428744755685329437e-03j)  (-2.922099549323320389e-03-1.037792535498738289e-03j)  (-6.734742783010005951e-04+1.494323601946234703e-03j)
 (-2.926377346739172935e-03+1.053817383944988251e-02j)  (-7.321128156036138535e-03+7.991688326001167297e-03j)  (-6.020321976393461227e-03+8.038636296987533569e-04j)  (-2.211745129898190498e-03-1.038930378854274750e-03j)  (-1.069800578989088535e-03+1.608524820767343044e-03j)
 (-3.200688399374485016e-03+1.050917711108922958e-02j)  (-7.665453013032674789e-03+7.518964353948831558e-03j)  (-5.628486629575490952e-03+2.575496037025004625e-04j)  (-1.589164952747523785e-03-8.784661185927689075e-04j)  (-1.460467930883169174e-03+1.492588897235691547e-03j)
 (-3.474508877843618393e-03+1.046975981444120407e-02j)  (-7.971843704581260681e-03+7.024285849183797836e-03j)  (-5.182478111237287521e-03-2.025354770012199879e-04j)  (-1.086325501091778278e-03-5.920872790738940239e-04j)  (-1.743949251249432564e-03+1.191635965369641781e-03j)
 (-3.747410373762249947e-03+1.041993219405412674e-02j)  (-8.238703943789005280e-03+6.510913837701082230e-03j)  (-4.698331933468580246e-03-5.715567967854440212e-04j)  (-7.238034741021692753e-04-2.210343227488920093e-04j)  (-1.855199923738837242e-03+7.867665262892842293e-04j)
 (-4.018964711576700211e-03+1.035972498357295990e-02j)  (-8.464730344712734222e-03+5.982232745736837387e-03j)  (-4.192317370325326920e-03-8.475488866679370403e-04j)  (-5.100680282339453697e-04+1.912252046167850494e-04j)  (-1.775313750840723515e-03+3.738655359484255314e-04j)
 (-4.288744181394577026e-03+1.028918754309415817e-02j)  (-8.648919872939586639e-03+5.441725719720125198e-03j)  (-3.680429421365261078e-03-1.031365478411316872e-03j)  (-4.416891024447977543e-04+6.023156456649303436e-04j)  (-1.530676265247166157e-03+4.140581586398184299e-05j)
 (-4.556323401629924774e-03+1.020838506519794464e-02j)  (-8.790579624474048615e-03+4.892944823950529099e-03j)  (-3.177906153723597527e-03-1.126540126278996468e-03j)  (-5.044165882281959057e-04+9.740174282342195511e-04j)  (-1.182675245217978954e-03-1.480837236158549786e-04j)
 (-4.821279551833868027e-03+1.011740416288375854e-02j)  (-8.889328688383102417e-03+4.339484963566064835e-03j)  (-2.698783995583653450e-03-1.139064203016459942e-03j)  (-6.750137545168399811e-04+1.274855807423591614e-03j)  (-8.109037880785763264e-04-1.693244266789406538e-04j)
 (-5.083192605525255203e-03+1.001634635031223297e-02j)  (-8.945104666054248810e-03+3.784953150898218155e-03j)  (-2.255506580695509911e-03-1.077092718333005905e-03j)  (-9.236722835339605808e-04+1.482036313973367214e-03j)  (-4.939315840601921082e-04-3.657528941403143108e-05j)
 (-5.341647192835807800e-03+9.905334562063217163e-03j)  (-8.958159945905208588e-03+3.232942428439855576e-03j)  (-1.858598669059574604e-03-9.505877969786524773e-04j)  (-1.216797390952706337e-03+1.582608907483518124e-03j)  (-2.919355174526572227e-04+2.028619783231988549e-04j)
 (-5.596233066171407700e-03+9.784505702555179596e-03j)  (-8.929060772061347961e-03+2.687000669538974762e-03j)  (-1.516414224170148373e-03-7.709155324846506119e-04j)  (-1.519932644441723824e-03+1.573803368955850601e-03j)  (-2.347758563701063395e-04+4.818367888219654560e-04j)
 (-5.846545565873384476e-03+9.654018096625804901e-03j)  (-8.858679793775081635e-03+2.150604967027902603e-03j)  (-1.234964234754443169e-03-5.504091386683285236e-04j)  (-1.800588099285960197e-03+1.462548738345503807e-03j)  (-3.176853060722351074e-04+7.298751734197139740e-04j)
 (-6.092186085879802704e-03+9.514044970273971558e-03j)  (-8.748189546167850494e-03+1.627132878638803959e-03j)  (-1.017831033095717430e-03-3.019161813426762819e-04j)  (-2.030755858868360519e-03+1.264250604435801506e-03j)  (-5.049457540735602379e-04+8.891871548257768154e-04j)
 (-6.332763936370611191e-03+9.364777244627475739e-03j)  (-8.599054068326950073e-03+1.119836000725626945e-03j)  (-8.661660831421613693e-04-3.834379458567127585e-05j)  (-2.188927028328180313e-03+1.000958378426730633e-03j)  (-7.401719922199845314e-04+9.266829001717269421e-04j)
 (-6.567896809428930283e-03+9.206423535943031311e-03j)  (-8.413009345531463623e-03+6.318145897239446640e-04j)  (-7.787711801938712597e-04+2.277805760968476534e-04j)  (-2.261473331600427628e-03+6.990961264818906784e-04j)  (-9.604725637473165989e-04+8.396282792091369629e-04j)
 (-6.797210313379764557e-03+9.039207361638545990e-03j)  (-8.192054927349090576e-03+1.659938861848786473e-04j)  (-7.522570667788386345e-04+4.847192321904003620e-04j)  (-2.243309281766414642e-03+3.869587089866399765e-04j)  (-1.111089019104838371e-03+6.541195325553417206e-04j)
 (-7.020339835435152054e-03+8.863369934260845184e-03j)  (-7.938432507216930389e-03-2.748991537373512983e-04j)  (-7.812716648913919926e-04+7.218913524411618710e-04j)  (-2.137816743925213814e-03+9.218866034643724561e-05j)  (-1.157225691713392735e-03+4.171922628302127123e-04j)
 (-7.236932404339313507e-03+8.679166436195373535e-03j)  (-7.654608692973852158e-03-6.883564055897295475e-04j)  (-8.587878546677529812e-04+9.301854297518730164e-04j)  (-1.956071006134152412e-03-1.605615107109770179e-04j)  (-1.090613193809986115e-03+1.847356325015425682e-04j)
 (-7.446643430739641190e-03+8.486869744956493378e-03j)  (-7.343252189457416534e-03-1.072107581421732903e-03j)  (-9.764389251358807087e-04+1.102208276279270649e-03j)  (-1.715462421998381615e-03-3.515970311127603054e-04j)  (-9.296662174165248871e-04+8.181188604794442654e-06j)
 (-7.649142760783433914e-03+8.286764845252037048e-03j)  (-7.007210981100797653e-03-1.424137386493384838e-03j)  (-1.124888192862272263e-03+1.232462702319025993e-03j)  (-1.437854487448930740e-03-4.676328971982002258e-04j)  (-7.135941996239125729e-04-7.696961984038352966e-05j)
 (-7.844110950827598572e-03+8.079152554273605347e-03j)  (-6.649489514529705048e-03-1.742699649184942245e-03j)  (-1.294218469411134720e-03+1.317451242357492447e-03j)  (-1.147454255260527134e-03-5.026322323828935623e-04j)  (-4.921525833196938038e-04-5.830634472658857703e-05j)
 (-8.031241595745086670e-03+7.864345796406269073e-03j)  (-6.273221690207719803e-03-2.026330446824431419e-03j)  (-1.474327407777309418e-03+1.355702639557421207e-03j)  (-8.685817010700702667e-04-4.579875676427036524e-04j)  (-3.136043087579309940e-04+5.200502710067667067e-05j)
 (-8.210241794586181641e-03+7.642673328518867493e-03j)  (-5.881644319742918015e-03-2.273857826367020607e-03j)  (-1.655313069932162762e-03+1.347725163213908672e-03j)  (-6.235333275981247425e-04-3.420574066694825888e-04j)  (-2.137178089469671249e-04+2.214232808910310268e-04j)
 (-8.380834013223648071e-03+7.414473686367273331e-03j)  (-5.478071514517068863e-03-2.484408207237720490e-03j)  (-1.827836851589381695e-03+1.295887748710811138e-03j)  (-4.307138151489198208e-04-1.691250654403120279e-04j)  (-2.082384598907083273e-04+4.056486068293452263e-04j)
