# Supplementary material for: Probing spectral features of quantum many-body systems with quantum simulators
Source: Nat Commun. 2025 Feb 6;16:1403. doi: 10.1038/s41467-025-55955-2 (PMC11803105; doi:10.1038/s41467-025-55955-2)
Supplement: Supplementary file 3 — Source Data [file 41467_2025_55955_MOESM3_ESM.zip › nat_data/Fig2_IBM_Ising_time.txt]

2.880859e-02 4.907227e-02 1.262207e-01 1.208496e-01 1.083984e-01 1.293945e-01 1.000977e-02 1.201172e-01 1.196289e-02 1.147461e-02 -1.635742e-02 5.346680e-02 -1.296387e-01 -1.762695e-01 1.567383e-01 1.369629e-01 2.250977e-01 -7.934570e-02 -9.472656e-02 -1.293945e-01 2.326660e-01 1.618652e-01 6.323242e-02 -2.382812e-01 -2.297363e-01 -2.224121e-01 -2.875977e-01 -3.105469e-01 -3.544922e-01 -1.247559e-01 -3.706055e-01 -3.718262e-01 -3.439941e-01 -1.203613e-01 -1.979980e-01 -1.301270e-01 -1.477051e-01 -1.083984e-01 1.391602e-02 -9.887695e-02 3.588867e-02 3.808594e-02 1.313477e-01 -1.296387e-01 1.474609e-01 1.992188e-01 2.023926e-01 -1.762695e-01 -1.315918e-01 -1.218262e-01 -1.757812e-02 6.347656e-03 2.734375e-02 4.003906e-02 1.154785e-01 1.284180e-01 1.447754e-01 1.311035e-01 1.062012e-01 1.430664e-01 1.103516e-01 1.416016e-01 1.179199e-01 1.545410e-01 2.197266e-01 1.909180e-01 1.770020e-01 1.791992e-01 1.376953e-01 1.904297e-01 1.381836e-01 2.282715e-01 1.213379e-01 1.052246e-01 1.367188e-01 1.320801e-01 7.910156e-02 3.393555e-02 2.880859e-02 -1.464844e-03 -6.835938e-03 -3.637695e-02 -1.342773e-02 -2.343750e-01 -1.264648e-01 -7.397461e-02 -5.517578e-02 6.591797e-03 -3.613281e-02 7.568359e-03 -1.103516e-01 -4.687500e-02 -5.517578e-02 5.834961e-02 -1.220703e-03 -1.391602e-02 1.635742e-02 8.691406e-02 2.929688e-02 6.640625e-02
-4.638672e-03 -3.417969e-03 2.270508e-02 3.906250e-02 2.343750e-02 2.539062e-02 4.443359e-02 -4.272461e-02 -4.150391e-03 -4.345703e-02 -1.325684e-01 -4.321289e-02 -6.909180e-02 -3.979492e-02 -2.490234e-02 2.661133e-02 -1.567383e-01 -1.291504e-01 -1.489258e-01 -1.894531e-01 2.558594e-01 -1.057129e-01 7.666016e-02 -3.020020e-01 -2.729492e-01 -2.780762e-01 -7.836914e-02 -7.373047e-02 -4.785156e-02 2.055664e-01 -6.152344e-02 -7.128906e-02 -7.348633e-02 -1.159668e-01 -2.490234e-01 -2.524414e-01 -2.939453e-01 -2.082520e-01 -3.564453e-02 -8.666992e-02 -2.744141e-01 -1.450195e-01 -2.419434e-01 -1.074219e-02 -1.633301e-01 -1.489258e-01 -8.276367e-02 9.057617e-02 5.029297e-02 5.615234e-02 -1.599121e-01 -1.179199e-01 -9.545898e-02 -9.301758e-02 -3.540039e-02 -1.733398e-02 -1.806641e-02 -3.295898e-02 -6.591797e-03 -3.735352e-02 4.882812e-02 3.588867e-02 4.418945e-02 5.346680e-02 7.202148e-02 5.249023e-02 4.760742e-02 -3.857422e-02 -8.300781e-03 -4.541016e-02 -3.295898e-02 -4.760742e-02 2.270508e-02 1.025391e-02 4.882812e-04 -3.662109e-02 5.126953e-03 -1.611328e-02 -1.123047e-02 -4.882812e-04 2.490234e-02 2.075195e-02 8.056641e-03 -1.318359e-02 -7.324219e-04 2.783203e-02 -1.220703e-03 -1.806641e-02 5.615234e-03 1.098633e-02 5.444336e-02 1.464844e-02 1.342773e-02 -6.347656e-02 -3.320312e-02 1.562500e-02 -4.321289e-02 2.197266e-03 -2.978516e-02 -2.001953e-02
1.098633e-01 7.055664e-02 2.551270e-01 1.423340e-01 -7.202148e-02 7.568359e-02 1.213379e-01 8.300781e-03 1.123047e-02 -9.423828e-02 1.140137e-01 -7.568359e-02 1.025391e-01 7.714844e-02 6.982422e-02 6.689453e-02 -8.593750e-02 -1.123047e-01 -1.152344e-01 -8.081055e-02 1.103516e-01 -2.775879e-01 1.662598e-01 -2.609863e-01 -2.668457e-01 -3.239746e-01 -3.662109e-01 -3.676758e-01 -3.486328e-01 4.760742e-02 -3.601074e-01 -3.571777e-01 -3.664551e-01 -3.427734e-01 -1.667480e-01 -7.153320e-02 -8.398438e-02 -1.025391e-01 1.660156e-01 -1.164551e-01 6.347656e-02 2.275391e-01 1.091309e-01 2.021484e-01 1.943359e-01 1.950684e-01 1.838379e-01 -2.832031e-02 -3.295898e-02 -2.294922e-02 1.623535e-01 1.474609e-01 1.396484e-01 1.340332e-01 1.799316e-01 1.403809e-01 1.413574e-01 1.254883e-01 1.137695e-01 1.027832e-01 -2.001953e-01 -1.794434e-01 -1.750488e-01 -1.188965e-01 -1.364746e-01 -1.074219e-01 -1.071777e-01 8.203125e-02 9.252930e-02 5.493164e-02 2.514648e-02 5.883789e-02 -2.246094e-02 -1.196289e-02 -8.300781e-03 3.222656e-02 2.050781e-02 4.125977e-02 2.319336e-02 7.324219e-03 4.101562e-02 4.077148e-02 1.635742e-02 7.812500e-03 2.612305e-02 1.586914e-02 3.662109e-03 1.171875e-02 -7.324219e-03 -2.661133e-02 3.173828e-03 -6.591797e-03 7.324219e-04 -2.368164e-02 -2.880859e-02 2.758789e-02 9.521484e-03 4.882812e-02 -1.196289e-02 -8.544922e-03
1.081543e-01 1.064453e-01 8.276367e-02 8.300781e-02 8.105469e-02 1.000977e-01 1.760254e-01 4.052734e-02 5.200195e-02 1.047363e-01 -3.784180e-02 8.496094e-02 -2.124023e-02 2.636719e-02 -5.444336e-02 -8.276367e-02 -1.169434e-01 -1.289062e-01 -2.011719e-01 -9.179688e-02 -2.065430e-01 -3.103027e-01 -1.687012e-01 -3.752441e-01 -3.183594e-01 -3.208008e-01 -2.919922e-01 -2.109375e-01 -1.406250e-01 -8.764648e-02 -1.245117e-02 2.954102e-02 4.028320e-02 9.960938e-02 1.022949e-01 2.402344e-01 1.774902e-01 2.048340e-01 3.066406e-01 2.238770e-01 2.006836e-01 2.414551e-01 1.354980e-01 1.953125e-01 9.936523e-02 9.594727e-02 7.910156e-02 8.789062e-03 1.220703e-02 1.196289e-02 -7.080078e-02 -8.813477e-02 -9.155273e-02 -6.933594e-02 -1.110840e-01 -1.130371e-01 -6.445312e-02 -5.468750e-02 -3.076172e-02 -1.635742e-02 4.370117e-02 2.661133e-02 3.295898e-02 8.349609e-02 7.080078e-02 9.741211e-02 7.836914e-02 4.858398e-02 4.248047e-02 4.174805e-02 -7.568359e-03 -4.882812e-04 4.101562e-02 1.611328e-02 2.539062e-02 6.591797e-03 1.953125e-03 -1.147461e-02 1.391602e-02 -1.757812e-02 -2.734375e-02 7.324219e-03 1.513672e-02 -4.394531e-03 -1.416016e-02 3.002930e-02 2.294922e-02 4.882812e-02 3.686523e-02 3.564453e-02 8.544922e-03 2.441406e-02 2.465820e-02 2.392578e-02 3.002930e-02 2.709961e-02 -1.733398e-02 4.638672e-03 -2.246094e-02 -2.172852e-02
1.152344e-01 1.909180e-01 2.114258e-01 2.668457e-01 2.290039e-01 1.574707e-01 1.000977e-01 9.204102e-02 2.929688e-03 -2.392578e-02 -1.572266e-01 -2.182617e-01 -2.756348e-01 -3.435059e-01 -3.596191e-01 -4.008789e-01 -3.308105e-01 -3.122559e-01 -2.949219e-01 -2.858887e-01 -1.647949e-01 -6.811523e-02 -7.666016e-02 5.664062e-02 1.108398e-01 1.652832e-01 2.314453e-01 2.285156e-01 2.285156e-01 3.083496e-01 2.321777e-01 2.038574e-01 1.633301e-01 1.477051e-01 5.126953e-02 5.615234e-02 -9.765625e-04 -4.150391e-03 1.318359e-02 -4.760742e-02 -6.201172e-02 -2.636719e-02 -8.789062e-02 -1.220703e-02 -5.419922e-02 4.882812e-04 1.831055e-02 -4.980469e-02 -2.148438e-02 -2.807617e-02 4.882812e-04 -2.148438e-02 -7.324219e-04 -9.765625e-03 -1.391602e-02 -8.544922e-03 -1.586914e-02 -3.051758e-02 -6.103516e-03 -1.440430e-02 -4.565430e-02 -2.416992e-02 -4.418945e-02 -4.272461e-02 -4.418945e-02 -3.320312e-02 -3.100586e-02 -1.391602e-02 -1.928711e-02 -3.686523e-02 -4.077148e-02 -4.125977e-02 -1.538086e-02 -3.442383e-02 -1.293945e-02 1.147461e-02 2.709961e-02 6.835938e-03 1.513672e-02 9.765625e-04 2.929688e-03 2.270508e-02 2.026367e-02 -6.103516e-03 -2.172852e-02 -2.441406e-03 1.098633e-02 -2.612305e-02 -2.636719e-02 -2.172852e-02 -1.831055e-02 -3.710938e-02 -3.955078e-02 4.882812e-04 -4.663086e-02 -4.223633e-02 -1.806641e-02 -1.171875e-02 -1.171875e-02 -2.026367e-02
-1.003418e-01 -2.778320e-01 -3.950195e-01 -5.446777e-01 -6.647949e-01 -7.104492e-01 -6.713867e-01 -7.719727e-01 -6.630859e-01 -5.837402e-01 -5.078125e-01 -3.679199e-01 -2.485352e-01 -1.875000e-01 -2.685547e-03 8.422852e-02 1.767578e-01 2.143555e-01 3.544922e-01 2.775879e-01 3.303223e-01 2.094727e-01 2.216797e-01 1.608887e-01 1.130371e-01 5.078125e-02 7.739258e-02 -2.539062e-02 -6.127930e-02 1.416016e-02 -5.932617e-02 -6.665039e-02 -1.394043e-01 -2.099609e-02 -3.686523e-02 1.928711e-02 -5.468750e-02 -1.391602e-02 1.699219e-01 6.347656e-03 7.910156e-02 1.096191e-01 7.958984e-02 6.323242e-02 2.709961e-02 3.540039e-02 2.343750e-02 -4.833984e-02 -3.906250e-02 -4.711914e-02 -5.590820e-02 -5.224609e-02 -6.176758e-02 -4.858398e-02 -4.736328e-02 -2.685547e-02 -5.346680e-02 -7.104492e-02 -3.784180e-02 -1.977539e-02 -6.079102e-02 -7.568359e-02 -7.714844e-02 -6.054688e-02 -5.273438e-02 -5.566406e-02 -5.273438e-02 -1.464844e-02 7.324219e-04 8.544922e-03 3.442383e-02 7.080078e-03 -3.295898e-02 -5.053711e-02 -4.687500e-02 -2.246094e-02 1.293945e-02 -5.126953e-03 -2.148438e-02 -2.221680e-02 -2.954102e-02 -2.197266e-02 -3.271484e-02 -4.809570e-02 -4.394531e-03 -8.056641e-03 -4.638672e-03 -3.417969e-02 -3.198242e-02 -3.149414e-02 -6.103516e-03 4.394531e-03 -2.441406e-03 4.956055e-02 3.002930e-02 1.562500e-02 1.293945e-02 -1.611328e-02 -4.565430e-02 -6.347656e-03
3.100586e-02 2.565918e-01 2.761230e-01 1.032715e-01 -4.394531e-03 1.779785e-01 2.048340e-01 2.563477e-02 -4.394531e-03 -1.003418e-01 -3.232422e-01 -2.397461e-01 -3.669434e-01 -3.959961e-01 -3.818359e-01 -3.979492e-01 -3.420410e-01 -4.667969e-01 -3.386230e-01 -4.323730e-01 -1.933594e-01 -1.330566e-01 -2.392578e-02 1.203613e-01 1.879883e-01 2.255859e-01 1.037598e-01 2.595215e-01 2.231445e-01 3.034668e-01 1.635742e-01 1.599121e-01 1.147461e-01 1.257324e-01 2.490234e-02 2.392578e-02 -3.198242e-02 7.812500e-03 2.050781e-02 -8.276367e-02 -1.657715e-01 -3.369141e-02 -1.435547e-01 -6.616211e-02 -5.957031e-02 -4.394531e-03 3.173828e-03 -3.100586e-02 -2.416992e-02 -1.757812e-02 -5.468750e-02 -8.544922e-02 -5.468750e-02 -6.640625e-02 -6.030273e-02 -5.224609e-02 -4.736328e-02 -6.591797e-02 -4.345703e-02 -3.955078e-02 -7.153320e-02 -1.635742e-02 -6.933594e-02 -9.960938e-02 -1.391602e-02 -1.123047e-02 -2.783203e-02 -2.050781e-02 -1.025391e-02 -6.787109e-02 -1.831055e-02 -8.593750e-02 -4.248047e-02 -3.344727e-02 -2.490234e-02 8.300781e-03 -2.001953e-02 8.300781e-03 -1.757812e-02 7.812500e-03 -2.270508e-02 -1.245117e-02 4.467773e-02 -4.394531e-02 -1.367188e-02 2.929688e-03 1.611328e-02 -2.685547e-03 -1.513672e-02 -1.855469e-02 -1.391602e-02 9.277344e-03 -7.324219e-04 -6.591797e-03 -1.000977e-02 4.394531e-03 -4.858398e-02 -2.587891e-02 1.342773e-02 -1.391602e-02
1.684570e-02 -4.125977e-02 5.639648e-02 1.164551e-01 1.574707e-01 -3.076172e-02 1.523438e-01 1.694336e-01 1.550293e-01 1.535645e-01 1.604004e-01 1.381836e-01 2.001953e-02 3.491211e-02 -1.435547e-01 -8.081055e-02 -9.082031e-02 -1.765137e-01 -1.677246e-01 -1.677246e-01 -4.301758e-01 -4.367676e-01 -3.820801e-01 -4.182129e-01 -3.972168e-01 -3.547363e-01 -2.907715e-01 -2.770996e-01 -2.634277e-01 -1.708984e-01 -1.237793e-01 -6.616211e-02 1.831055e-02 8.813477e-02 2.111816e-01 2.011719e-01 2.138672e-01 2.031250e-01 2.177734e-01 1.640625e-01 1.406250e-01 1.687012e-01 1.445312e-01 1.086426e-01 6.811523e-02 2.368164e-02 2.758789e-02 -4.589844e-02 -3.833008e-02 -4.614258e-02 -6.835938e-03 -1.416016e-02 -2.001953e-02 -1.098633e-02 -2.661133e-02 1.635742e-02 -8.789062e-03 -3.198242e-02 1.025391e-02 2.441406e-04 -7.934570e-02 -6.396484e-02 -9.082031e-02 -1.186523e-01 -7.055664e-02 -5.834961e-02 -4.150391e-02 2.514648e-02 1.171875e-02 -7.470703e-02 -1.037598e-01 -1.081543e-01 -3.906250e-03 -1.977539e-02 -3.100586e-02 1.538086e-02 1.928711e-02 -3.662109e-03 -2.294922e-02 -1.245117e-02 -3.076172e-02 -1.733398e-02 -3.662109e-03 -9.521484e-03 -3.320312e-02 5.029297e-02 5.297852e-02 -2.441406e-04 -1.074219e-02 8.789062e-03 -2.001953e-02 1.538086e-02 -6.201172e-02 -3.369141e-02 -2.197266e-02 -1.196289e-02 5.859375e-03 1.831055e-02 -1.928711e-02 1.000977e-02
2.465820e-02 1.953125e-03 4.394531e-03 8.081055e-02 2.978516e-02 -8.789062e-02 5.004883e-02 6.079102e-02 -6.127930e-02 -5.883789e-02 -5.102539e-02 -4.809570e-02 6.591797e-02 -2.905273e-02 2.709961e-02 7.421875e-02 -1.464844e-03 -1.367188e-02 1.000977e-02 1.582031e-01 -6.640625e-02 -2.905273e-02 1.440430e-01 -2.041016e-01 -1.516113e-01 -2.402344e-01 -2.680664e-01 -2.695312e-01 -2.658691e-01 -2.915039e-01 -2.841797e-01 -2.792969e-01 -3.024902e-01 -2.609863e-01 -1.865234e-01 -2.312012e-01 -8.349609e-02 -5.322266e-02 -1.269531e-02 5.468750e-02 1.406250e-01 1.601562e-01 2.478027e-01 2.565918e-01 2.663574e-01 2.729492e-01 2.680664e-01 2.131348e-01 1.674805e-01 1.489258e-01 1.088867e-01 7.739258e-02 4.492188e-02 -2.441406e-04 -1.660156e-02 -2.685547e-02 1.049805e-02 -6.616211e-02 -2.441406e-02 -6.835938e-02 -4.907227e-02 -5.395508e-02 -4.150391e-02 -2.197266e-02 -3.344727e-02 -1.513672e-02 4.882812e-04 2.587891e-02 4.199219e-02 4.223633e-02 3.808594e-02 4.467773e-02 2.514648e-02 8.300781e-03 2.685547e-03 1.098633e-02 2.954102e-02 1.513672e-02 4.663086e-02 -1.464844e-03 3.564453e-02 1.367188e-02 1.171875e-02 -1.953125e-02 -3.735352e-02 3.417969e-03 -2.294922e-02 -3.759766e-02 -6.640625e-02 -5.859375e-02 -4.174805e-02 -3.686523e-02 -2.929688e-03 -7.324219e-04 6.835938e-03 -1.123047e-02 -7.324219e-03 3.320312e-02 1.708984e-03 8.300781e-03
1.350098e-01 1.235352e-01 7.299805e-02 -1.538086e-02 -3.393555e-02 6.518555e-02 8.154297e-02 1.147461e-02 1.025391e-01 -5.371094e-03 -1.953125e-03 1.022949e-01 2.001953e-02 8.251953e-02 3.930664e-02 -4.443359e-02 -4.589844e-02 -3.564453e-02 -2.490234e-02 -1.040039e-01 -2.314453e-01 -2.265625e-01 -1.735840e-01 -1.750488e-01 -1.855469e-01 -1.577148e-01 -1.267090e-01 -1.567383e-01 -9.863281e-02 -1.352539e-01 -2.099609e-02 -1.237793e-01 -1.206055e-01 -6.225586e-02 -8.276367e-02 5.590820e-02 -8.300781e-03 -3.955078e-02 -6.933594e-02 -1.213379e-01 -1.953125e-02 -8.984375e-02 -9.204102e-02 -7.958984e-02 -4.443359e-02 9.497070e-02 1.154785e-01 -1.604004e-01 -1.574707e-01 -1.181641e-01 5.566406e-02 8.666992e-02 1.022949e-01 1.198730e-01 2.048340e-01 1.323242e-01 1.977539e-01 1.010742e-01 1.789551e-01 1.013184e-01 8.813477e-02 5.249023e-02 3.637695e-02 -2.587891e-02 -4.345703e-02 -5.883789e-02 -9.033203e-02 1.513672e-02 2.441406e-04 -2.758789e-02 9.277344e-03 -3.076172e-02 -8.813477e-02 -7.348633e-02 -5.102539e-02 -3.173828e-03 -1.098633e-01 -1.000977e-01 -9.033203e-02 6.225586e-02 1.489258e-02 -3.833008e-02 -2.758789e-02 4.150391e-02 5.859375e-03 3.173828e-03 7.324219e-03 2.172852e-02 3.710938e-02 2.832031e-02 6.884766e-02 3.393555e-02 5.517578e-02 7.666016e-02 5.883789e-02 -2.050781e-02 2.099609e-02 1.538086e-02 -6.909180e-02 -6.347656e-02
5.761719e-02 6.103516e-02 1.560059e-01 1.342773e-01 6.616211e-02 9.008789e-02 -2.294922e-02 -5.126953e-03 -1.074219e-01 -5.786133e-02 -4.443359e-02 -8.520508e-02 -1.186523e-01 -9.179688e-02 -1.101074e-01 -3.466797e-02 -1.611328e-02 -8.032227e-02 -7.666016e-02 -1.638184e-01 1.337891e-01 1.142578e-01 1.374512e-01 -9.838867e-02 -8.642578e-02 -6.616211e-02 -6.835938e-02 -5.639648e-02 -3.637695e-02 -2.001953e-02 5.761719e-02 -1.367188e-02 -1.171875e-02 -1.147461e-01 -4.345703e-02 -3.076172e-02 -8.300781e-03 4.321289e-02 -2.197266e-02 1.247559e-01 -2.929688e-03 1.220703e-03 -5.859375e-03 1.196289e-02 -4.687500e-02 -5.029297e-02 -4.272461e-02 7.202148e-02 6.860352e-02 5.688477e-02 -1.105957e-01 -1.401367e-01 -1.520996e-01 -1.423340e-01 -1.799316e-01 -1.306152e-01 -1.489258e-01 -9.521484e-02 -1.296387e-01 -5.249023e-02 1.191406e-01 1.401367e-01 1.909180e-01 2.116699e-01 2.226562e-01 2.460938e-01 2.385254e-01 6.689453e-02 6.640625e-02 1.110840e-01 7.446289e-02 1.145020e-01 1.269531e-01 9.936523e-02 9.545898e-02 6.738281e-02 1.008301e-01 8.178711e-02 1.069336e-01 -2.465820e-02 4.052734e-02 4.711914e-02 5.249023e-02 -1.669922e-01 -1.608887e-01 -1.811523e-01 -1.872559e-01 -2.412109e-01 -2.370605e-01 -2.167969e-01 -2.124023e-01 -1.782227e-01 -1.728516e-01 -1.706543e-01 -1.755371e-01 -1.201172e-01 1.879883e-02 9.936523e-02 1.528320e-01 1.376953e-01
