# Supplementary material for: Probing spectral features of quantum many-body systems with quantum simulators
Source: Nat Commun. 2025 Feb 6;16:1403. doi: 10.1038/s41467-025-55955-2 (PMC11803105; doi:10.1038/s41467-025-55955-2)
Supplement: Supplementary file 3 — Source Data [file 41467_2025_55955_MOESM3_ESM.zip › nat_data/fig3_data.txt]

9.917200000000000459e-01 9.752882857142857187e-01 9.591297142857142521e-01 9.353897142857142688e-01 9.198685714285713688e-01
9.912351428571427592e-01 9.741520000000000179e-01 9.575234285714285809e-01 9.325705714285713599e-01 9.168297142857142479e-01
9.908039999999999070e-01 9.728717142857142841e-01 9.552100000000000035e-01 9.292862857142857314e-01 9.120868571428571991e-01
9.902677142857142512e-01 9.712022857142856846e-01 9.520091428571429981e-01 9.249422857142857168e-01 9.065937142857143360e-01
9.797814285714286919e-01 9.410451428571428023e-01 9.035860000000001113e-01 8.501385714285714101e-01 8.172105714285713418e-01
9.797762857142856552e-01 9.408277142857143227e-01 9.032340000000000924e-01 8.502142857142857002e-01 8.168448571428570393e-01
9.796142857142856597e-01 9.403862857142856191e-01 9.026199999999999779e-01 8.492885714285715038e-01 8.147451428571429455e-01
9.794114285714285995e-01 9.394622857142856942e-01 9.012045714285713549e-01 8.469165714285714630e-01 8.124408571428570758e-01
9.681594285714284487e-01 9.083077142857144404e-01 8.521097142857142481e-01 7.757505714285714005e-01 7.275925714285714774e-01
9.684797142857143326e-01 9.081328571428571861e-01 8.513885714285714945e-01 7.742768571428572111e-01 7.273085714285715264e-01
9.679897142857142311e-01 9.072680000000001854e-01 8.496871428571427520e-01 7.723625714285714539e-01 7.255840000000001178e-01
9.676859999999999351e-01 9.058491428571427972e-01 8.486862857142857264e-01 7.700108571428572191e-01 7.213777142857142888e-01
9.552948571428572233e-01 8.722782857142857837e-01 7.974688571428572015e-01 6.979520000000000168e-01 6.393034285714284115e-01
9.549065714285714934e-01 8.722477142857142374e-01 7.967877142857142658e-01 6.968188571428572953e-01 6.393577142857143070e-01
9.549714285714285822e-01 8.708482857142857414e-01 7.953948571428571812e-01 6.961471428571428532e-01 6.368220000000001102e-01
9.543411428571427768e-01 8.698240000000000416e-01 7.938337142857143647e-01 6.930800000000000294e-01 6.336114285714284922e-01
9.411079999999999446e-01 8.337859999999999161e-01 7.406771428571428117e-01 6.217294285714285440e-01 5.550265714285714802e-01
9.411945714285714359e-01 8.332825714285714280e-01 7.404282857142856500e-01 6.225908571428571125e-01 5.558337142857142643e-01
9.406174285714286043e-01 8.334134285714285273e-01 7.394434285714286403e-01 6.213782857142857718e-01 5.536197142857143261e-01
9.401688571428571395e-01 8.320254285714285825e-01 7.383011428571428780e-01 6.190822857142856961e-01 5.518068571428571545e-01
9.261405714285714241e-01 7.959840000000000249e-01 6.868297142857143767e-01 5.533531428571428767e-01 4.811628571428571699e-01
9.261125714285712851e-01 7.961311428571429261e-01 6.876074285714285361e-01 5.547431428571428791e-01 4.824362857142857064e-01
9.254425714285714477e-01 7.950520000000000920e-01 6.861454285714285728e-01 5.527474285714285562e-01 4.812768571428571174e-01
9.247765714285715033e-01 7.950191428571429242e-01 6.851242857142855192e-01 5.520397142857141892e-01 4.801505714285714821e-01
9.111428571428571432e-01 7.606479999999999908e-01 6.374765714285715035e-01 4.930654285714285434e-01 4.194260000000000210e-01
9.114354285714286741e-01 7.602937142857142394e-01 6.378668571428570688e-01 4.946639999999999371e-01 4.198145714285713703e-01
9.110194285714285911e-01 7.607780000000001763e-01 6.378294285714286582e-01 4.947639999999999816e-01 4.195880000000000165e-01
9.110128571428572908e-01 7.593877142857143880e-01 6.358439999999999648e-01 4.925671428571428700e-01 4.179311428571428344e-01
8.975325714285714573e-01 7.261951428571428169e-01 5.924645714285714515e-01 4.426385714285713813e-01 3.665654285714285976e-01
8.978694285714287071e-01 7.272465714285712979e-01 5.937171428571429432e-01 4.428574285714286241e-01 3.673540000000000694e-01
8.974665714285714468e-01 7.266165714285713895e-01 5.945197142857143735e-01 4.426985714285714413e-01 3.676688571428571861e-01
8.968308571428570408e-01 7.263611428571428164e-01 5.929322857142856895e-01 4.421705714285714128e-01 3.663377142857142665e-01
8.838397142857143951e-01 6.965842857142856559e-01 5.527648571428570579e-01 3.996314285714285264e-01 3.247685714285714065e-01
8.839414285714285446e-01 6.969148571428570582e-01 5.549894285714285225e-01 3.999631428571429059e-01 3.245959999999999956e-01
8.844539999999999624e-01 6.966111428571427622e-01 5.539782857142857564e-01 4.008814285714286108e-01 3.250225714285714385e-01
8.841434285714286911e-01 6.964614285714285646e-01 5.532620000000000315e-01 3.996894285714285844e-01 3.250074285714285027e-01
8.714314285714285235e-01 6.693834285714286292e-01 5.202282857142856987e-01 3.634091428571428195e-01 2.912728571428571667e-01
8.717408571428572062e-01 6.692839999999999900e-01 5.197557142857143209e-01 3.641339999999999577e-01 2.907154285714285691e-01
8.710377142857143040e-01 6.686168571428571239e-01 5.195774285714286345e-01 3.651900000000000146e-01 2.915280000000000094e-01
8.717408571428570951e-01 6.684117142857142202e-01 5.192371428571427305e-01 3.645388571428571645e-01 2.897168571428571648e-01
8.601085714285714445e-01 6.436382857142856073e-01 4.884400000000000408e-01 3.320394285714285965e-01 2.599631428571428926e-01
8.602845714285713985e-01 6.441397142857142599e-01 4.891408571428571550e-01 3.323451428571428390e-01 2.611731428571428815e-01
8.604108571428571439e-01 6.448622857142858322e-01 4.899194285714286168e-01 3.329628571428571715e-01 2.612025714285713951e-01
8.600665714285715691e-01 6.441251428571428406e-01 4.907659999999999245e-01 3.324594285714285724e-01 2.615482857142857331e-01
8.499382857142856462e-01 6.228005714285714811e-01 4.641091428571428312e-01 3.073922857142856735e-01 2.376794285714285415e-01
8.498482857142856117e-01 6.227502857142857007e-01 4.642837142857142996e-01 3.077654285714285787e-01 2.377085714285714080e-01
8.493808571428571597e-01 6.220748571428570406e-01 4.631917142857143177e-01 3.068431428571428143e-01 2.363957142857142923e-01
8.486574285714284516e-01 6.217234285714285935e-01 4.624871428571428189e-01 3.060311428571428904e-01 2.362205714285714464e-01
8.386608571428570968e-01 5.993202857142857498e-01 4.367397142857142867e-01 2.811854285714285306e-01 2.131742857142857051e-01
8.385994285714286622e-01 5.997068571428572081e-01 4.375277142857142421e-01 2.813871428571428912e-01 2.135414285714285765e-01
