# Supplementary material for: Probing spectral features of quantum many-body systems with quantum simulators
Source: Nat Commun. 2025 Feb 6;16:1403. doi: 10.1038/s41467-025-55955-2 (PMC11803105; doi:10.1038/s41467-025-55955-2)
Supplement: Supplementary file 3 — Source Data [file 41467_2025_55955_MOESM3_ESM.zip › nat_data/Fig2_IBM_Heis_time.txt]

-3.588867e-02 4.833984e-02 7.226562e-02 7.080078e-02 5.249023e-02 9.033203e-02 1.047363e-01 1.196289e-01 1.164551e-01 1.169434e-01 9.936523e-02 1.047363e-01 1.367188e-01 1.472168e-01 1.406250e-01 1.496582e-01 1.352539e-01 1.315918e-01 1.440430e-01 1.088867e-01 9.521484e-02 7.470703e-02 1.193848e-01 1.103516e-01 1.159668e-01 1.081543e-01 9.448242e-02 1.052246e-01 1.069336e-01 9.594727e-02 1.000977e-01 1.286621e-01 1.213379e-01 1.386719e-01 1.320801e-01 1.396484e-01 9.326172e-02 1.047363e-01 1.108398e-01 8.618164e-02 9.057617e-02 5.932617e-02 6.225586e-02 5.517578e-02 1.049805e-02 -1.245117e-02 -1.489258e-02 -3.442383e-02 -4.174805e-02 -4.370117e-02 -6.591797e-02 -7.934570e-02 -8.666992e-02 -1.025391e-01 -1.066895e-01 -7.373047e-02 -1.037598e-01 -9.179688e-02 -7.397461e-02 -9.350586e-02 -7.666016e-02 -6.250000e-02 -5.590820e-02 -3.515625e-02 -3.686523e-02 -5.810547e-02 -9.228516e-02 -7.446289e-02 -5.102539e-02 -5.297852e-02 -4.321289e-02 -2.441406e-02 2.197266e-03 7.324219e-04 2.587891e-02 3.735352e-02 5.541992e-02 8.227539e-02 1.096191e-01 1.306152e-01 1.491699e-01 1.589355e-01 1.650391e-01 1.938477e-01 2.209473e-01 1.491699e-01 1.845703e-01 2.011719e-01 2.106934e-01 2.319336e-01 2.438965e-01 2.668457e-01 2.731934e-01 1.870117e-01 2.023926e-01 2.224121e-01 2.314453e-01 2.512207e-01 2.727051e-01 2.629395e-01
1.027832e-01 1.665039e-01 1.557617e-01 1.394043e-01 1.118164e-01 2.067871e-01 1.452637e-01 1.535645e-01 1.411133e-01 1.389160e-01 7.836914e-02 5.517578e-02 5.834961e-02 2.783203e-02 3.491211e-02 4.931641e-02 6.152344e-02 8.642578e-02 1.057129e-01 6.884766e-02 8.666992e-02 1.027832e-01 9.057617e-02 9.277344e-02 9.497070e-02 1.289062e-01 1.315918e-01 1.315918e-01 9.960938e-02 6.542969e-02 3.076172e-02 -1.782227e-02 -2.758789e-02 -8.471680e-02 -7.617188e-02 -1.052246e-01 -8.227539e-02 -6.103516e-02 -8.520508e-02 -8.251953e-02 -6.030273e-02 -3.955078e-02 2.197266e-03 2.734375e-02 2.465820e-02 8.618164e-02 8.203125e-02 9.155273e-02 1.118164e-01 9.838867e-02 9.643555e-02 1.105957e-01 8.593750e-02 9.936523e-02 6.372070e-02 5.078125e-02 6.298828e-02 2.709961e-02 3.125000e-02 3.833008e-02 5.371094e-02 2.734375e-02 3.759766e-02 6.640625e-02 9.985352e-02 -2.807617e-02 -3.173828e-03 -9.277344e-03 1.953125e-03 7.324219e-04 1.513672e-02 3.833008e-02 6.152344e-02 7.421875e-02 9.130859e-02 7.983398e-02 1.210938e-01 9.838867e-02 1.403809e-01 1.596680e-01 1.772461e-01 1.701660e-01 1.831055e-01 1.794434e-01 2.292480e-01 1.904297e-01 1.899414e-01 2.172852e-01 2.106934e-01 2.341309e-01 2.177734e-01 2.207031e-01 2.329102e-01 1.076660e-01 1.149902e-01 1.335449e-01 1.347656e-01 1.508789e-01 1.655273e-01 1.660156e-01
5.615234e-03 2.075195e-02 3.784180e-02 8.813477e-02 9.838867e-02 1.879883e-02 3.930664e-02 5.883789e-02 7.714844e-02 7.666016e-02 1.105957e-01 1.123047e-01 6.225586e-02 9.667969e-02 7.885742e-02 8.203125e-02 8.203125e-02 7.836914e-02 5.737305e-02 2.832031e-02 -4.638672e-03 -1.782227e-02 -4.614258e-02 -4.980469e-02 -7.812500e-02 -8.691406e-02 -1.035156e-01 -9.497070e-02 -1.083984e-01 -9.594727e-02 -9.277344e-02 -8.007812e-02 -1.171875e-02 -1.123047e-02 4.150391e-03 2.368164e-02 7.080078e-03 3.588867e-02 9.033203e-03 2.709961e-02 2.929688e-03 2.807617e-02 5.126953e-03 6.835938e-03 1.806641e-02 2.319336e-02 -3.442383e-02 -3.271484e-02 2.685547e-03 1.342773e-02 3.149414e-02 5.615234e-02 7.885742e-02 1.350098e-01 1.411133e-01 1.604004e-01 1.982422e-01 2.172852e-01 2.277832e-01 2.507324e-01 2.697754e-01 2.800293e-01 2.656250e-01 2.797852e-01 2.531738e-01 1.745605e-01 1.689453e-01 1.623535e-01 1.665039e-01 1.953125e-01 1.884766e-01 1.748047e-01 2.077637e-01 1.982422e-01 2.187500e-01 2.202148e-01 2.224121e-01 2.255859e-01 2.375488e-01 2.521973e-01 2.077637e-01 2.343750e-01 2.167969e-01 2.089844e-01 1.955566e-01 1.601562e-01 1.740723e-01 1.809082e-01 1.630859e-01 1.984863e-01 1.806641e-01 1.884766e-01 2.075195e-01 1.232910e-01 1.137695e-01 1.308594e-01 1.311035e-01 1.433105e-01 1.525879e-01 1.606445e-01
6.762695e-02 -5.810547e-02 -4.736328e-02 -7.324219e-03 2.172852e-02 -1.047363e-01 -8.227539e-02 -7.739258e-02 -6.567383e-02 -5.029297e-02 -5.493164e-02 -6.835938e-02 -9.008789e-02 -1.140137e-01 -9.741211e-02 -1.403809e-01 -1.525879e-01 -1.450195e-01 -1.777344e-01 -2.185059e-01 -2.480469e-01 -2.292480e-01 -2.377930e-01 -2.021484e-01 -1.843262e-01 -1.796875e-01 -1.582031e-01 -1.166992e-01 -8.422852e-02 -7.836914e-02 -5.224609e-02 -4.003906e-02 -1.879883e-02 -3.759766e-02 -1.367188e-02 -5.126953e-03 -9.155273e-02 -4.101562e-02 -6.005859e-02 -4.687500e-02 -3.027344e-02 -4.150391e-03 2.124023e-02 2.612305e-02 4.443359e-02 9.985352e-02 4.443359e-02 5.517578e-02 6.567383e-02 4.467773e-02 6.152344e-02 6.616211e-02 6.738281e-02 7.250977e-02 7.031250e-02 8.178711e-02 9.643555e-02 1.340332e-01 1.582031e-01 1.892090e-01 2.365723e-01 2.636719e-01 2.758789e-01 3.203125e-01 3.310547e-01 2.368164e-01 2.607422e-01 2.719727e-01 2.709961e-01 2.868652e-01 2.854004e-01 2.600098e-01 2.773438e-01 2.763672e-01 2.294922e-01 2.680664e-01 1.999512e-01 1.962891e-01 1.398926e-01 1.406250e-01 1.257324e-01 9.057617e-02 7.666016e-02 1.049805e-02 2.929688e-03 1.159668e-01 1.130371e-01 1.088867e-01 1.101074e-01 8.886719e-02 8.544922e-02 1.262207e-01 1.245117e-01 1.218262e-01 1.315918e-01 1.274414e-01 1.359863e-01 1.225586e-01 1.447754e-01 1.242676e-01
2.148438e-02 5.957031e-02 4.907227e-02 -2.539062e-02 -2.026367e-02 -9.692383e-02 -1.066895e-01 -1.479492e-01 -2.119141e-01 -2.275391e-01 -2.497559e-01 -2.578125e-01 -2.465820e-01 -2.358398e-01 -2.365723e-01 -1.662598e-01 -1.418457e-01 -1.159668e-01 -4.980469e-02 -7.006836e-02 -2.490234e-02 -9.765625e-04 1.562500e-02 -4.394531e-03 4.394531e-03 -4.882812e-03 -3.906250e-03 -5.249023e-02 -4.394531e-02 -4.541016e-02 -4.272461e-02 -4.736328e-02 -4.003906e-02 -9.765625e-04 -4.882812e-04 2.929688e-02 8.056641e-03 6.640625e-02 8.154297e-02 7.812500e-02 7.006836e-02 9.887695e-02 7.958984e-02 1.120605e-01 1.018066e-01 1.301270e-01 6.689453e-02 7.299805e-02 8.984375e-02 1.025391e-01 1.010742e-01 1.433105e-01 1.301270e-01 1.879883e-01 1.745605e-01 1.806641e-01 2.031250e-01 1.804199e-01 1.811523e-01 1.921387e-01 1.801758e-01 1.899414e-01 1.733398e-01 1.877441e-01 1.909180e-01 1.484375e-01 1.550293e-01 1.879883e-01 2.131348e-01 2.023926e-01 2.458496e-01 2.741699e-01 2.744141e-01 2.983398e-01 3.227539e-01 3.066406e-01 3.098145e-01 3.171387e-01 3.063965e-01 2.883301e-01 2.766113e-01 2.880859e-01 2.780762e-01 2.441406e-01 2.011719e-01 2.163086e-01 1.906738e-01 1.835938e-01 1.437988e-01 1.247559e-01 1.105957e-01 7.910156e-02 6.298828e-02 1.557617e-01 1.557617e-01 1.354980e-01 1.325684e-01 1.662598e-01 1.362305e-01 1.376953e-01
-1.367188e-02 -7.763672e-02 -1.262207e-01 -1.691895e-01 -1.723633e-01 -2.009277e-01 -1.672363e-01 -1.166992e-01 -5.249023e-02 3.417969e-02 1.210938e-01 1.467285e-01 1.572266e-01 1.591797e-01 1.708984e-01 1.752930e-01 1.181641e-01 9.130859e-02 6.176758e-02 1.098633e-02 1.098633e-02 -3.881836e-02 -2.709961e-02 -2.099609e-02 1.953125e-03 2.050781e-02 7.861328e-02 9.863281e-02 1.298828e-01 1.389160e-01 1.569824e-01 1.750488e-01 1.425781e-01 1.569824e-01 1.494141e-01 1.125488e-01 3.808594e-02 8.544922e-03 2.612305e-02 3.125000e-02 4.248047e-02 5.639648e-02 6.909180e-02 9.887695e-02 1.069336e-01 1.374512e-01 1.574707e-01 1.293945e-01 1.562500e-01 1.481934e-01 1.245117e-01 1.484375e-01 1.149902e-01 1.101074e-01 1.142578e-01 1.208496e-01 1.188965e-01 1.191406e-01 1.440430e-01 1.198730e-01 1.372070e-01 1.398926e-01 1.320801e-01 1.181641e-01 1.330566e-01 1.596680e-01 1.625977e-01 1.684570e-01 1.640625e-01 1.667480e-01 1.513672e-01 1.503906e-01 1.564941e-01 1.760254e-01 1.381836e-01 1.672363e-01 1.447754e-01 1.640625e-01 1.645508e-01 1.699219e-01 1.682129e-01 1.997070e-01 2.050781e-01 2.023926e-01 2.126465e-01 2.648926e-01 2.836914e-01 2.670898e-01 2.839355e-01 2.617188e-01 2.514648e-01 2.255859e-01 2.238770e-01 2.631836e-01 2.309570e-01 2.004395e-01 1.682129e-01 1.442871e-01 9.179688e-02 8.764648e-02
1.977539e-01 3.479004e-01 4.597168e-01 5.786133e-01 5.908203e-01 5.515137e-01 4.719238e-01 4.013672e-01 3.198242e-01 1.994629e-01 1.284180e-01 5.908203e-02 -1.391602e-02 -5.883789e-02 -6.616211e-02 -1.245117e-02 2.026367e-02 5.859375e-02 1.567383e-01 1.997070e-01 2.353516e-01 2.617188e-01 2.370605e-01 2.248535e-01 1.835938e-01 1.340332e-01 1.105957e-01 7.299805e-02 3.930664e-02 7.080078e-03 1.440430e-02 7.812500e-03 8.300781e-03 1.416016e-02 5.126953e-02 7.617188e-02 1.347656e-01 1.738281e-01 1.652832e-01 1.699219e-01 1.330566e-01 1.362305e-01 8.081055e-02 6.005859e-02 3.588867e-02 -3.662109e-03 -4.150391e-03 3.002930e-02 1.464844e-02 2.954102e-02 6.982422e-02 7.080078e-02 1.044922e-01 1.198730e-01 1.247559e-01 1.201172e-01 1.420898e-01 1.535645e-01 1.516113e-01 1.481934e-01 1.530762e-01 1.738281e-01 1.728516e-01 1.718750e-01 1.689453e-01 7.690430e-02 1.018066e-01 9.545898e-02 9.985352e-02 1.257324e-01 1.188965e-01 1.149902e-01 1.140137e-01 1.367188e-01 1.186523e-01 1.140137e-01 1.096191e-01 1.174316e-01 8.740234e-02 1.103516e-01 1.081543e-01 9.863281e-02 8.300781e-02 9.887695e-02 1.142578e-01 2.087402e-01 2.336426e-01 2.221680e-01 1.867676e-01 1.994629e-01 1.740723e-01 1.489258e-01 1.208496e-01 2.243652e-01 1.845703e-01 1.606445e-01 1.501465e-01 1.105957e-01 6.689453e-02 2.490234e-02
-4.272461e-02 -1.823730e-01 -2.192383e-01 -2.504883e-01 -2.673340e-01 -1.457520e-01 -1.152344e-01 -6.201172e-02 2.636719e-02 8.129883e-02 1.650391e-01 2.087402e-01 3.291016e-01 3.251953e-01 3.051758e-01 2.583008e-01 2.070312e-01 1.572266e-01 1.120605e-01 8.496094e-02 4.614258e-02 2.099609e-02 5.004883e-02 7.958984e-02 8.374023e-02 1.225586e-01 1.660156e-01 1.540527e-01 1.933594e-01 1.650391e-01 1.745605e-01 1.298828e-01 1.098633e-01 5.981445e-02 2.807617e-02 3.173828e-02 -1.538086e-02 -7.568359e-03 -2.294922e-02 -1.049805e-02 -1.074219e-02 -6.835938e-03 3.930664e-02 6.640625e-02 9.130859e-02 9.887695e-02 7.226562e-02 6.372070e-02 5.029297e-02 2.709961e-02 7.324219e-03 -2.368164e-02 -2.441406e-02 -2.514648e-02 -3.173828e-02 -1.074219e-02 -2.929688e-02 4.882812e-03 3.100586e-02 5.566406e-02 5.664062e-02 7.763672e-02 9.350586e-02 9.912109e-02 9.448242e-02 8.251953e-02 1.103516e-01 1.315918e-01 1.296387e-01 1.525879e-01 1.376953e-01 1.616211e-01 1.708984e-01 1.848145e-01 1.997070e-01 2.192383e-01 2.314453e-01 2.512207e-01 2.429199e-01 2.160645e-01 2.377930e-01 2.160645e-01 2.145996e-01 1.977539e-01 1.677246e-01 1.499023e-01 1.110840e-01 9.692383e-02 5.517578e-02 2.758789e-02 1.977539e-02 1.049805e-02 -1.879883e-02 1.252441e-01 1.159668e-01 1.638184e-01 1.520996e-01 1.323242e-01 1.416016e-01 1.606445e-01
1.684570e-02 5.346680e-02 3.417969e-03 2.929688e-02 9.521484e-03 -9.790039e-02 -1.328125e-01 -1.616211e-01 -2.060547e-01 -2.387695e-01 -2.548828e-01 -2.670898e-01 -5.541992e-02 -4.833984e-02 -3.173828e-02 -1.049805e-02 4.077148e-02 9.448242e-02 1.293945e-01 1.452637e-01 1.394043e-01 1.647949e-01 2.348633e-01 2.211914e-01 1.914062e-01 1.564941e-01 1.391602e-01 1.030273e-01 7.763672e-02 9.399414e-02 8.178711e-02 1.008301e-01 1.108398e-01 1.040039e-01 1.430664e-01 1.516113e-01 1.225586e-01 1.166992e-01 8.862305e-02 7.543945e-02 6.347656e-02 5.151367e-02 3.686523e-02 7.568359e-03 -9.765625e-04 -6.591797e-03 -2.709961e-02 -1.416016e-02 7.324219e-04 2.343750e-02 4.443359e-02 5.395508e-02 6.665039e-02 8.300781e-02 7.299805e-02 6.909180e-02 5.371094e-02 7.617188e-02 7.275391e-02 4.370117e-02 4.516602e-02 6.201172e-02 7.958984e-02 9.106445e-02 1.137695e-01 3.906250e-02 5.883789e-02 8.569336e-02 1.152344e-01 1.413574e-01 1.645508e-01 1.882324e-01 1.877441e-01 1.848145e-01 1.828613e-01 1.865234e-01 1.770020e-01 1.367188e-01 1.125488e-01 9.985352e-02 5.224609e-02 1.074219e-02 -2.197266e-02 -1.928711e-02 -3.442383e-02 1.130371e-01 1.096191e-01 1.240234e-01 1.376953e-01 1.564941e-01 1.535645e-01 1.293945e-01 1.367188e-01 5.371094e-02 5.126953e-02 4.467773e-02 4.077148e-02 4.492188e-02 5.346680e-02 3.271484e-02
7.714844e-02 2.290039e-01 2.260742e-01 7.006836e-02 4.516602e-02 2.634277e-01 2.473145e-01 2.492676e-01 2.409668e-01 1.855469e-01 2.004395e-01 1.489258e-01 8.593750e-02 6.787109e-02 -6.835938e-03 -3.857422e-02 -9.277344e-02 -1.398926e-01 -1.528320e-01 -5.346680e-02 -9.887695e-02 -6.494141e-02 9.350586e-02 1.274414e-01 1.540527e-01 1.787109e-01 1.997070e-01 1.772461e-01 2.038574e-01 2.053223e-01 1.796875e-01 1.679688e-01 1.171875e-01 9.423828e-02 6.250000e-02 3.564453e-02 -6.005859e-02 -6.298828e-02 -6.176758e-02 -7.641602e-02 -6.616211e-02 -4.541016e-02 -8.862305e-02 -5.932617e-02 -6.225586e-02 -6.347656e-02 8.642578e-02 7.885742e-02 5.224609e-02 2.929688e-02 1.123047e-02 -2.197266e-02 -2.001953e-02 -3.076172e-02 -1.904297e-02 1.293945e-02 3.125000e-02 3.955078e-02 9.960938e-02 1.325684e-01 1.289062e-01 1.306152e-01 1.689453e-01 1.545410e-01 1.293945e-01 8.300781e-02 5.444336e-02 4.077148e-02 -2.685547e-03 -5.126953e-02 -6.298828e-02 -7.153320e-02 -6.347656e-02 -7.958984e-02 -9.228516e-02 -5.151367e-02 -7.177734e-02 -5.175781e-02 -2.661133e-02 -9.765625e-03 -1.708984e-02 7.080078e-03 3.491211e-02 3.271484e-02 2.905273e-02 3.100586e-02 1.269531e-02 9.277344e-03 3.662109e-03 2.587891e-02 1.611328e-02 1.562500e-02 6.347656e-03 1.293945e-02 4.638672e-02 2.221680e-02 1.855469e-02 3.662109e-02 3.393555e-02 3.295898e-02
-2.270508e-02 4.882812e-03 2.050781e-02 6.567383e-02 7.641602e-02 1.220703e-03 3.417969e-03 -1.416016e-02 -3.344727e-02 -2.709961e-02 9.912109e-02 1.120605e-01 1.389160e-01 1.374512e-01 1.193848e-01 1.176758e-01 1.145020e-01 8.740234e-02 8.959961e-02 1.225586e-01 5.981445e-02 2.099609e-02 1.684570e-02 -3.100586e-02 -7.055664e-02 -1.040039e-01 -1.135254e-01 -1.323242e-01 -1.242676e-01 -9.326172e-02 -7.641602e-02 -6.152344e-02 -5.322266e-02 -8.544922e-03 1.416016e-02 2.807617e-02 6.103516e-02 4.370117e-02 7.299805e-02 2.172852e-02 2.929688e-03 -1.904297e-02 -2.880859e-02 -2.539062e-02 -4.614258e-02 -3.588867e-02 -3.662109e-03 2.197266e-03 2.978516e-02 6.372070e-02 9.692383e-02 1.140137e-01 1.352539e-01 1.357422e-01 1.508789e-01 1.428223e-01 1.130371e-01 9.375000e-02 7.202148e-02 2.368164e-02 -4.394531e-03 -1.562500e-02 -3.759766e-02 -6.542969e-02 -7.617188e-02 -4.516602e-02 -7.617188e-02 -8.251953e-02 -1.010742e-01 -6.738281e-02 -8.666992e-02 -7.226562e-02 -7.910156e-02 -7.739258e-02 -8.618164e-02 -9.228516e-02 -9.326172e-02 -7.104492e-02 -6.420898e-02 -1.052246e-01 -1.140137e-01 -1.064453e-01 -9.716797e-02 -8.349609e-02 -7.543945e-02 -4.663086e-02 -2.416992e-02 -2.539062e-02 2.685547e-03 -2.929688e-02 6.591797e-03 1.928711e-02 2.001953e-02 -7.299805e-02 -3.979492e-02 -3.930664e-02 -4.736328e-02 -5.932617e-02 -2.905273e-02 -1.611328e-02
-2.880859e-02 -3.417969e-03 7.324219e-04 -2.905273e-02 -2.319336e-02 4.736328e-02 4.541016e-02 6.103516e-02 5.639648e-02 7.299805e-02 -2.050781e-02 -1.928711e-02 -2.197266e-03 1.269531e-02 1.489258e-02 2.856445e-02 1.293945e-02 3.442383e-02 5.810547e-02 4.711914e-02 5.371094e-02 1.079102e-01 1.455078e-01 1.372070e-01 1.320801e-01 1.340332e-01 1.081543e-01 9.912109e-02 6.274414e-02 1.757812e-02 -1.538086e-02 -6.469727e-02 -7.714844e-02 -1.213379e-01 -1.201172e-01 -1.274414e-01 -1.853027e-01 -1.662598e-01 -1.267090e-01 -1.086426e-01 -8.081055e-02 -2.246094e-02 0.000000e+00 3.906250e-02 7.104492e-02 7.861328e-02 1.003418e-01 1.262207e-01 1.232910e-01 1.311035e-01 8.154297e-02 7.397461e-02 5.297852e-02 9.765625e-03 1.000977e-02 -8.789062e-03 -3.222656e-02 -6.152344e-02 -7.373047e-02 -1.188965e-01 -1.096191e-01 -1.284180e-01 -1.279297e-01 -1.450195e-01 -1.589355e-01 -7.299805e-02 -4.736328e-02 -8.007812e-02 -9.106445e-02 -1.032715e-01 -1.149902e-01 -1.423340e-01 -1.328125e-01 -1.352539e-01 -1.342773e-01 -1.242676e-01 -1.137695e-01 -7.641602e-02 -8.325195e-02 -4.003906e-02 -4.736328e-02 -1.953125e-02 -2.343750e-02 -3.662109e-03 8.300781e-03 -1.042480e-01 -1.132812e-01 -1.064453e-01 -1.130371e-01 -1.091309e-01 -1.064453e-01 -9.741211e-02 -9.570312e-02 -1.027832e-01 -8.862305e-02 -9.594727e-02 -8.886719e-02 -7.836914e-02 -6.250000e-02 -2.758789e-02
5.126953e-03 -1.245117e-02 -4.882812e-04 -2.172852e-02 -5.859375e-03 -2.294922e-02 -2.490234e-02 -5.859375e-03 3.906250e-03 0.000000e+00 2.197266e-03 2.734375e-02 2.416992e-02 7.324219e-03 -6.591797e-03 -1.293945e-02 2.441406e-04 -1.220703e-03 3.906250e-03 1.367188e-02 7.324219e-04 1.562500e-02 -3.833008e-02 -3.540039e-02 -7.812500e-03 -2.294922e-02 1.147461e-02 4.199219e-02 2.709961e-02 5.688477e-02 1.042480e-01 1.088867e-01 1.157227e-01 1.582031e-01 1.728516e-01 1.628418e-01 1.572266e-01 1.311035e-01 1.154785e-01 1.032715e-01 7.226562e-02 6.347656e-02 8.789062e-03 6.347656e-03 -2.221680e-02 -6.152344e-02 -4.492188e-02 -3.710938e-02 -3.710938e-02 -4.248047e-02 -5.175781e-02 -3.784180e-02 -5.517578e-02 -2.807617e-02 -2.490234e-02 -2.685547e-02 -2.563477e-02 -4.321289e-02 -2.172852e-02 -2.392578e-02 -5.908203e-02 -7.421875e-02 -8.398438e-02 -7.519531e-02 -8.007812e-02 -5.371094e-02 -6.201172e-02 -6.420898e-02 -8.422852e-02 -1.040039e-01 -1.059570e-01 -1.450195e-01 -1.330566e-01 -1.391602e-01 -1.528320e-01 -1.611328e-01 -1.562500e-01 -1.555176e-01 -1.567383e-01 -1.445312e-01 -1.569824e-01 -1.354980e-01 -1.293945e-01 -8.813477e-02 -8.740234e-02 -1.440430e-01 -1.557617e-01 -1.416016e-01 -9.277344e-02 -8.715820e-02 -7.250977e-02 -6.420898e-02 -4.711914e-02 -1.347656e-01 -1.235352e-01 -1.298828e-01 -1.318359e-01 -1.284180e-01 -1.142578e-01 -8.813477e-02
