# Supplementary material for: Probing spectral features of quantum many-body systems with quantum simulators
Source: Nat Commun. 2025 Feb 6;16:1403. doi: 10.1038/s41467-025-55955-2 (PMC11803105; doi:10.1038/s41467-025-55955-2)
Supplement: Supplementary file 3 — Source Data [file 41467_2025_55955_MOESM3_ESM.zip › nat_data/max_k_error_heis_51.txt]

2.613104048685811753e-02 1.393354118768893278e-02 8.546637530302880759e-03 5.377622105967459071e-03 3.927614221620799248e-03
2.930175119908011785e-02 1.398555477659906010e-02 8.089616670081364522e-03 6.368873107373414569e-03 3.840744495391845703e-03
2.331302393620936567e-02 1.356199877945023051e-02 8.755846838256222536e-03 4.973466072849292742e-03 4.109880133489867381e-03
1.714388689204077165e-02 1.208469975533796835e-02 8.132331934406529170e-03 6.132599097400454752e-03 4.184226594378601116e-03
1.779341577884539782e-02 9.390982551191320860e-03 7.827419731485185314e-03 5.660670486526873067e-03 3.815242992573646911e-03
1.799142780016415102e-02 8.691465435315615801e-03 5.727142544847038316e-03 5.000287563956562834e-03 3.860557498644344703e-03
