# Supplementary material for: Probing spectral features of quantum many-body systems with quantum simulators
Source: Nat Commun. 2025 Feb 6;16:1403. doi: 10.1038/s41467-025-55955-2 (PMC11803105; doi:10.1038/s41467-025-55955-2)
Supplement: Supplementary file 3 — Source Data [file 41467_2025_55955_MOESM3_ESM.zip › nat_data/fig1a_inset_data.txt]

1.550310059999999934e+00
9.561912399999999979e-01
5.641128199999999593e-01
4.440888199999999952e-01
3.800760200000000144e-01
3.000600099999999881e-01
2.560512099999999736e-01
2.240448100000000109e-01
2.000400099999999903e-01
1.740348100000000120e-01
1.620324099999999878e-01
1.500300099999999914e-01
1.360272100000000095e-01
1.240248000000000045e-01
1.180236000000000063e-01
1.100219999999999948e-01
1.040207999999999966e-01
9.601919999999999900e-02
9.401879999999999959e-02
9.001800000000000079e-02
8.401680000000000259e-02
8.001600000000000379e-02
7.801560000000000439e-02
7.201440000000000619e-02
6.801359999999999351e-02
6.601319999999999411e-02
6.601319999999999411e-02
6.201240000000000224e-02
6.001200000000000284e-02
6.001200000000000284e-02
5.601119999999999710e-02
5.401079999999999770e-02
5.201039999999999830e-02
5.000999999999999890e-02
5.000999999999999890e-02
4.800959999999999950e-02
4.800959999999999950e-02
4.600920000000000010e-02
4.400880000000000070e-02
4.200840000000000130e-02
4.200840000000000130e-02
4.200840000000000130e-02
4.000800000000000189e-02
4.000800000000000189e-02
3.800760000000000249e-02
3.800760000000000249e-02
3.600720000000000309e-02
3.600720000000000309e-02
3.400679999999999675e-02
3.400679999999999675e-02
