# Supplementary material for: Probing spectral features of quantum many-body systems with quantum simulators
Source: Nat Commun. 2025 Feb 6;16:1403. doi: 10.1038/s41467-025-55955-2 (PMC11803105; doi:10.1038/s41467-025-55955-2)
Supplement: Supplementary file 3 — Source Data [file 41467_2025_55955_MOESM3_ESM.zip › nat_data/Fig2_ideal_Heis_time.txt]

2.223320e-03 -3.952569e-03 4.940711e-03 1.235178e-03 -6.175889e-03 -7.411067e-04 4.940711e-04 -2.717391e-03 5.681818e-03 8.152174e-03 -1.753953e-02 5.681818e-03 1.086957e-02 -2.248024e-02 -1.877470e-02 -1.531621e-02 6.422925e-03 7.905138e-03 7.411067e-03 1.235178e-02 4.323123e-02 5.780632e-02 5.854743e-02 8.745059e-02 1.304348e-01 1.539032e-01 1.373518e-01 1.440217e-01 1.427866e-01 1.417984e-01 1.383399e-01 8.893281e-02 3.211462e-02 -3.927866e-02 -9.436759e-02 -1.435277e-01 -2.322134e-01 -3.085474e-01 -3.666008e-01 -4.258893e-01 -4.505929e-01 -4.908597e-01 -5.098814e-01 -4.851779e-01 -4.614625e-01 -4.387352e-01 -4.001976e-01 -3.468379e-01 -2.964427e-01 -2.714921e-01 -2.149209e-01 -1.563735e-01 -1.506917e-01 -1.353755e-01 -1.178360e-01 -7.534585e-02 -5.014822e-02 -6.966403e-02 -7.386364e-02 -5.163043e-02 -1.343874e-01 -1.138834e-01 -1.007905e-01 -9.461462e-02 -8.349802e-02 -5.187747e-02 -4.619565e-02 -3.162055e-02 -3.532609e-02 -4.693676e-03 2.000988e-02 1.581028e-02 1.383399e-02 3.384387e-02 1.309289e-02 3.507905e-02 3.779644e-02 4.125494e-02 4.644269e-02 4.594862e-02 6.101779e-02 4.545455e-02 2.816206e-02 2.915020e-02 4.668972e-02 3.063241e-02 3.063241e-02 3.631423e-02 5.261858e-02 5.607708e-02 6.497036e-02 5.138340e-02 6.126482e-02 6.991107e-02 8.473320e-02 5.681818e-02 7.188735e-02 5.385375e-02 5.731225e-02 5.731225e-02
-1.729249e-03 7.411067e-04 1.951581e-02 -2.173913e-02 3.705534e-03 4.199605e-03 4.693676e-03 -8.646245e-03 -2.964427e-03 7.411067e-03 -1.729249e-03 2.470356e-04 1.383399e-02 2.272727e-02 4.224308e-02 2.964427e-02 6.497036e-02 7.040514e-02 5.681818e-02 7.312253e-02 6.645257e-02 4.891304e-02 2.445652e-02 -4.026680e-02 -8.053360e-02 -1.393281e-01 -2.235672e-01 -2.707510e-01 -3.194170e-01 -3.582016e-01 -3.752470e-01 -3.893281e-01 -3.628953e-01 -3.070652e-01 -2.428360e-01 -1.267292e-01 -4.496047e-02 7.361660e-02 1.413043e-01 2.482708e-01 2.645751e-01 2.996542e-01 2.635870e-01 2.541996e-01 1.855237e-01 1.047431e-01 -2.519763e-02 -1.432806e-01 -2.334486e-01 -3.033597e-01 -3.885870e-01 -4.303360e-01 -4.100791e-01 -4.105731e-01 -3.463439e-01 -2.853261e-01 -2.139328e-01 -1.170949e-01 -4.076087e-02 -6.175889e-03 5.039526e-02 2.149209e-02 7.460474e-02 2.050395e-02 -2.865613e-02 -6.497036e-02 -1.099308e-01 -1.331522e-01 -1.692194e-01 -1.729249e-01 -1.679842e-01 -1.452569e-01 -1.151186e-01 -8.176877e-02 -1.704545e-02 2.297431e-02 6.225296e-02 8.893281e-02 9.189723e-02 1.091897e-01 9.980237e-02 6.348814e-02 4.323123e-02 -3.211462e-02 -4.718379e-02 -5.583004e-02 -3.260870e-02 -4.298419e-02 -2.396245e-02 -4.940711e-03 1.284585e-02 4.743083e-02 5.187747e-02 9.189723e-02 8.152174e-02 1.116601e-01 5.928854e-02 1.877470e-02 -2.643281e-02 -4.792490e-02
4.940711e-04 8.646245e-03 8.646245e-03 3.211462e-03 2.445652e-02 2.667984e-02 2.717391e-03 2.470356e-04 2.470356e-04 -2.717391e-03 3.236166e-02 4.347826e-02 5.064229e-02 3.853755e-02 2.322134e-02 -1.235178e-02 -5.088933e-02 -8.003953e-02 -1.581028e-01 -2.218379e-01 -2.759387e-01 -3.120059e-01 -3.695652e-01 -3.779644e-01 -3.871047e-01 -3.777174e-01 -3.171937e-01 -2.677866e-01 -1.892292e-01 -1.279644e-01 -3.162055e-02 2.939723e-02 8.078063e-02 1.133893e-01 1.205534e-01 9.535573e-02 8.670949e-02 3.433794e-02 -2.223320e-02 -4.125494e-02 -9.288538e-02 -9.683794e-02 -5.928854e-02 -3.779644e-02 2.865613e-02 1.124012e-01 1.751482e-01 2.260375e-01 2.887846e-01 3.085474e-01 3.117589e-01 3.105237e-01 2.336957e-01 1.699605e-01 6.497036e-02 -3.631423e-02 -1.462451e-01 -2.732213e-01 -3.186759e-01 -4.019269e-01 -3.957510e-01 -4.048913e-01 -3.633893e-01 -2.818676e-01 -2.181324e-01 -1.432806e-01 -5.187747e-02 9.387352e-03 3.977273e-02 6.472332e-02 9.016798e-02 6.200593e-02 4.668972e-02 1.902174e-02 -2.322134e-02 -4.743083e-02 -8.720356e-02 -6.744071e-02 -7.361660e-02 -5.928854e-02 -6.398221e-02 -3.483202e-02 -2.667984e-02 2.915020e-02 6.299407e-02 6.447628e-02 7.756917e-02 7.262846e-02 6.126482e-02 4.866601e-02 1.333992e-02 -4.001976e-02 -6.669960e-02 -7.929842e-02 -1.114130e-01 -1.035079e-01 -2.119565e-01 -1.556324e-01 -1.225296e-01 -4.496047e-02
-1.482213e-02 6.669960e-03 2.470356e-03 3.458498e-03 -1.753953e-02 -2.272727e-02 9.881423e-03 -2.470356e-04 -1.803360e-02 -6.151186e-02 -8.003953e-02 -1.380929e-01 -2.099802e-01 -2.541996e-01 -2.966897e-01 -3.312747e-01 -3.446146e-01 -3.606719e-01 -3.327569e-01 -2.976779e-01 -2.020751e-01 -1.417984e-01 -5.632411e-02 4.619565e-02 1.082016e-01 1.825593e-01 1.951581e-01 2.299901e-01 2.077569e-01 1.655138e-01 1.215415e-01 7.065217e-02 -9.387352e-03 -4.372530e-02 -1.111660e-01 -9.486166e-02 -1.064723e-01 -8.201581e-02 -3.310277e-02 1.556324e-02 6.447628e-02 9.683794e-02 1.457510e-01 1.484684e-01 1.378458e-01 1.588439e-01 1.511858e-01 9.807312e-02 9.412055e-02 7.361660e-02 6.842885e-02 8.942688e-02 1.289526e-01 1.524209e-01 2.198617e-01 2.549407e-01 3.105237e-01 3.567194e-01 3.283103e-01 3.453557e-01 2.900198e-01 1.924407e-01 1.022727e-01 -1.926877e-02 -1.267292e-01 -2.035573e-01 -2.895257e-01 -3.305336e-01 -3.544960e-01 -3.315217e-01 -3.157115e-01 -2.482708e-01 -1.694664e-01 -1.079545e-01 -1.531621e-02 5.014822e-02 8.745059e-02 1.116601e-01 1.109190e-01 7.756917e-02 4.792490e-02 -2.470356e-03 -4.421937e-02 -2.077569e-01 -2.450593e-01 -2.712451e-01 -2.541996e-01 -2.341897e-01 -1.912055e-01 -1.306818e-01 -9.980237e-02 -1.284585e-02 6.225296e-02 8.448617e-02 1.203063e-01 1.531621e-01 1.788538e-01 1.958992e-01 2.401186e-01 2.265316e-01
-1.235178e-02 -6.669960e-03 -2.593874e-02 -4.965415e-02 -1.057312e-01 -1.380929e-01 -1.941700e-01 -2.611166e-01 -2.924901e-01 -3.248518e-01 -3.142292e-01 -2.954545e-01 -2.559289e-01 -1.731719e-01 -8.942688e-02 2.569170e-02 1.089427e-01 1.892292e-01 2.571640e-01 2.999012e-01 2.882905e-01 2.549407e-01 2.080040e-01 1.324111e-01 6.299407e-02 -2.272727e-02 -5.434783e-02 -8.720356e-02 -6.521739e-02 -5.558300e-02 -2.223320e-02 2.939723e-02 8.992095e-02 1.655138e-01 1.973814e-01 1.951581e-01 2.196146e-01 1.899704e-01 1.613142e-01 1.277174e-01 7.164032e-02 1.778656e-02 -4.001976e-02 -5.533597e-02 -6.348814e-02 -6.719368e-02 -1.976285e-02 2.396245e-02 2.495059e-02 8.349802e-02 1.417984e-01 1.450099e-01 1.526680e-01 1.477273e-01 1.395751e-01 9.313241e-02 7.658103e-02 7.954545e-02 6.694664e-02 5.163043e-02 1.474802e-01 1.983696e-01 2.613636e-01 2.986660e-01 3.278162e-01 3.661067e-01 3.532609e-01 3.181818e-01 2.517292e-01 1.833004e-01 6.916996e-02 -4.001976e-02 -1.353755e-01 -2.307312e-01 -3.364625e-01 -4.360178e-01 -4.619565e-01 -4.799901e-01 -4.683794e-01 -4.345356e-01 -3.431324e-01 -2.890316e-01 -2.018281e-01 -5.632411e-02 3.359684e-02 8.942688e-02 1.227767e-01 1.603261e-01 1.996047e-01 1.902174e-01 2.206028e-01 2.062747e-01 2.270257e-01 2.292490e-01 2.396245e-01 2.440711e-01 1.981225e-01 1.944170e-01 1.889822e-01 1.430336e-01
-9.066206e-02 -1.687253e-01 -2.275198e-01 -2.586462e-01 -2.349308e-01 -2.075099e-01 -1.062253e-01 -1.029992e-18 1.484684e-01 2.507411e-01 3.132411e-01 3.982213e-01 4.078557e-01 3.999506e-01 3.347332e-01 2.695158e-01 1.795949e-01 8.769763e-02 2.346838e-02 -1.358696e-02 -5.978261e-02 -5.928854e-02 -3.656126e-02 4.841897e-02 8.769763e-02 1.474802e-01 2.215909e-01 2.561759e-01 2.759387e-01 2.529644e-01 2.430830e-01 1.825593e-01 1.390810e-01 5.261858e-02 -1.235178e-02 -1.185771e-02 -4.940711e-02 -2.519763e-02 -1.284585e-02 4.965415e-02 9.535573e-02 1.395751e-01 1.837945e-01 2.082510e-01 1.870059e-01 1.988636e-01 1.768775e-01 1.267292e-01 9.016798e-02 5.187747e-02 -5.187747e-03 -5.657115e-02 -4.520751e-02 -4.051383e-02 -1.753953e-02 -5.434783e-03 4.150198e-02 8.399209e-02 9.634387e-02 1.220356e-01 1.296937e-01 1.371047e-01 1.521739e-01 1.543972e-01 1.240119e-01 1.279644e-01 1.217885e-01 1.398221e-01 1.618083e-01 1.929348e-01 2.425889e-01 2.692688e-01 2.957016e-01 3.095356e-01 2.690217e-01 2.396245e-01 1.996047e-01 1.519269e-01 4.125494e-02 1.358696e-02 -6.373518e-02 -1.442688e-01 -1.714427e-01 -5.385375e-02 -2.544466e-02 1.432806e-02 7.460474e-02 1.610672e-01 1.689723e-01 2.366601e-01 2.423419e-01 2.307312e-01 1.734190e-01 1.042490e-01 3.162055e-02 -8.226285e-02 -1.914526e-01 -3.073123e-01 -3.678360e-01 -4.249012e-01
2.020751e-01 3.725296e-01 5.212451e-01 6.064723e-01 6.585968e-01 6.188241e-01 5.491601e-01 4.500988e-01 3.376976e-01 2.087451e-01 9.140316e-02 2.766798e-02 -5.360672e-02 -5.805336e-02 -4.273715e-02 2.495059e-02 9.337945e-02 1.842885e-01 2.366601e-01 3.050889e-01 3.228755e-01 3.053360e-01 2.882905e-01 2.255435e-01 1.531621e-01 8.498024e-02 5.286561e-02 -2.248024e-02 -4.421937e-02 -4.570158e-02 -1.408103e-02 2.445652e-02 7.509881e-02 1.259881e-01 1.887352e-01 2.329545e-01 2.309783e-01 2.248024e-01 1.949111e-01 1.652668e-01 1.015316e-01 5.805336e-02 1.235178e-02 -2.050395e-02 -4.446640e-03 -3.433794e-02 3.211462e-03 3.878458e-02 9.090909e-02 1.183300e-01 1.744071e-01 1.840415e-01 1.783597e-01 1.719368e-01 1.380929e-01 1.086957e-01 4.323123e-02 1.877470e-02 -4.026680e-02 -5.138340e-02 -8.423913e-02 -1.294466e-01 -1.168478e-01 -1.124012e-01 -7.040514e-02 -1.902174e-02 2.050395e-02 5.657115e-02 8.547431e-02 1.168478e-01 1.309289e-01 1.786067e-01 1.981225e-01 2.287549e-01 2.986660e-01 3.527668e-01 4.172431e-01 4.760375e-01 5.130929e-01 5.402668e-01 5.632411e-01 5.622530e-01 5.106225e-01 4.540514e-01 3.120059e-01 1.630435e-01 6.175889e-03 -1.746542e-01 -2.917490e-01 -4.352767e-01 -5.293972e-01 -5.849802e-01 -6.217885e-01 -5.946146e-01 -5.207510e-01 -4.360178e-01 -1.277174e-01 -1.951581e-02 4.841897e-02 8.843874e-02
-1.215415e-01 -1.608202e-01 -2.349308e-01 -2.334486e-01 -2.423419e-01 -1.840415e-01 -9.782609e-02 -4.940711e-03 1.069664e-01 2.480237e-01 3.189229e-01 3.846344e-01 3.846344e-01 3.653656e-01 3.248518e-01 2.487648e-01 1.726779e-01 7.460474e-02 2.791502e-02 -3.779644e-02 -6.151186e-02 -4.891304e-02 -6.422925e-03 3.631423e-02 9.115613e-02 1.484684e-01 2.065217e-01 2.512352e-01 2.623518e-01 2.497530e-01 2.144269e-01 1.791008e-01 8.102767e-02 4.076087e-02 5.681818e-03 -1.729249e-02 -4.718379e-02 -4.817194e-02 4.940711e-04 2.544466e-02 1.000494e-01 1.193182e-01 1.771245e-01 1.889822e-01 2.178854e-01 2.183794e-01 1.497036e-01 1.049901e-01 8.547431e-02 1.926877e-02 -1.210474e-02 -6.200593e-02 -4.940711e-02 -2.569170e-02 -3.656126e-02 -4.199605e-03 1.803360e-02 7.411067e-02 1.099308e-01 1.131423e-01 1.193182e-01 1.252470e-01 1.348814e-01 1.220356e-01 1.101779e-01 1.237648e-01 9.683794e-02 1.383399e-01 1.487154e-01 1.830534e-01 2.282609e-01 2.601285e-01 2.924901e-01 2.984190e-01 2.714921e-01 2.593874e-01 2.114625e-01 1.464921e-01 6.620553e-02 -2.025692e-02 -8.596838e-02 -1.627964e-01 -1.865119e-01 -4.570158e-02 -4.051383e-02 1.556324e-02 8.176877e-02 1.487154e-01 1.949111e-01 2.238142e-01 2.467885e-01 2.260375e-01 1.944170e-01 1.022727e-01 2.272727e-02 -8.448617e-02 -2.057806e-01 -2.969368e-01 -3.779644e-01 -4.357708e-01
-1.012846e-02 1.432806e-02 -3.112648e-02 -3.705534e-02 -9.609684e-02 -1.314229e-01 -2.065217e-01 -2.467885e-01 -2.966897e-01 -2.999012e-01 -3.268281e-01 -2.747036e-01 -2.309783e-01 -1.561265e-01 -1.020257e-01 7.164032e-03 1.175889e-01 1.986166e-01 2.544466e-01 2.850791e-01 2.709980e-01 2.344368e-01 2.045455e-01 1.375988e-01 4.965415e-02 -1.457510e-02 -3.409091e-02 -7.336957e-02 -7.312253e-02 -3.730237e-02 -2.692688e-02 1.679842e-02 1.022727e-01 1.506917e-01 1.976285e-01 2.141798e-01 2.203557e-01 2.023221e-01 1.497036e-01 1.166008e-01 6.991107e-02 1.704545e-02 -4.150198e-02 -7.682806e-02 -8.794466e-02 -6.497036e-02 -5.434783e-02 -8.646245e-03 2.396245e-02 3.359684e-02 1.052372e-01 1.124012e-01 1.450099e-01 1.459980e-01 1.393281e-01 1.455040e-01 1.240119e-01 1.161067e-01 1.291996e-01 1.558794e-01 1.924407e-01 2.378953e-01 2.907609e-01 3.359684e-01 3.883399e-01 3.708004e-01 3.544960e-01 3.058300e-01 2.443182e-01 1.828063e-01 8.349802e-02 -3.829051e-02 -1.254941e-01 -1.815711e-01 -2.569170e-01 -2.677866e-01 -2.722332e-01 -2.645751e-01 -2.131917e-01 -1.662549e-01 -8.942688e-02 -2.766798e-02 4.298419e-02 9.486166e-02 1.089427e-01 1.148715e-01 9.362648e-02 7.139328e-02 2.470356e-02 -6.669960e-03 -1.333992e-02 -3.285573e-02 -3.483202e-02 -1.111660e-02 4.199605e-02 8.720356e-02 2.149209e-01 2.477767e-01 2.398715e-01 2.225791e-01
-1.976285e-03 -1.976285e-03 4.446640e-03 9.140316e-03 4.940711e-04 2.470356e-02 1.037549e-02 -4.446640e-03 -1.679842e-02 -6.595850e-02 -1.141304e-01 -1.553854e-01 -2.018281e-01 -2.685277e-01 -3.001482e-01 -3.409091e-01 -3.856225e-01 -3.594368e-01 -3.196640e-01 -2.959486e-01 -2.045455e-01 -1.333992e-01 -4.446640e-02 2.519763e-02 1.163538e-01 1.447628e-01 1.897233e-01 1.879941e-01 1.543972e-01 1.035079e-01 7.114625e-02 1.531621e-02 -5.978261e-02 -9.930830e-02 -1.420455e-01 -1.158597e-01 -1.116601e-01 -8.547431e-02 -3.458498e-02 1.926877e-02 4.792490e-02 8.868577e-02 1.296937e-01 1.450099e-01 1.040020e-01 1.015316e-01 1.089427e-01 6.250000e-02 5.163043e-02 4.298419e-02 4.496047e-02 5.558300e-02 1.099308e-01 1.667490e-01 2.369071e-01 2.791502e-01 3.120059e-01 3.334980e-01 3.369565e-01 3.050889e-01 2.714921e-01 1.820652e-01 5.706522e-02 -4.397233e-02 -1.813241e-01 -2.275198e-01 -3.070652e-01 -3.708004e-01 -3.599308e-01 -3.485672e-01 -2.996542e-01 -2.220850e-01 -1.403162e-01 -9.016798e-02 -3.606719e-02 2.519763e-02 6.867589e-02 9.115613e-02 8.745059e-02 4.397233e-02 1.161067e-02 -2.025692e-02 -5.335968e-02 -2.215909e-01 -2.420949e-01 -2.551877e-01 -2.581522e-01 -2.139328e-01 -2.008399e-01 -1.455040e-01 -1.000494e-01 -4.520751e-02 1.655138e-02 5.607708e-02 1.044960e-01 1.079545e-01 1.472332e-01 1.892292e-01 1.909585e-01 2.062747e-01
1.012846e-02 1.185771e-02 -5.681818e-03 -8.399209e-03 -1.136364e-02 9.634387e-03 4.446640e-03 -6.175889e-03 1.136364e-02 2.075099e-02 2.519763e-02 3.927866e-02 4.298419e-02 2.346838e-02 2.075099e-02 6.175889e-03 -5.187747e-02 -1.121542e-01 -1.526680e-01 -1.926877e-01 -2.924901e-01 -3.166996e-01 -3.801877e-01 -3.868577e-01 -3.841403e-01 -3.680830e-01 -3.169466e-01 -2.685277e-01 -2.104743e-01 -1.296937e-01 -5.410079e-02 1.111660e-02 6.571146e-02 1.237648e-01 1.217885e-01 6.027668e-02 5.335968e-02 3.483202e-02 -2.050395e-02 -5.558300e-02 -6.892292e-02 -5.508893e-02 -2.445652e-02 1.581028e-02 9.510870e-02 1.457510e-01 2.042984e-01 2.813735e-01 3.288043e-01 3.636364e-01 3.628953e-01 3.275692e-01 2.663043e-01 1.946640e-01 6.966403e-02 -3.705534e-02 -1.620553e-01 -2.514822e-01 -3.223814e-01 -3.394269e-01 -3.399209e-01 -3.223814e-01 -2.502470e-01 -1.768775e-01 -9.906126e-02 -3.853755e-02 5.533597e-02 8.423913e-02 1.025198e-01 9.140316e-02 7.139328e-02 2.173913e-02 -1.506917e-02 -8.522727e-02 -1.366107e-01 -1.665020e-01 -1.902174e-01 -2.099802e-01 -1.929348e-01 -1.524209e-01 -1.259881e-01 -5.978261e-02 -3.310277e-02 5.187747e-02 5.583004e-02 9.165020e-02 6.991107e-02 5.459486e-02 2.742095e-02 -1.976285e-03 -3.977273e-02 -7.583992e-02 -9.659091e-02 -9.288538e-02 -1.114130e-01 -8.893281e-02 -1.395751e-01 -8.695652e-02 -6.027668e-02 2.470356e-04
1.136364e-02 7.411067e-03 4.446640e-03 -1.976285e-03 6.916996e-03 -2.470356e-02 1.902174e-02 6.422925e-03 7.658103e-03 6.916996e-03 -2.717391e-03 1.691355e-17 1.506917e-02 4.891304e-02 5.904150e-02 6.842885e-02 7.089921e-02 7.929842e-02 9.436759e-02 6.546443e-02 8.349802e-02 3.433794e-02 3.384387e-02 -4.224308e-02 -8.745059e-02 -1.571146e-01 -2.052866e-01 -2.771739e-01 -3.369565e-01 -3.584486e-01 -3.708004e-01 -3.680830e-01 -3.246047e-01 -2.964427e-01 -2.304842e-01 -1.279644e-01 -2.025692e-02 8.078063e-02 1.756423e-01 2.250494e-01 2.500000e-01 2.450593e-01 2.356719e-01 1.704545e-01 1.096838e-01 4.199605e-03 -8.498024e-02 -2.198617e-01 -2.964427e-01 -3.522727e-01 -4.046443e-01 -4.407115e-01 -4.481225e-01 -4.258893e-01 -3.732708e-01 -2.870553e-01 -2.317194e-01 -1.610672e-01 -1.077075e-01 -6.916996e-02 -3.705534e-03 -1.358696e-02 -3.013834e-02 -4.965415e-02 -8.152174e-02 -1.237648e-01 -1.462451e-01 -1.556324e-01 -1.497036e-01 -1.815711e-01 -1.632905e-01 -1.274704e-01 -1.141304e-01 -7.262846e-02 -4.026680e-02 -1.828063e-02 1.729249e-03 2.816206e-02 2.420949e-02 3.829051e-02 3.829051e-02 3.186759e-02 2.569170e-02 -4.841897e-02 -4.668972e-02 -6.126482e-02 -3.631423e-02 -3.779644e-02 -2.939723e-02 -9.140316e-03 -6.422925e-03 1.136364e-02 1.803360e-02 3.137352e-02 4.199605e-02 1.828063e-02 -1.729249e-03 -2.396245e-02 -3.260870e-02 -6.497036e-02
1.111660e-02 1.383399e-02 -2.223320e-03 -5.434783e-03 -2.223320e-03 -5.928854e-03 -1.729249e-03 1.877470e-02 -9.140316e-03 -1.259881e-02 -2.470356e-04 -1.355253e-18 1.062253e-02 6.669960e-03 -4.199605e-03 -5.681818e-03 -8.399209e-03 -1.630435e-02 8.152174e-03 2.593874e-02 4.249012e-02 4.743083e-02 7.806324e-02 9.412055e-02 1.084486e-01 1.566206e-01 1.761364e-01 1.709486e-01 1.850296e-01 1.936759e-01 1.761364e-01 1.257411e-01 7.015810e-02 1.852767e-02 -5.632411e-02 -1.183300e-01 -2.146739e-01 -3.053360e-01 -3.675889e-01 -4.224308e-01 -4.829545e-01 -4.878953e-01 -4.953063e-01 -4.757905e-01 -4.281126e-01 -4.130435e-01 -3.384387e-01 -2.808794e-01 -2.329545e-01 -1.758893e-01 -1.296937e-01 -9.733202e-02 -1.020257e-01 -9.535573e-02 -1.007905e-01 -1.141304e-01 -1.338933e-01 -1.731719e-01 -1.879941e-01 -1.909585e-01 -2.183794e-01 -2.035573e-01 -1.830534e-01 -1.669960e-01 -1.279644e-01 -8.498024e-02 -3.162055e-02 -2.742095e-02 -1.136364e-02 -2.643281e-02 4.940711e-03 -4.940711e-03 -2.099802e-02 -3.829051e-02 -7.114625e-02 -5.706522e-02 -5.558300e-02 -7.509881e-02 -6.200593e-02 -5.484190e-02 -2.816206e-02 -1.408103e-02 -4.199605e-03 3.038538e-02 3.656126e-02 4.347826e-02 3.705534e-02 3.285573e-02 1.679842e-02 1.235178e-03 1.482213e-02 -5.187747e-03 -6.422925e-03 -2.717391e-02 -2.223320e-02 -1.803360e-02 -2.717391e-02 -4.446640e-03 3.730237e-02 3.582016e-02
