# Supplementary material for: Probing spectral features of quantum many-body systems with quantum simulators
Source: Nat Commun. 2025 Feb 6;16:1403. doi: 10.1038/s41467-025-55955-2 (PMC11803105; doi:10.1038/s41467-025-55955-2)
Supplement: Supplementary file 3 — Source Data [file 41467_2025_55955_MOESM3_ESM.zip › nat_data/fig1b_data.txt]

 (-7.111647864803671837e-04-3.556543216109275818e-02j)  (4.445739090442657471e-03-2.292791381478309631e-02j)  (2.278083935379981995e-03-1.256628241389989853e-02j)  (-9.116239962168037891e-04-1.057495642453432083e-02j)  (7.890947163105010986e-04-8.157074451446533203e-03j)
 (1.636147499084472656e-05-3.600085526704788208e-02j)  (4.956035874783992767e-03-2.239200100302696228e-02j)  (1.797587960027158260e-03-1.225176360458135605e-02j)  (-1.149666844867169857e-03-1.097237784415483475e-02j)  (6.932741380296647549e-04-7.991219870746135712e-03j)
 (7.735437247902154922e-04-3.636838123202323914e-02j)  (5.349833052605390549e-03-2.179312333464622498e-02j)  (1.227435306645929813e-03-1.205813325941562653e-02j)  (-1.302642747759819031e-03-1.142728887498378754e-02j)  (5.217851139605045319e-04-7.883848622441291809e-03j)
 (1.552476547658443451e-03-3.666497021913528442e-02j)  (5.617758259177207947e-03-2.115180902183055878e-02j)  (5.944739095866680145e-04-1.200441364198923111e-02j)  (-1.359544461593031883e-03-1.191652845591306686e-02j)  (3.016353875864297152e-04-7.857542484998703003e-03j)
 (2.344890963286161423e-03-3.688844293355941772e-02j)  (5.753919947892427444e-03-2.048993669450283051e-02j)  (-7.063039811328053474e-05-1.210361998528242111e-02j)  (-1.315783942118287086e-03-1.241495087742805481e-02j)  (6.546815711772069335e-05-7.923006080090999603e-03j)
 (3.142244415357708931e-03-3.703752905130386353e-02j)  (5.756097380071878433e-03-1.983013935387134552e-02j)  (-7.347333012148737907e-04-1.236201822757720947e-02j)  (-1.173494616523385048e-03-1.289718225598335266e-02j)  (-1.533305912744253874e-04-8.078115992248058319e-03j)
 (3.935818094760179520e-03-3.711190074682235718e-02j)  (5.625832360237836838e-03-1.919520832598209381e-02j)  (-1.363692572340369225e-03-1.277867797762155533e-02j)  (-9.413633379153907299e-04-1.333939470350742340e-02j)  (-3.254214825574308634e-04-8.308871649205684662e-03j)
 (4.716814029961824417e-03-3.711218386888504028e-02j)  (5.368423648178577423e-03-1.860746741294860840e-02j)  (-1.923923729918897152e-03-1.334534399211406708e-02j)  (-6.339989486150443554e-04-1.372099388390779495e-02j)  (-4.295083926990628242e-04-8.592026308178901672e-03j)
 (5.476457998156547546e-03-3.703999146819114685e-02j)  (4.992818459868431091e-03-1.808816008269786835e-02j)  (-2.383961575105786324e-03-1.404665317386388779e-02j)  (-2.708746469579637051e-04-1.402607653290033340e-02j)  (-4.549928125925362110e-04-8.898954838514328003e-03j)
 (6.206103600561618805e-03-3.689790889620780945e-02j)  (4.511406645178794861e-03-1.765686832368373871e-02j)  (-2.715955022722482681e-03-1.486067008227109909e-02j)  (1.250865316251292825e-04-1.424457691609859467e-02j)  (-4.029502451885491610e-04-9.200155735015869141e-03j)
 (6.897334475070238113e-03-3.668949007987976074e-02j)  (3.939721733331680298e-03-1.733094640076160431e-02j)  (-2.897026715800166130e-03-1.575974188745021820e-02j)  (5.291894776746630669e-04-1.437299791723489761e-02j)  (-2.853462065104395151e-04-9.469706565141677856e-03j)
 (7.542068604379892349e-03-3.641923889517784119e-02j)  (3.296049311757087708e-03-1.712502911686897278e-02j)  (-2.910431241616606712e-03-1.671163551509380341e-02j)  (9.167935349978506565e-04-1.441467553377151489e-02j)  (-1.226642780238762498e-04-9.689030237495899200e-03j)
 (8.132659830152988434e-03-3.609258309006690979e-02j)  (2.600963693112134933e-03-1.705059595406055450e-02j)  (-2.746456768363714218e-03-1.768088899552822113e-02j)  (1.265161088667809963e-03-1.437955163419246674e-02j)  (5.966094249743036926e-05-9.849447757005691528e-03j)
 (8.661996573209762573e-03-3.571582585573196411e-02j)  (1.876789727248251438e-03-1.711561158299446106e-02j)  (-2.403022488579154015e-03-1.863036490976810455e-02j)  (1.555195427499711514e-03-1.428345032036304474e-02j)  (2.354570024181157351e-04-9.953188709914684296e-03j)
 (9.123597294092178345e-03-3.529609739780426025e-02j)  (1.147014903835952282e-03-1.732426695525646210e-02j)  (-1.885942532680928707e-03-1.952288299798965454e-02j)  (1.772942719981074333e-03-1.414691284298896790e-02j)  (3.820516576524823904e-04-1.001274585723876953e-02j)
 (9.511699900031089783e-03-3.484129905700683594e-02j)  (4.356590798124670982e-04-1.767680235207080841e-02j)  (-1.208833185955882072e-03-2.032290212810039520e-02j)  (1.910741440951824188e-03-1.399364974349737167e-02j)  (4.839312168769538403e-04-1.004870515316724777e-02j)
 (9.821346960961818695e-03-3.436002135276794434e-02j)  (-2.333795564481988549e-04-1.816944219172000885e-02j)  (-3.926664358004927635e-04-2.099815197288990021e-02j)  (1.967929303646087646e-03-1.384872104972600937e-02j)  (5.353141459636390209e-04-1.008639670908451080e-02j)
 (1.004846114665269852e-02-3.386148810386657715e-02j)  (-8.369859424419701099e-04-1.879444159567356110e-02j)  (5.350191495381295681e-04-2.152115851640701294e-02j)  (1.951040932908654213e-03-1.373656839132308960e-02j)  (5.412988248281180859e-04-1.015184167772531509e-02j)
 (1.018991507589817047e-02-3.335543349385261536e-02j)  (-1.353480503894388676e-03-1.954022608697414398e-02j)  (1.541220117360353470e-03-2.187056466937065125e-02j)  (1.873469096608459949e-03-1.367902290076017380e-02j)  (5.174470134079456329e-04-1.026756316423416138e-02j)
 (1.024359557777643204e-02-3.285204991698265076e-02j)  (-1.763244858011603355e-03-2.039165049791336060e-02j)  (2.588836709037423134e-03-2.203220874071121216e-02j)  (1.754592172801494598e-03-1.369345933198928833e-02j)  (4.878765903413295746e-04-1.044883858412504196e-02j)
 (1.020845025777816772e-02-3.236184641718864441e-02j)  (-2.049304079264402390e-03-2.133034355938434601e-02j)  (3.638251451775431633e-03-2.199990116059780121e-02j)  (1.618414535187184811e-03-1.379120629280805588e-02j)  (4.821279435418546200e-04-1.070086658000946045e-02j)
 (1.008453313261270523e-02-3.189557045698165894e-02j)  (-2.197850495576858521e-03-2.233516238629817963e-02j)  (4.649050068110227585e-03-2.177583239972591400e-02j)  (1.491799368523061275e-03-1.397636067122220993e-02j)  (5.312169669196009636e-04-1.101723313331604004e-02j)
 (9.873032569885253906e-03-3.146408498287200928e-02j)  (-2.198693575337529182e-03-2.338271960616111755e-02j)  (5.581807345151901245e-03-2.137064188718795776e-02j)  (1.402406720444560051e-03-1.424509938806295395e-02j)  (6.633765297010540962e-04-1.137983892112970352e-02j)
 (9.576291777193546295e-03-3.107825294137001038e-02j)  (-2.045623026788234711e-03-2.444797940552234650e-02j)  (6.399860139936208725e-03-2.080307528376579285e-02j)  (1.376472995616495609e-03-1.458555646240711212e-02j)  (9.000079007819294930e-04-1.176030840724706650e-02j)
 (9.197819046676158905e-03-3.074882738292217255e-02j)  (-1.736673642881214619e-03-2.550491876900196075e-02j)  (7.070983760058879852e-03-2.009928971529006958e-02j)  (1.436587190255522728e-03-1.497831102460622787e-02j)  (1.252323854714632034e-03-1.212270464748144150e-02j)
 (8.742282167077064514e-03-3.048632293939590454e-02j)  (-1.274286303669214249e-03-2.652723155915737152e-02j)  (7.568895816802978516e-03-1.929179579019546509e-02j)  (1.599624985828995705e-03-1.539746951311826706e-02j)  (1.719068153761327267e-03-1.242723315954208374e-02j)
 (8.215493522584438324e-03-3.030090779066085815e-02j)  (-6.653527962043881416e-04-2.748904377222061157e-02j)  (7.874515838921070099e-03-1.841811090707778931e-02j)  (1.874998211860656738e-03-1.581229269504547119e-02j)  (2.285564318299293518e-03-1.263452414423227310e-02j)
 (7.624384947121143341e-03-3.020227700471878052e-02j)  (7.885329978307709098e-05-2.836564928293228149e-02j)  (7.976914756000041962e-03-1.751914806663990021e-02j)  (2.263360889628529549e-03-1.618928089737892151e-02j)  (2.924197120591998100e-03-1.271003391593694687e-02j)
 (6.976966746151447296e-03-3.019954450428485870e-02j)  (9.428631165064871311e-04-2.913422696292400360e-02j)  (7.873910479247570038e-03-1.663742586970329285e-02j)  (2.755890833213925362e-03-1.649459451436996460e-02j)  (3.596277907490730286e-03-1.262810546904802322e-02j)
 (6.282276939600706100e-03-3.030112572014331818e-02j)  (1.907314406707882881e-03-2.977453358471393585e-02j)  (7.572273258119821548e-03-1.581519097089767456e-02j)  (3.334225388243794441e-03-1.669664308428764343e-02j)  (4.255116451531648636e-03-1.237528584897518158e-02j)
 (5.550322588533163071e-03-3.051463328301906586e-02j)  (2.949362853541970253e-03-3.026954084634780884e-02j)  (7.087524514645338058e-03-1.509250327944755554e-02j)  (3.971095662564039230e-03-1.676867716014385223e-02j)  (4.850003868341445923e-03-1.195256412029266357e-02j)
 (4.792003426700830460e-03-3.084677457809448242e-02j)  (4.043195862323045731e-03-3.060601092875003815e-02j)  (6.443324498832225800e-03-1.450539939105510712e-02j)  (4.631648305803537369e-03-1.669117994606494904e-02j)  (5.330752581357955933e-03-1.137632690370082855e-02j)
 (4.019032698124647141e-03-3.130326047539710999e-02j)  (5.160637665539979935e-03-3.077499382197856903e-02j)  (5.670481827110052109e-03-1.408421527594327927e-02j)  (5.275401286780834198e-03-1.645391806960105896e-02j)  (5.652382038533687592e-03-1.067789830267429352e-02j)
 (3.243841696530580521e-03-3.188871219754219055e-02j)  (6.271833553910255432e-03-3.077222220599651337e-02j)  (4.805608652532100677e-03-1.385213714092969894e-02j)  (5.858731921762228012e-03-1.605742238461971283e-02j)  (5.779544357210397720e-03-9.901701472699642181e-03j)
 (2.479480812326073647e-03-3.260658681392669678e-02j)  (7.345997262746095657e-03-3.059840947389602661e-02j)  (3.889484331011772156e-03-1.382406428456306458e-02j)  (6.337748374789953232e-03-1.551383826881647110e-02j)  (5.690293386578559875e-03-9.102133102715015411e-03j)
 (1.739509170874953270e-03-3.345910832285881042e-02j)  (8.352207019925117493e-03-3.025941364467144012e-02j)  (2.965194638818502426e-03-1.400583703070878983e-02j)  (6.671369541436433792e-03-1.484697218984365463e-02j)  (5.378853995352983475e-03-8.339387364685535431e-03j)
 (1.037878915667533875e-03-3.444721177220344543e-02j)  (9.260227903723716736e-03-2.976630069315433502e-02j)  (2.076125005260109901e-03-1.439387630671262741e-02j)  (6.824406329542398453e-03-1.409155223518610001e-02j)  (4.857103340327739716e-03-7.674533873796463013e-03j)
 (3.888125356752425432e-04-3.557048738002777100e-02j)  (1.004134584218263626e-02-2.913525328040122986e-02j)  (1.263901707716286182e-03-1.497526373714208603e-02j)  (6.770427338778972626e-03-1.329165790230035782e-02j)  (4.154567141085863113e-03-7.164210546761751175e-03j)
 (-1.933243474923074245e-04-3.682716190814971924e-02j)  (1.066918950527906418e-02-2.838736586272716522e-02j)  (5.663688061758875847e-04-1.572825573384761810e-02j)  (6.494200788438320160e-03-1.249840762466192245e-02j)  (3.316829912364482880e-03-6.855384446680545807e-03j)
 (-6.941539468243718147e-04-3.821405395865440369e-02j)  (1.112052332609891891e-02-2.754831314086914062e-02j)  (1.570208041812293231e-05-1.662324182689189911e-02j)  (5.993516184389591217e-03-1.176701486110687256e-02j)  (2.402378246188163757e-03-6.780634634196758270e-03j)
 (-1.099420245736837387e-03-3.972658142447471619e-02j)  (1.137598510831594467e-02-2.664787881076335907e-02j)  (-3.632547450251877308e-04-1.762410067021846771e-02j)  (5.280218087136745453e-03-1.115336921066045761e-02j)  (1.478029298596084118e-03-6.954426411539316177e-03j)
 (-1.395124010741710663e-03-4.135875403881072998e-02j)  (1.142076496034860611e-02-2.571938745677471161e-02j)  (-5.543449660763144493e-04-1.868989132344722748e-02j)  (4.380339756608009338e-03-1.071036886423826218e-02j)  (6.132365087978541851e-04-7.370810955762863159e-03j)
 (-1.567658386193215847e-03-4.310319572687149048e-02j)  (1.124518364667892456e-02-2.479901351034641266e-02j)  (-5.510748596861958504e-04-1.977684348821640015e-02j)  (3.333270549774169922e-03-1.048422977328300476e-02j)  (-1.262972800759598613e-04-8.002915419638156891e-03j)
 (-1.603942830115556717e-03-4.495116323232650757e-02j)  (1.084517966955900192e-02-2.392502129077911377e-02j)  (-3.571538545656949282e-04-2.084052562713623047e-02j)  (2.189954742789268494e-03-1.051102578639984131e-02j)  (-6.851421203464269638e-04-8.804442360997200012e-03j)
 (-1.491555594839155674e-03-4.689260199666023254e-02j)  (1.022267434746026993e-02-2.313690260052680969e-02j)  (1.343984149571042508e-05-2.183813229203224182e-02j)  (1.010191044770181179e-03-1.081371959298849106e-02j)  (-1.024155644699931145e-03-9.713262319564819336e-03j)
 (-1.218861434608697891e-03-4.891617596149444580e-02j)  (9.385805577039718628e-03-2.247447520494461060e-02j)  (5.368867423385381699e-04-2.273076400160789490e-02j)  (-1.408389798598363996e-04-1.139991451054811478e-02j)  (-1.125308685004711151e-03-1.065692584961652756e-02j)
 (-7.751356461085379124e-04-5.100936815142631531e-02j)  (8.349033072590827942e-03-2.197694033384323120e-02j)  (1.180443796329200268e-03-2.348560094833374023e-02j)  (-1.196622382849454880e-03-1.226052362471818924e-02j)  (-9.946727659553289413e-04-1.155974157154560089e-02j)
 (-1.506812259322032332e-04-5.315852537751197815e-02j)  (7.133093196898698807e-03-2.168191038072109222e-02j)  (1.903827534988522530e-03-2.407788299024105072e-02j)  (-2.093701157718896866e-03-1.336950529366731644e-02j)  (-6.630388088524341583e-04-1.235079672187566757e-02j)
 (6.630605785176157951e-04-5.534896999597549438e-02j)  (5.764814093708992004e-03-2.162445709109306335e-02j)  (2.661017468199133873e-03-2.449257113039493561e-02j)  (-2.776117064058780670e-03-1.468475628644227982e-02j)  (-1.838311582105234265e-04-1.297212671488523483e-02j)
 (1.673408201895654202e-03-5.756508931517601013e-02j)  (4.276779945939779282e-03-2.183616720139980316e-02j)  (3.402413334697484970e-03-2.472563646733760834e-02j)  (-3.199610859155654907e-03-1.615016534924507141e-02j)  (3.717391227837651968e-04-1.338610611855983734e-02j)
 (2.886347007006406784e-03-5.979045107960700989e-02j)  (2.706862287595868111e-03-2.234426513314247131e-02j)  (4.077262245118618011e-03-2.478487044572830200e-02j)  (-3.335277317091822624e-03-1.769876293838024139e-02j)  (9.220148203894495964e-04-1.358109805732965469e-02j)
 (4.306446295231580734e-03-6.200791895389556885e-02j)  (1.097612548619508743e-03-2.317078597843647003e-02j)  (4.636259749531745911e-03-2.469018660485744476e-02j)  (-3.172387136146426201e-03-1.925683580338954926e-02j)  (1.384114031679928303e-03-1.357448380440473557e-02j)
 (5.936787929385900497e-03-6.419978290796279907e-02j)  (-5.044674035161733627e-04-2.433184534311294556e-02j)  (5.034215282648801804e-03-2.447337470948696136e-02j)  (-2.720134099945425987e-03-2.074876427650451660e-02j)  (1.684101414866745472e-03-1.341242622584104538e-02j)
 (7.778907194733619690e-03-6.634788960218429565e-02j)  (-2.049763686954975128e-03-2.583701722323894501e-02j)  (5.232667084783315659e-03-2.417727932333946228e-02j)  (-2.008112147450447083e-03-2.210232429206371307e-02j)  (1.766936271451413631e-03-1.316601689904928207e-02j)
 (9.832743555307388306e-03-6.843378394842147827e-02j)  (-3.486482659354805946e-03-2.768882177770137787e-02j)  (5.202329717576503754e-03-2.385444566607475281e-02j)  (-1.085410825908184052e-03-2.325412258505821228e-02j)  (1.604902790859341621e-03-1.292393635958433151e-02j)
 (1.209660898894071579e-02-7.043885439634323120e-02j)  (-4.761660471558570862e-03-2.988236397504806519e-02j)  (4.925262182950973511e-03-2.356523089110851288e-02j)  (-1.829265784181188792e-05-2.415479347109794617e-02j)  (1.203261781483888626e-03-1.278216857463121414e-02j)
 (1.456716377288103104e-02-7.234447449445724487e-02j)  (-5.822226405143737793e-03-3.240511566400527954e-02j)  (4.396651871502399445e-03-2.337547764182090759e-02j)  (1.113487873226404190e-03-2.477361634373664856e-02j)  (6.020742002874612808e-04-1.283182483166456223e-02j)
 (1.723941229283809662e-02-7.413217425346374512e-02j)  (-6.616101134568452835e-03-3.523683920502662659e-02j)  (3.626120276749134064e-03-2.335380204021930695e-02j)  (2.221571980044245720e-03-2.510218322277069092e-02j)  (-1.264690363314002752e-04-1.314647775143384933e-02j)
 (2.010670863091945648e-02-7.578374445438385010e-02j)  (-7.093305699527263641e-03-3.834968432784080505e-02j)  (2.638475736603140831e-03-2.356860041618347168e-02j)  (3.214850788936018944e-03-2.515681646764278412e-02j)  (-8.853553445078432560e-04-1.377068553119897842e-02j)
 (2.316077798604965210e-02-7.728144526481628418e-02j)  (-7.207057438790798187e-03-4.170844703912734985e-02j)  (1.473856857046484947e-03-2.408490516245365143e-02j)  (4.005968570709228516e-03-2.497949823737144470e-02j)  (-1.564223784953355789e-03-1.471138000488281250e-02j)
 (2.639175020158290863e-02-7.860811054706573486e-02j)  (-6.914831697940826416e-03-4.527097567915916443e-02j)  (1.872384309535846114e-04-2.496118657290935516e-02j)  (4.518092609941959381e-03-2.463712170720100403e-02j)  (-2.053902950137853622e-03-1.593368127942085266e-02j)
 (2.978820353746414185e-02-7.974731177091598511e-02j)  (-6.179363932460546494e-03-4.898874089121818542e-02j)  (-1.152712735347449780e-03-2.624625153839588165e-02j)  (4.691533278673887253e-03-2.421902865171432495e-02j)  (-2.262352965772151947e-03-1.736219972372055054e-02j)
 (3.333723917603492737e-02-8.068349212408065796e-02j)  (-4.969570320099592209e-03-5.280752852559089661e-02j)  (-2.465408761054277420e-03-2.797635085880756378e-02j)  (4.489772021770477295e-03-2.383282594382762909e-02j)  (-2.129953121766448021e-03-1.888835988938808441e-02j)
 (3.702454268932342529e-02-8.140210807323455811e-02j)  (-3.261369187384843826e-03-5.666829645633697510e-02j)  (-3.660694230347871780e-03-3.017264045774936676e-02j)  (3.904472105205059052e-03-2.359868213534355164e-02j)  (-1.641900511458516121e-03-2.038342691957950592e-02j)
 (4.083447903394699097e-02-8.188975602388381958e-02j)  (-1.038380432873964310e-03-6.050812453031539917e-02j)  (-4.641715437173843384e-03-3.283908963203430176e-02j)  (2.959082834422588348e-03-2.364229224622249603e-02j)  (-8.356136968359351158e-04-2.171614021062850952e-02j)
 (4.475018382072448730e-02-8.213428407907485962e-02j)  (1.707511139102280140e-03-6.426126509904861450e-02j)  (-5.308206658810377121e-03-3.596096485853195190e-02j)  (1.710711279883980751e-03-2.408693544566631317e-02j)  (1.985579874599352479e-04-2.277310565114021301e-02j)
 (4.875368252396583557e-02-8.212490379810333252e-02j)  (4.975740332156419754e-03-6.786028295755386353e-02j)  (-5.560091696679592133e-03-3.950392454862594604e-02j)  (2.500277187209576368e-04-2.504497393965721130e-02j)  (1.324304146692156792e-03-2.347940392792224884e-02j)
 (5.282600224018096924e-02-8.185230195522308350e-02j)  (8.756808936595916748e-03-7.123722136020660400e-02j)  (-5.301263649016618729e-03-4.341385886073112488e-02j)  (-1.300928881391882896e-03-2.660936117172241211e-02j)  (2.374073956161737442e-03-2.381661906838417053e-02j)
 (5.694730952382087708e-02-8.130873739719390869e-02j)  (1.303219981491565704e-02-7.432487607002258301e-02j)  (-4.443410784006118774e-03-4.761740565299987793e-02j)  (-2.793048974126577377e-03-2.884560637176036835e-02j)  (3.170572221279144287e-03-2.383542247116565704e-02j)
 (6.109702959656715393e-02-8.048807829618453979e-02j)  (1.777446269989013672e-02-7.705795019865036011e-02j)  (-2.909746719524264336e-03-5.202326178550720215e-02j)  (-4.056436475366353989e-03-3.178475424647331238e-02j)  (3.553026355803012848e-03-2.366022765636444092e-02j)
 (6.525401771068572998e-02-7.938590645790100098e-02j)  (2.294747345149517059e-02-7.937435060739517212e-02j)  (-6.384959560818970203e-04-5.652416497468948364e-02j)  (-4.908433184027671814e-03-3.541786223649978638e-02j)  (3.405330935493111610e-03-2.348421886563301086e-02j)
 (6.939666718244552612e-02-7.799956947565078735e-02j)  (2.850686013698577881e-02-8.121629804372787476e-02j)  (2.413996495306491852e-03-6.099958345293998718e-02j)  (-5.163016263395547867e-03-3.969237208366394043e-02j)  (2.682570600882172585e-03-2.355404011905193329e-02j)
 (7.350312173366546631e-02-7.632818818092346191e-02j)  (3.440058603882789612e-02-8.253148198127746582e-02j)  (6.270664278417825699e-03-6.531894952058792114e-02j)  (-4.641108680516481400e-03-4.451072588562965393e-02j)  (1.432210905477404594e-03-2.414478734135627747e-02j)
 (7.755137234926223755e-02-7.437270879745483398e-02j)  (4.056970775127410889e-02-8.327406644821166992e-02j)  (1.093173399567604065e-02-6.934545189142227173e-02j)  (-3.181250765919685364e-03-4.973144456744194031e-02j)  (-1.935117179527878761e-04-2.552719973027706146e-02j)
 (8.151946216821670532e-02-7.213590294122695923e-02j)  (4.694923013448715210e-02-8.340559154748916626e-02j)  (1.637344807386398315e-02-7.294010370969772339e-02j)  (-6.500537856481969357e-04-5.517274886369705200e-02j)  (-1.936753629706799984e-03-2.793019823729991913e-02j)
 (8.538560569286346436e-02-6.962236762046813965e-02j)  (5.346912890672683716e-02-8.289581537246704102e-02j)  (2.254755422472953796e-02-7.596614211797714233e-02j)  (3.048185026273131371e-03-6.061863154172897339e-02j)  (-3.446388989686965942e-03-3.150286525487899780e-02j)
 (8.912838250398635864e-02-6.683850288391113281e-02j)  (6.005544960498809814e-02-8.172331005334854126e-02j)  (2.938162535429000854e-02-7.829343527555465698e-02j)  (7.963284850120544434e-03-6.582721322774887085e-02j)  (-4.303643945604562759e-03-3.628048673272132874e-02j)
 (9.272688627243041992e-02-6.379246711730957031e-02j)  (6.663148850202560425e-02-7.987597584724426270e-02j)  (3.678017482161521912e-02-7.980286329984664917e-02j)  (1.409293338656425476e-02-7.054100185632705688e-02j)  (-4.059565253555774689e-03-4.215924069285392761e-02j)
 (9.616085141897201538e-02-6.049416214227676392e-02j)  (7.311905175447463989e-02-7.735136151313781738e-02j)  (4.462659358978271484e-02-8.039044588804244995e-02j)  (2.137883566319942474e-02-7.449862360954284668e-02j)  (-2.281254157423973083e-03-4.888362437486648560e-02j)
 (9.941084682941436768e-02-5.695513635873794556e-02j)  (7.943972200155258179e-02-7.415684312582015991e-02j)  (5.278584733605384827e-02-7.997113466262817383e-02j)  (2.970558032393455505e-02-7.744736969470977783e-02j)  (1.397564192302525043e-03-5.604947730898857117e-02j)
 (1.024583578109741211e-01-5.318853631615638733e-02j)  (8.551618456840515137e-02-7.030954957008361816e-02j)  (6.110780686140060425e-02-7.848202437162399292e-02j)  (3.890240192413330078e-02-7.915598899126052856e-02j)  (7.227000780403614044e-03-6.312396377325057983e-02j)
 (1.052859872579574585e-01-4.920900985598564148e-02j)  (9.127346426248550415e-02-6.583619862794876099e-02j)  (6.943121552467346191e-02-7.588499784469604492e-02j)  (4.874787852168083191e-02-7.942705601453781128e-02j)  (1.529823523014783859e-02-6.948198378086090088e-02j)
 (1.078775301575660706e-01-4.503260552883148193e-02j)  (9.664020687341690063e-02-6.077270954847335815e-02j)  (7.758803665637969971e-02-7.216861099004745483e-02j)  (5.897741019725799561e-02-7.810810208320617676e-02j)  (2.551296353340148926e-02-7.445652037858963013e-02j)
 (1.102181300520896912e-01-4.067667573690414429e-02j)  (1.015498340129852295e-01-5.516366660594940186e-02j)  (8.540817350149154663e-02-6.734914332628250122e-02j)  (6.929320096969604492e-02-7.510105520486831665e-02j)  (3.756954520940780640e-02-7.739860564470291138e-02j)
 (1.122943535447120667e-01-3.615974262356758118e-02j)  (1.059416458010673523e-01-4.906162247061729431e-02j)  (9.272428601980209351e-02-6.147084385156631470e-02j)  (7.937628030776977539e-02-7.036928087472915649e-02j)  (5.096880346536636353e-02-7.774122804403305054e-02j)
 (1.140942946076393127e-01-3.150137886404991150e-02j)  (1.097618117928504944e-01-4.252624511718750000e-02j)  (9.937662631273269653e-02-5.460524931550025940e-02j)  (8.890001475811004639e-02-6.394185870885848999e-02j)  (6.504036486148834229e-02-7.506050914525985718e-02j)
 (1.156076863408088684e-01-2.672207914292812347e-02j)  (1.129642426967620850e-01-3.562338650226593018e-02j)  (1.052176952362060547e-01-4.684966802597045898e-02j)  (9.754438698291778564e-02-5.591475591063499451e-02j)  (7.898823171854019165e-02-6.912753731012344360e-02j)
 (1.168259307742118835e-01-2.184309437870979309e-02j)  (1.155112683773040771e-01-2.842398546636104584e-02j)  (1.101166009902954102e-01-3.832484409213066101e-02j)  (1.050104424357414246e-01-4.644878208637237549e-02j)  (9.195211529731750488e-02-5.994465202093124390e-02j)
 (1.177421882748603821e-01-1.688631065189838409e-02j)  (1.173742860555648804e-01-2.100292220711708069e-02j)  (1.139628738164901733e-01-2.917185984551906586e-02j)  (1.110339835286140442e-01-3.576432541012763977e-02j)  (1.030788943171501160e-01-4.776155203580856323e-02j)
 (1.183514073491096497e-01-1.187407225370407104e-02j)  (1.185340881347656250e-01-1.343780755996704102e-02j)  (1.166697666049003601e-01-1.954842545092105865e-02j)  (1.153979301452636719e-01-2.413311414420604706e-02j)  (1.115975379943847656e-01-3.306834772229194641e-02j)
 (1.186503544449806213e-01-6.829045712947845459e-03j)  (1.189811527729034424e-01-5.807721056044101715e-03j)  (1.181767657399177551e-01-9.624592959880828857e-03j)  (1.179425939917564392e-01-1.186736393719911575e-02j)  (1.168897226452827454e-01-1.656528189778327942e-02j)
 (1.186376363039016724e-01-1.774048083461821079e-03j)  (1.187156885862350464e-01+1.808060449548065662e-03j)  (1.184513568878173828e-01+4.218689864501357079e-04j)  (1.185733899474143982e-01+6.931763491593301296e-04j)  (1.185488253831863403e-01+8.888008887879550457e-04j)
 (1.183137148618698120e-01+3.268103348091244698e-03j)  (1.177475005388259888e-01+9.331320412456989288e-03j)  (1.174899041652679443e-01+1.041036937385797501e-02j)  (1.172654554247856140e-01+1.319561619311571121e-02j)  (1.164208576083183289e-01+1.834469661116600037e-02j)
 (1.176808699965476990e-01+8.274751715362071991e-03j)  (1.160957664251327515e-01+1.668613217771053314e-02j)  (1.153176799416542053e-01+2.016244083642959595e-02j)  (1.140649914741516113e-01+2.528904192149639130e-02j)  (1.106226220726966858e-01+3.484133630990982056e-02j)
 (1.167431771755218506e-01+1.322355493903160095e-02j)  (1.137885600328445435e-01+2.380003035068511963e-02j)  (1.119879856705665588e-01+2.950660884380340576e-02j)  (1.090872660279273987e-01+3.663957864046096802e-02j)  (1.015347093343734741e-01+4.948679357767105103e-02j)
 (1.155065000057220459e-01+1.809263601899147034e-02j)  (1.108622476458549500e-01+3.060510382056236267e-02j)  (1.075804382562637329e-01+3.828300535678863525e-02j)  (1.025112271308898926e-01+4.694462195038795471e-02j)  (8.976963907480239868e-02+6.153365597128868103e-02j)
 (1.139784082770347595e-01+2.286073379218578339e-02j)  (1.073608100414276123e-01+3.703899309039115906e-02j)  (1.021984964609146118e-01+4.634759575128555298e-02j)  (9.457120299339294434e-02+5.594553053379058838e-02j)  (7.611819356679916382e-02+7.044100016355514526e-02j)
 (1.121681034564971924e-01+2.750734239816665649e-02j)  (1.033349335193634033e-01+4.304575920104980469e-02j)  (9.596626460552215576e-02+5.357586219906806946e-02j)  (8.554597944021224976e-02+6.343807280063629150e-02j)  (6.147909536957740784e-02+7.591670006513595581e-02j)
 (1.100863814353942871e-01+3.201284259557723999e-02j)  (9.884111583232879639e-02+4.857665672898292542e-02j)  (8.902475237846374512e-02+5.986587330698966980e-02j)  (7.574585080146789551e-02+6.928021460771560669e-02j)  (4.677935317158699036e-02+7.793568819761276245e-02j)
 (1.077455133199691772e-01+3.635863587260246277e-02j)  (9.394057840108871460e-02+5.359070748090744019e-02j)  (8.152762055397033691e-02+6.514056771993637085e-02j)  (6.549844145774841309e-02+7.339671999216079712e-02j)  (3.289340063929557800e-02+7.673259079456329346e-02j)
 (1.051591560244560242e-01+4.052725061774253845e-02j)  (8.869819343090057373e-02+5.805519595742225647e-02j)  (7.363671809434890747e-02+6.934931129217147827e-02j)  (5.513387918472290039e-02+7.578050345182418823e-02j)  (2.056931518018245697e-02+7.276964187622070312e-02j)
 (1.023422256112098694e-01+4.450246691703796387e-02j)  (8.318134397268295288e-02+6.194592267274856567e-02j)  (6.551735848188400269e-02+7.246853411197662354e-02j)  (4.497024044394493103e-02+7.649064064025878906e-02j)  (1.036957651376724243e-02+6.668373942375183105e-02j)
 (9.931082278490066528e-02+4.826939851045608521e-02j)  (7.745876908302307129e-02+6.524738669395446777e-02j)  (5.733368918299674988e-02+7.450161129236221313e-02j)  (3.529994934797286987e-02+7.564722001552581787e-02j)  (2.632220974192023277e-03+5.921858921647071838e-02j)
 (9.608207643032073975e-02+5.181458592414855957e-02j)  (7.159938663244247437e-02+6.795272231101989746e-02j)  (4.924416914582252502e-02+7.547786086797714233e-02j)  (2.637781947851181030e-02+7.342333346605300903e-02j)  (-2.544197486713528633e-03+5.114933475852012634e-02j)
 (9.267399460077285767e-02+5.512606352567672729e-02j)  (6.567122787237167358e-02+7.006356865167617798e-02j)  (4.139735177159309387e-02+7.545082271099090576e-02j)  (1.841136813163757324e-02+7.003474235534667969e-02j)  (-5.290983710438013077e-03+4.320798441767692566e-02j)
 (8.910538256168365479e-02+5.819343402981758118e-02j)  (5.974030494689941406e-02+7.158970087766647339e-02j)  (3.392810747027397156e-02+7.449579983949661255e-02j)  (1.155383512377738953e-02+6.572783738374710083e-02j)  (-5.936990026384592056e-03+3.601740300655364990e-02j)
 (8.539565652608871460e-02+6.100790575146675110e-02j)  (5.386963486671447754e-02+7.254859805107116699e-02j)  (2.695437148213386536e-02+7.270685583353042603e-02j)  (5.900183692574501038e-03+6.076649948954582214e-02j)  (-4.958032164722681046e-03+3.004070371389389038e-02j)
 (8.156471699476242065e-02+6.356234103441238403e-02j)  (4.811832308769226074e-02+7.296483963727951050e-02j)  (2.057456970214843750e-02+7.019329071044921875e-02j)  (1.486233901232481003e-03+5.541865900158882141e-02j)  (-2.914369106292724609e-03+2.555073425173759460e-02j)
 (7.763279974460601807e-02+6.585125625133514404e-02j)  (4.254073277115821838e-02+7.286943495273590088e-02j)  (1.486569549888372421e-02+6.707580387592315674e-02j)  (-1.709147822111845016e-03+4.994330555200576782e-02j)  (-3.837220720015466213e-04+2.262205630540847778e-02j)
 (7.362033426761627197e-02+6.787086278200149536e-02j)  (3.718579187989234924e-02+7.229897379875183105e-02j)  (9.882166050374507904e-03+6.348241865634918213e-02j)  (-3.759027691558003426e-03+4.457857832312583923e-02j)  (2.102470723912119865e-03+2.114507369697093964e-02j)
 (6.954780220985412598e-02+6.961903721094131470e-02j)  (3.209641575813293457e-02+7.129483669996261597e-02j)  (5.655426066368818283e-03+5.954437702894210815e-02j)  (-4.780936054885387421e-03+3.953159600496292114e-02j)  (4.112540278583765030e-03+2.085948921740055084e-02j)
 (6.543558090925216675e-02+7.109532505273818970e-02j)  (2.730907313525676727e-02+6.990221142768859863e-02j)  (2.194292377680540085e-03+5.539209023118019104e-02j)  (-4.927463829517364502e-03+3.497048839926719666e-02j)  (5.352296866476535797e-03+2.140205353498458862e-02j)
 (6.130380555987358093e-02+7.230088859796524048e-02j)  (2.285346202552318573e-02+6.816914677619934082e-02j)  (-5.139865097589790821e-04+5.115128681063652039e-02j)  (-4.375535529106855392e-03+3.101901710033416748e-02j)  (5.683553870767354965e-03+2.236218191683292389e-02j)
 (5.717225745320320129e-02+7.323849201202392578e-02j)  (1.875236257910728455e-02+6.614560633897781372e-02j)  (-2.502033021301031113e-03+4.693951830267906189e-02j)  (-3.315019188448786736e-03+2.775390446186065674e-02j)  (5.122502334415912628e-03+2.333836629986763000e-02j)
 (5.306020006537437439e-02+7.391243427991867065e-02j)  (1.502160169184207916e-02+6.388247758150100708e-02j)  (-3.820080542936921120e-03+4.286308586597442627e-02j)  (-1.937354332767426968e-03+2.520497143268585205e-02j)  (3.819457255303859711e-03+2.398852258920669556e-02j)
 (4.898627474904060364e-02+7.432848215103149414e-02j)  (1.167016196995973587e-02+6.143062561750411987e-02j)  (-4.533254075795412064e-03+3.901448473334312439e-02j)  (-4.248564073350280523e-04+2.335789054632186890e-02j)  (2.023687353357672691e-03+2.406853437423706055e-02j)
 (4.496837779879570007e-02+7.449381798505783081e-02j)  (8.700417354702949524e-03+5.884000286459922791e-02j)  (-4.718503914773464203e-03+3.547045961022377014e-02j)  (1.058718888089060783e-03+2.215926349163055420e-02j)  (3.869278589263558388e-05+2.345502935349941254e-02j)
 (4.102355241775512695e-02+7.441692054271697998e-02j)  (6.108482368290424347e-03+5.615878850221633911e-02j)  (-4.461312666535377502e-03+3.229067847132682800e-02j)  (2.375857438892126083e-03+2.152362465858459473e-02j)  (-1.825786195695400238e-03+2.215052023530006409e-02j)
 (3.716788813471794128e-02+7.410752028226852417e-02j)  (3.884668694809079170e-03+5.343265458941459656e-02j)  (-3.852306865155696869e-03+2.951703965663909912e-02j)  (3.420853288844227791e-03+2.134182490408420563e-02j)  (-3.298668656498193741e-03+2.027146704494953156e-02j)
 (3.341643139719963074e-02+7.357644289731979370e-02j)  (2.014036756008863449e-03+5.070404708385467529e-02j)  (-2.983884885907173157e-03+2.717366255819797516e-02j)  (4.123037215322256088e-03+2.149021998047828674e-02j)  (-4.183708690106868744e-03+1.802191697061061859e-02j)
 (2.978310920298099518e-02+7.283555716276168823e-02j)  (4.770207160618156195e-04+4.801163077354431152e-02j)  (-1.946992473676800728e-03+2.526744082570075989e-02j)  (4.447604995220899582e-03+2.184005640447139740e-02j)  (-4.382739309221506119e-03+1.565709523856639862e-02j)
 (2.628064341843128204e-02+7.189764082431793213e-02j)  (-7.498852210119366646e-04+4.538980498909950256e-02j)  (-8.281448390334844589e-04+2.378918789327144623e-02j)  (4.394130315631628036e-03+2.226645871996879578e-02j)  (-3.903681878000497818e-03+1.344247348606586456e-02j)
 (2.292050980031490326e-02+7.077624648809432983e-02j)  (-1.693395664915442467e-03+4.286834597587585449e-02j)  (2.932083734776824713e-04+2.271526865661144257e-02j)  (3.992990124970674515e-03+2.265647798776626587e-02j)  (-2.853163285180926323e-03+1.161407679319381714e-02j)
 (1.971288397908210754e-02+6.948561221361160278e-02j)  (-2.382678212597966194e-03+4.047214612364768982e-02j)  (1.346896751783788204e-03+2.200962416827678680e-02j)  (3.300053067505359650e-03+2.291573211550712585e-02j)  (-1.415624166838824749e-03+1.034539751708507538e-02j)
 (1.666660234332084656e-02+6.804051250219345093e-02j)  (-2.848588861525058746e-03+3.822110220789909363e-02j)  (2.273764694109559059e-03+2.162613160908222198e-02j)  (2.390078268945217133e-03+2.297330833971500397e-02j)  (1.774448464857414365e-04+9.725108742713928223e-03j)
 (1.378913968801498413e-02+6.645616143941879272e-02j)  (-3.122914582490921021e-03+3.613008186221122742e-02j)  (3.026892198249697685e-03+2.151113562285900116e-02j)  (1.349333906546235085e-03+2.278468757867813110e-02j)  (1.683350652456283569e-03+9.748101234436035156e-03j)
 (1.108659803867340088e-02+6.474806368350982666e-02j)  (-3.237643511965870857e-03+3.420900925993919373e-02j)  (3.572280984371900558e-03+2.160611934959888458e-02j)  (2.679693279787898064e-04+2.233263663947582245e-02j)  (2.883852226659655571e-03+1.032044179737567902e-02j)
 (8.563701994717121124e-03+6.293190270662307739e-02j)  (-3.224270883947610855e-03+3.246307745575904846e-02j)  (3.889016108587384224e-03+2.185034565627574921e-02j)  (-7.673279033042490482e-04+2.162609621882438660e-02j)  (3.615604713559150696e-03+1.127688866108655930e-02j)
 (6.223809905350208282e-03+6.102341413497924805e-02j)  (-3.113162238150835037e-03+3.089300729334354401e-02j)  (3.968923352658748627e-03+2.218340709805488586e-02j)  (-1.679906505160033703e-03+2.069728448987007141e-02j)  (3.791311988607048988e-03+1.240792032331228256e-02j)
 (4.068933892995119095e-03+5.903827399015426636e-02j)  (-2.932977629825472832e-03+2.949541993439197540e-02j)  (3.815765725448727608e-03+2.254757098853588104e-02j)  (-2.408545697107911110e-03+1.959729753434658051e-02j)  (3.408967051655054092e-03+1.349202450364828110e-02j)
 (2.099769655615091324e-03+5.699197575449943542e-02j)  (-2.710175234824419022e-03+2.826327458024024963e-02j)  (3.444040194153785706e-03+2.288986928761005402e-02j)  (-2.911356976255774498e-03+1.839060708880424500e-02j)  (2.548334421589970589e-03+1.432841736823320389e-02j)
 (3.157383471261709929e-04+5.489971861243247986e-02j)  (-2.468592952936887741e-03+2.718635275959968567e-02j)  (2.877442166209220886e-03+2.316383086144924164e-02j)  (-3.167998045682907104e-03+1.714888401329517365e-02j)  (1.355664338916540146e-03+1.476546656340360641e-02j)
 (-1.284964149817824364e-03+5.277631804347038269e-02j)  (-2.229121513664722443e-03+2.625178545713424683e-02j)  (2.147079678252339363e-03+2.333085052669048309e-02j)  (-3.180125495418906212e-03+1.594466157257556915e-02j)  (1.925859760376624763e-05+1.472088694572448730e-02j)
 (-2.705308608710765839e-03+5.063608288764953613e-02j)  (-2.009467687457799911e-03+2.544462122023105621e-02j)  (1.289523323066532612e-03+2.336112782359123230e-02j)  (-2.970144851133227348e-03+1.484526228159666061e-02j)  (-1.260268967598676682e-03+1.419105753302574158e-02j)
 (-3.949365578591823578e-03+4.849274829030036926e-02j)  (-1.824009115807712078e-03+2.474837936460971832e-02j)  (3.447798662818968296e-04+2.323418669402599335e-02j)  (-2.578425686806440353e-03+1.390743628144264221e-02j)  (-2.300556283444166183e-03+1.324844732880592346e-02j)
 (-5.022232886403799057e-03+4.635936766862869263e-02j)  (-1.683740876615047455e-03+2.414563298225402832e-02j)  (-6.457260460592806339e-04+2.293898165225982666e-02j)  (-2.059258986264467239e-03+1.317307911813259125e-02j)  (-2.964412095025181770e-03+1.202787458896636963e-02j)
 (-5.929953884333372116e-03+4.424826055765151978e-02j)  (-1.596308080479502678e-03+2.361855097115039825e-02j)  (-1.641077920794487000e-03+2.247359789907932281e-02j)  (-1.475908211432397366e-03+1.266627851873636246e-02j)  (-3.179265186190605164e-03+1.070391386747360229e-02j)
 (-6.679433397948741913e-03+4.217092320322990417e-02j)  (-1.566121703945100307e-03+2.314942330121994019e-02j)  (-2.602630993351340294e-03+2.184459567070007324e-02j)  (-8.951560594141483307e-04+1.239186618477106094e-02j)  (-2.946487627923488617e-03+9.462973102927207947e-03j)
 (-7.278346922248601913e-03+4.013799503445625305e-02j)  (-1.594547415152192116e-03+2.272115088999271393e-02j)  (-3.495549550279974937e-03+2.106604911386966705e-02j)  (-3.817748802248388529e-04+1.233552955090999603e-02j)  (-2.339468803256750107e-03+8.474245667457580566e-03j)
 (-7.735048420727252960e-03+3.815918043255805969e-02j)  (-1.680161105468869209e-03+2.231766656041145325e-02j)  (-4.290069919079542160e-03+2.015832811594009399e-02j)  (6.665561613772297278e-06+1.246539875864982605e-02j)  (-1.490954426117241383e-03+7.863827981054782867e-03j)
 (-8.058471605181694031e-03+3.624324128031730652e-02j)  (-1.819059601984918118e-03+2.192432619631290436e-02j)  (-4.962451756000518799e-03+1.914670877158641815e-02j)  (2.242750633740797639e-04+1.273496262729167938e-02j)  (-5.717184976674616337e-04+7.695730309933423996e-03j)
 (-8.258034475147724152e-03+3.439793363213539124e-02j)  (-2.005215967074036598e-03+2.152821049094200134e-02j)  (-5.495600402355194092e-03+1.805986091494560242e-02j)  (2.402924874331802130e-04+1.308703143149614334e-02j)  (2.361579972784966230e-04+7.962452247738838196e-03j)
 (-8.343539200723171234e-03+3.263002634048461914e-02j)  (-2.230868209153413773e-03+2.111836522817611694e-02j)  (-5.879352800548076630e-03+1.692830771207809448e-02j)  (4.128007640247233212e-05+1.345843356102705002e-02j)  (7.673967629671096802e-04+8.586355485022068024e-03j)
 (-8.325073868036270142e-03+3.094525076448917389e-02j)  (-2.486928366124629974e-03+2.068598568439483643e-02j)  (-6.110437214374542236e-03+1.578290387988090515e-02j)  (-3.680662484839558601e-04+1.378506142646074295e-02j)  (8.988856570795178413e-04+9.431486949324607849e-03j)
 (-8.212912827730178833e-03+2.934833057224750519e-02j)  (-2.763400087133049965e-03+2.022449672222137451e-02j)  (-6.192129570990800858e-03+1.465341914445161819e-02j)  (-9.655139874666929245e-04+1.400688383728265762e-02j)  (5.686146323569118977e-04+1.032400503754615784e-02j)
 (-8.017424494028091431e-03+2.784297242760658264e-02j)  (-3.049795283004641533e-03+1.972959749400615692e-02j)  (-6.133643910288810730e-03+1.356725580990314484e-02j)  (-1.713218283839523792e-03+1.407255139201879501e-02j)  (-2.145120961358770728e-04+1.107812393456697464e-02j)
 (-7.748976815491914749e-03+2.643188834190368652e-02j)  (-3.335534827783703804e-03+1.919920928776264191e-02j)  (-5.949293263256549835e-03+1.254837680608034134e-02j)  (-2.560796681791543961e-03+1.394325401633977890e-02j)  (-1.371335238218307495e-03+1.152375154197216034e-02j)
 (-7.417845074087381363e-03+2.511682175099849701e-02j)  (-3.610325744375586510e-03+1.863338053226470947e-02j)  (-5.657481960952281952e-03+1.161645911633968353e-02j)  (-3.449298441410064697e-03+1.359556429088115692e-02j)  (-2.763388212770223618e-03+1.153179723769426346e-02j)
 (-7.034130394458770752e-03+2.389857731759548187e-02j)  (-3.864505561068654060e-03+1.803412288427352905e-02j)  (-5.279580596834421158e-03+1.078630145639181137e-02j)  (-4.315752536058425903e-03+1.302307564765214920e-02j)  (-4.212471656501293182e-03+1.103348843753337860e-02j)
 (-6.607676856219768524e-03+2.277706004679203033e-02j)  (-4.089344758540391922e-03+1.740520074963569641e-02j)  (-4.838741384446620941e-03+1.006749458611011505e-02j)  (-5.097942892462015152e-03+1.223673671483993530e-02j)  (-5.525970831513404846e-03+1.003095693886280060e-02j)
 (-6.147997919470071793e-03+2.175132744014263153e-02j)  (-4.277301020920276642e-03+1.675188541412353516e-02j)  (-4.358713049441576004e-03+9.464361704885959625e-03j)  (-5.739051382988691330e-03+1.126389019191265106e-02j)  (-6.524230819195508957e-03+8.597624488174915314e-03j)
 (-5.664206109941005707e-03+2.081963978707790375e-02j)  (-4.422223195433616638e-03+1.608067192137241364e-02j)  (-3.862710436806082726e-03+8.976140059530735016e-03j)  (-6.191826425492763519e-03+1.014610286802053452e-02j)  (-7.066055200994014740e-03+6.868407130241394043e-03j)
 (-5.164951086044311523e-03+1.997951231896877289e-02j)  (-4.519496578723192215e-03+1.539897546172142029e-02j)  (-3.372382838279008865e-03+8.597390726208686829e-03j)  (-6.421979516744613647e-03+8.935982361435890198e-03j)  (-7.068692706525325775e-03+5.021193530410528183e-03j)
 (-4.658365622162818909e-03+1.922778971493244171e-02j)  (-4.566133487969636917e-03+1.471481937915086746e-02j)  (-2.906928304582834244e-03+8.318603038787841797e-03j)  (-6.410570815205574036e-03+7.693226449191570282e-03j)  (-6.519501563161611557e-03+3.252313937991857529e-03j)
 (-4.152014385908842087e-03+1.856069825589656830e-02j)  (-4.560805391520261765e-03+1.403651479631662369e-02j)  (-2.482383279129862785e-03+8.126947097480297089e-03j)  (-6.155227776616811752e-03+6.480219308286905289e-03j)  (-5.477704573422670364e-03+1.749518210999667645e-03j)
 (-3.652855288237333298e-03+1.797393150627613068e-02j)  (-4.503819625824689865e-03+1.337235514074563980e-02j)  (-2.111109439283609390e-03+8.007136173546314240e-03j)  (-5.670133512467145920e-03+5.357499700039625168e-03j)  (-4.066059365868568420e-03+6.663245148956775665e-04j)
 (-3.167206188663840294e-03+1.746270433068275452e-02j)  (-4.397045820951461792e-03+1.273031998425722122e-02j)  (-1.801491249352693558e-03+7.942349649965763092e-03j)  (-4.984802566468715668e-03+4.379443824291229248e-03j)  (-2.453725086525082588e-03+1.013477813103236258e-04j)
 (-2.700716955587267876e-03+1.702184416353702545e-02j)  (-4.243795294314622879e-03+1.211781240999698639e-02j)  (-1.557847019284963608e-03+7.915165275335311890e-03j)  (-4.141762852668762207e-03+3.590472508221864700e-03j)  (-8.328272961080074310e-04+8.547873585484921932e-05j)
 (-2.258354332298040390e-03+1.664585247635841370e-02j)  (-4.048655275255441666e-03+1.154141966253519058e-02j)  (-1.380541012622416019e-03+7.908464409410953522e-03j)  (-3.193331649526953697e-03+3.022049786522984505e-03j)  (6.079006707295775414e-04+5.786333349533379078e-04j)
 (-1.844389480538666248e-03+1.632898300886154175e-02j)  (-3.817292395979166031e-03+1.100671570748090744e-02j)  (-1.266284147277474403e-03+7.906257174909114838e-03j)  (-2.197743859142065048e-03+2.690681954845786095e-03j)  (1.708650728687644005e-03+1.476415083743631840e-03j)
 (-1.462395535781979561e-03+1.606531441211700439e-02j)  (-3.556229406967759132e-03+1.051810383796691895e-02j)  (-1.208594301715493202e-03+7.894404232501983643e-03j)  (-1.214925781823694706e-03+2.597039332613348961e-03j)  (2.359660109505057335e-03+2.625619759783148766e-03j)
 (-1.115252263844013214e-03+1.584882475435733795e-02j)  (-3.272599773481488228e-03+1.007870957255363464e-02j)  (-1.198385842144489288e-03+7.861196063458919525e-03j)  (-3.022319870069622993e-04+2.726245671510696411e-03j)  (2.515005413442850113e-03+3.846274223178625107e-03j)
 (-8.051561308093369007e-04+1.567345671355724335e-02j)  (-2.973895287141203880e-03+9.690311737358570099e-03j)  (-1.224652281962335110e-03+7.797771133482456207e-03j)  (4.895378369837999344e-04+3.049287712201476097e-03j)  (2.197236288338899612e-03+4.956999327987432480e-03j)
 (-5.336385802365839481e-04+1.553319115191698074e-02j)  (-2.667708788067102432e-03+9.353328496217727661e-03j)  (-1.275203074328601360e-03+7.698372472077608109e-03j)  (1.119560562074184418e-03+3.525419393554329872e-03j)  (1.492339768446981907e-03+5.800066050142049789e-03j)
 (-3.015894035343080759e-04+1.542210113257169724e-02j)  (-2.361485501751303673e-03+9.066846221685409546e-03j)  (-1.337414723820984364e-03+7.560422178357839584e-03j)  (1.559606869705021381e-03+4.105363041162490845e-03j)  (5.359115893952548504e-04+6.262606009840965271e-03j)
 (-1.092860693461261690e-04+1.533441990613937378e-02j)  (-2.062286948785185814e-03+8.828688412904739380e-03j)  (-1.398959313519299030e-03+7.384430617094039917e-03j)  (1.795680960640311241e-03+4.735053051263093948e-03j)  (-5.073554348200559616e-04+6.291039288043975830e-03j)
 (4.357181023806333542e-05+1.526459213346242905e-02j)  (-1.776574878022074699e-03+8.635532110929489136e-03j)  (-1.448473660275340080e-03+7.173753809183835983e-03j)  (1.828582840971648693e-03+5.359638482332229614e-03j)  (-1.467831665650010109e-03+5.896788556128740311e-03j)
 (1.578233495820313692e-04+1.520732417702674866e-02j)  (-1.510025351308286190e-03+8.483053185045719147e-03j)  (-1.476140110753476620e-03+6.934215314686298370e-03j)  (1.673375838436186314e-03+5.927439779043197632e-03j)  (-2.195255598053336143e-03+5.152635741978883743e-03j)
 (2.348034176975488663e-04+1.515763159841299057e-02j)  (-1.267371582798659801e-03+8.366097696125507355e-03j)  (-1.474153948947787285e-03+6.673618219792842865e-03j)  (1.357823843136429787e-03+6.393571384251117706e-03j)  (-2.579711377620697021e-03+4.180406220257282257e-03j)
 (2.762961084954440594e-04+1.511087734252214432e-02j)  (-1.052285893820226192e-03+8.278883062303066254e-03j)  (-1.437058439478278160e-03+6.401182617992162704e-03j)  (9.199363412335515022e-04+6.722968071699142456e-03j)  (-2.566340845078229904e-03+3.131914651021361351e-03j)
 (2.844854607246816158e-04+1.506280340254306793e-02j)  (-8.672993280924856663e-04+8.215209469199180603e-03j)  (-1.361939008347690105e-03+6.126936990767717361e-03j)  (4.048255505040287971e-04+6.892607081681489944e-03j)  (-2.161798067390918732e-03+2.166021382436156273e-03j)
 (2.619041188154369593e-04+1.500956527888774872e-02j)  (-7.137623615562915802e-04+8.168678730726242065e-03j)  (-1.248472253791987896e-03+5.861095618456602097e-03j)  (-1.388767996104434133e-04+6.892773788422346115e-03j)  (-1.431668759323656559e-03+1.425188616849482059e-03j)
 (2.113802911480888724e-04+1.494774781167507172e-02j)  (-5.918467650189995766e-04+8.132917806506156921e-03j)  (-1.098833861760795116e-03+5.613459274172782898e-03j)  (-6.627641851082444191e-04+6.727309897541999817e-03j)  (-4.893984296359121799e-04+1.014912151731550694e-03j)
 (1.359840243821963668e-04+1.487438566982746124e-02j)  (-5.005870480090379715e-04+8.101789280772209167e-03j)  (-9.174784645438194275e-04+5.392863880842924118e-03j)  (-1.122279092669487000e-03+6.412835791707038879e-03j)  (5.215208511799573898e-04+9.889624780043959618e-04j)
 (3.897312490153126419e-05+1.478697080165147781e-02j)  (-4.379590973258018494e-04+8.069593459367752075e-03j)  (-7.108064601197838783e-04+5.206706002354621887e-03j)  (-1.479946542531251907e-03+5.977040622383356094e-03j)  (1.449399394914507866e-03+1.342467032372951508e-03j)
 (-7.626059959875419736e-05+1.468345988541841507e-02j)  (-4.009933618362993002e-04+8.031247183680534363e-03j)  (-4.867415409535169601e-04+5.060565657913684845e-03j)  (-1.707984600216150284e-03+5.456185899674892426e-03j)  (2.156992675736546516e-03+2.013707300648093224e-03j)
 (-2.062440471490845084e-04+1.456227246671915054e-02j)  (-3.859171993099153042e-04+7.982443086802959442e-03j)  (-2.542432921472936869e-04+4.957942757755517960e-03j)  (-1.790108275599777699e-03+4.892027471214532852e-03j)  (2.541626570746302605e-03+2.894223202019929886e-03j)
 (-3.474741242825984955e-04+1.442228164523839951e-02j)  (-3.883215540554374456e-04+7.919765077531337738e-03j)  (-2.278446663694921881e-05+4.900112282484769821e-03j)  (-1.722411718219518661e-03+4.328405950218439102e-03j)  (2.549909753724932671e-03+3.845618572086095810e-03j)
 (-4.964669933542609215e-04+1.426280755549669266e-02j)  (-4.033460863865911961e-04+7.840787991881370544e-03j)  (1.981805544346570969e-04+4.886106587946414948e-03j)  (-1.513279625214636326e-03+3.807769622653722763e-03j)  (2.184965414926409721e-03+4.720511380583047867e-03j)
 (-6.498047150671482086e-04+1.408359687775373459e-02j)  (-4.258758272044360638e-04+7.744128350168466568e-03j)  (3.997265885118395090e-04+4.912815988063812256e-03j)  (-1.182361040264368057e-03+3.367895027622580528e-03j)  (1.505234162323176861e-03+5.384499207139015198e-03j)
 (-8.041792316362261772e-04+1.388480234891176224e-02j)  (-4.507431003730744123e-04+7.629462517797946930e-03j)  (5.739231710322201252e-04+4.975198768079280853e-03j)  (-7.587004220113158226e-04+3.039051545783877373e-03j)  (6.151424022391438484e-04+5.735910497605800629e-03j)
 (-9.564325446262955666e-04+1.366695947945117950e-02j)  (-4.729276406578719616e-04+7.497506216168403625e-03j)  (7.142315735109150410e-04+5.066587589681148529e-03j)  (-2.781911462079733610e-04+2.841816749423742294e-03j)  (-3.508880909066647291e-04+5.720473360270261765e-03j)
 (-1.103593502193689346e-03+1.343095954507589340e-02j)  (-4.877482715528458357e-04+7.349960040301084518e-03j)  (8.158162236213684082e-04+5.179071333259344101e-03j)  (2.194407716160640121e-04+2.785698277875781059e-03j)  (-1.248655491508543491e-03+5.338813178241252899e-03j)
 (-1.242910744622349739e-03+1.317801233381032944e-02j)  (-4.910398274660110474e-04+7.189417723566293716e-03j)  (8.757566683925688267e-04+5.303929094225168228e-03j)  (6.938803126104176044e-04+2.868644660338759422e-03j)  (-1.945598633028566837e-03+4.645770881325006485e-03j)
 (-1.371880876831710339e-03+1.290961727499961853e-02j)  (-4.793098487425595522e-04+7.019245997071266174e-03j)  (8.931527263484895229e-04+5.432093050330877304e-03j)  (1.107439631596207619e-03+3.077473258599638939e-03j)  (-2.340261358767747879e-03+3.741729306057095528e-03j)
 (-1.488272566348314285e-03+1.262752432376146317e-02j)  (-4.498693160712718964e-04+6.843440234661102295e-03j)  (8.691221009939908981e-04+5.554616916924715042e-03j)  (1.427998766303062439e-03+3.389155259355902672e-03j)  (-2.376960823312401772e-03+2.757320879027247429e-03j)
 (-1.590146566741168499e-03+1.233369577676057816e-02j)  (-4.009341355413198471e-04+6.666453089565038681e-03j)  (8.066929876804351807e-04+5.663120187819004059e-03j)  (1.631449442356824875e-03+3.772847587242722511e-03j)  (-2.053554169833660126e-03+1.833831425756216049e-03j)
 (-1.675870036706328392e-03+1.203026901930570602e-02j)  (-3.316934453323483467e-04+6.493014749139547348e-03j)  (7.106015109457075596e-04+5.750192329287528992e-03j)  (1.703460700809955597e-03+4.192496649920940399e-03j)  (-1.421233755536377430e-03+1.102228416129946709e-03j)
 (-1.744126901030540466e-03+1.171951461583375931e-02j)  (-2.423427940811961889e-04+6.327938754111528397e-03j)  (5.870080203749239445e-04+5.809735506772994995e-03j)  (1.640442525967955589e-03+4.609801340848207474e-03j)  (-5.764593952335417271e-04+6.639157654717564583e-04j)
 (-1.793924020603299141e-03+1.140379719436168671e-02j)  (-1.340816525043919683e-04+6.175928283482789993e-03j)  (4.431483976077288389e-04+5.837225355207920074e-03j)  (1.449646078981459141e-03+4.987300373613834381e-03j)  (3.537083393894135952e-04+5.760255735367536545e-04j)
 (-1.824591774493455887e-03+1.108553633093833923e-02j)  (-9.074674380826763809e-06+6.041386164724826813e-03j)  (2.869419113267213106e-04+5.829886998981237411e-03j)  (1.148408278822898865e-03+5.291336681693792343e-03j)  (1.230654772371053696e-03+8.433743496425449848e-04j)
 (-1.835781382396817207e-03+1.076716743409633636e-02j)  (1.296212722081691027e-04+5.928232800215482712e-03j)  (1.265763130504637957e-04+5.786774680018424988e-03j)  (7.626135484315454960e-04+5.494676530361175537e-03j)  (1.924793235957622528e-03+1.418204745277762413e-03j)
 (-1.827457221224904060e-03+1.045110635459423065e-02j)  (2.781623043119907379e-04+5.839743185788393021e-03j)  (-2.990726716234348714e-05+5.708754528313875198e-03j)  (3.245054394938051701e-04+5.578572396188974380e-03j)  (2.334639662876725197e-03+2.207684796303510666e-03j)
 (-1.799885765649378300e-03+1.013970933854579926e-02j)  (4.320512525737285614e-04+5.778404884040355682e-03j)  (-1.750084193190559745e-04+5.598398391157388687e-03j)  (-1.299700088566169143e-04+5.534132011234760284e-03j)  (2.401581965386867523e-03+3.087993478402495384e-03j)
 (-1.753620570525527000e-03+9.835243225097656250e-03j)  (5.862958496436476707e-04+5.745801143348217010e-03j)  (-3.021206939592957497e-04+5.459789652377367020e-03j)  (-5.640742601826786995e-04+5.362883210182189941e-03j)  (2.118207514286041260e-03+3.922865726053714752e-03j)
 (-1.689483993686735630e-03+9.539856575429439545e-03j)  (7.355855777859687805e-04+5.742528475821018219e-03j)  (-4.058273043483495712e-04+5.298263859003782272e-03j)  (-9.432073566131293774e-04+5.076507106423377991e-03j)  (1.529007335193455219e-03+4.583827219903469086e-03j)
 (-1.608546124771237373e-03+9.255545213818550110e-03j)  (8.744823862798511982e-04+5.768143106251955032e-03j)  (-4.821259062737226486e-04+5.120091605931520462e-03j)  (-1.237630145624279976e-03+4.695775453001260757e-03j)  (7.234177319332957268e-04+4.969127941876649857e-03j)
 (-1.512100570835173130e-03+8.984132669866085052e-03j)  (9.976181900128722191e-04+5.821146536618471146e-03j)  (-5.285730585455894470e-04+4.932123236358165741e-03j)  (-1.424765796400606632e-03+4.248778335750102997e-03j)  (-1.777212455635890365e-04+5.018590018153190613e-03j)
 (-1.401638379320502281e-03+8.727245032787322998e-03j)  (1.099892891943454742e-03+5.899005103856325150e-03j)  (-5.443436675705015659e-04+4.741420969367027283e-03j)  (-1.490905415266752243e-03+3.768599126487970352e-03j)  (-1.040246454067528248e-03+4.722215235233306885e-03j)
 (-1.278820331208407879e-03+8.486296981573104858e-03j)  (1.176666584797203541e-03+5.998208653181791306e-03j)  (-5.302054341882467270e-04+4.554889164865016937e-03j)  (-1.432190299965441227e-03+3.290619701147079468e-03j)  (-1.736594247631728649e-03+4.121324047446250916e-03j)
 (-1.145447255112230778e-03+8.262471295893192291e-03j)  (1.223940169438719749e-03+6.114358548074960709e-03j)  (-4.884116933681070805e-04+4.378930199891328812e-03j)  (-1.254803384654223919e-03+2.849676646292209625e-03j)  (-2.164615085348486900e-03+3.302110591903328896e-03j)
 (-1.003429642878472805e-03+8.056712336838245392e-03j)  (1.238516299054026604e-03+6.242294330149888992e-03j)  (-4.225222510285675526e-04+4.219135269522666931e-03j)  (-9.743615519255399704e-04+2.477292204275727272e-03j)  (-2.262513153254985809e-03+2.382616046816110611e-03j)
 (-8.547570323571562767e-04+7.869717665016651154e-03j)  (1.218137796968221664e-03+6.376242730766534805e-03j)  (-3.371625789441168308e-04+4.080032929778099060e-03j)  (-6.145675433799624443e-04+2.199199749156832695e-03j)  (-2.017733873799443245e-03+1.495077391155064106e-03j)
 (-7.014664588496088982e-04+7.701931521296501160e-03j)  (1.161596970632672310e-03+6.509993225336074829e-03j)  (-2.377372293267399073e-04+3.964899573475122452e-03j)  (-2.052345807896926999e-04+2.033352619037032127e-03j)  (-1.468524220399558544e-03+7.662907009944319725e-04j)
 (-5.456119542941451073e-04+7.553549949079751968e-03j)  (1.068812562152743340e-03+6.637091748416423798e-03j)  (-1.301135052926838398e-04+3.875644644722342491e-03j)  (2.201539464294910431e-04+1.988571602851152420e-03j)  (-6.979822646826505661e-04+2.988943597301840782e-04j)
 (-3.892343083862215281e-04+7.424519862979650497e-03j)  (9.408714249730110168e-04+6.751046050339937210e-03j)  (-2.029308598139323294e-05+3.812769660726189613e-03j)  (6.271519814617931843e-04+2.063930500298738480e-03j)  (1.784854975994676352e-04+1.563270197948440909e-04j)
 (-2.343320084037259221e-04+7.314549293369054794e-03j)  (7.800320745445787907e-04+6.845538970082998276e-03j)  (8.591044024797156453e-05+3.775407793000340462e-03j)  (9.831098141148686409e-04+2.248921897262334824e-03j)  (1.030407263897359371e-03+3.536606382112950087e-04j)
 (-8.283363422378897667e-05+7.223114836961030960e-03j)  (5.896916263736784458e-04+6.914639379829168320e-03j)  (1.831713889259845018e-04+3.761428641155362129e-03j)  (1.259764772839844227e-03+2.524381037801504135e-03j)  (1.731622382067143917e-03+8.556282264180481434e-04j)
 (6.342818960547447205e-05+7.149476092308759689e-03j)  (3.743137640412896872e-04+6.953004747629165649e-03j)  (2.669139066711068153e-04+3.767610760405659676e-03j)  (1.435462152585387230e-03+2.864093054085969925e-03j)  (2.178918104618787766e-03+1.582099008373916149e-03j)
 (2.027406007982790470e-04+7.092691957950592041e-03j)  (1.393216662108898163e-04+6.956073921173810959e-03j)  (3.335232322569936514e-04+3.789864014834165573e-03j)  (1.496830373071134090e-03+3.236943855881690979e-03j)  (2.307181712239980698e-03+2.420154167339205742e-03j)
 (3.335320216137915850e-04+7.051637861877679825e-03j)  (-1.090428268071264029e-04+6.920233834534883499e-03j)  (3.804969310294836760e-04+3.823489416390657425e-03j)  (1.439786166884005070e-03+3.609447274357080460e-03j)  (2.098847646266222000e-03+3.240948310121893883e-03j)
 (4.543912946246564388e-04+7.025026716291904449e-03j)  (-3.638892085291445255e-04+6.842967588454484940e-03j)  (4.065295215696096420e-04+3.863462945446372032e-03j)  (1.269790809601545334e-03+3.948439843952655792e-03j)  (1.586272963322699070e-03+3.918843343853950500e-03j)
 (5.640838062390685081e-04+7.011431735008955002e-03j)  (-6.178730982355773449e-04+6.722964812070131302e-03j)  (4.115286283195018768e-04+3.904726123437285423e-03j)  (1.001345808617770672e-03+4.223732743412256241e-03j)  (8.467232109978795052e-04+4.349979106336832047e-03j)
 (6.615649326704442501e-04+7.009307853877544403e-03j)  (-8.634100668132305145e-04+6.560200359672307968e-03j)  (3.965639625675976276e-04+3.942464478313922882e-03j)  (6.567710661329329014e-04+4.410505294799804688e-03j)  (-9.254702490579802543e-06+4.467545542865991592e-03j)
 (7.459904882125556469e-04+7.017020601779222488e-03j)  (-1.092902151867747307e-03+6.355976685881614685e-03j)  (3.637538175098598003e-04+3.972365520894527435e-03j)  (2.643683692440390587e-04+4.491260275244712830e-03j)  (-8.543306612409651279e-04+4.251504782587289810e-03j)
 (8.167239138856530190e-04+7.032867055386304855e-03j)  (-1.298971008509397507e-03+6.112922914326190948e-03j)  (3.160979249514639378e-04+3.990834578871726990e-03j)  (-1.438816834706813097e-04+4.457179456949234009e-03j)  (-1.563299563713371754e-03+3.731367411091923714e-03j)
 (8.733403519727289677e-04+7.055105641484260559e-03j)  (-1.474689110182225704e-03+5.834954325109720230e-03j)  (2.572672965470701456e-04+3.995166160166263580e-03j)  (-5.349025013856589794e-04+4.308779258280992508e-03j)  (-2.031599404290318489e-03+2.981626661494374275e-03j)
 (9.156279265880584717e-04+7.081979885697364807e-03j)  (-1.613804488442838192e-03+5.527192261070013046e-03j)  (1.913640735438093543e-04+3.983654547482728958e-03j)  (-8.771779830567538738e-04+4.055822268128395081e-03j)  (-2.190704224631190300e-03+2.110561355948448181e-03j)
 (9.435855317860841751e-04+7.111744955182075500e-03j)  (-1.710948999971151352e-03+5.195844452828168869e-03j)  (1.226662861881777644e-04+3.955648746341466904e-03j)  (-1.143271569162607193e-03+3.716486738994717598e-03j)  (-2.018131548538804054e-03+1.244088634848594666e-03j)
 (9.574180003255605698e-04+7.142692804336547852e-03j)  (-1.761825871653854847e-03+4.848050884902477264e-03j)  (5.537163087865337729e-05+3.911538980901241302e-03j)  (-1.312007196247577667e-03+3.315869020298123360e-03j)  (-1.540603465400636196e-03+5.070643965154886246e-04j)
 (9.575283038429915905e-04+7.173175457864999771e-03j)  (-1.763369305990636349e-03+4.491694271564483643e-03j)  (-6.644569566560676321e-06+3.852687776088714600e-03j)  (-1.370141399092972279e-03+2.883941866457462311e-03j)  (-8.299231994897127151e-04+4.810100108443293720e-06j)
 (9.445067844353616238e-04+7.201627828180789948e-03j)  (-1.713871024549007416e-03+4.135188646614551544e-03j)  (-6.004423994454555213e-05+3.781306790187954903e-03j)  (-1.313393935561180115e-03+2.453129040077328682e-03j)  (7.802338586770929396e-06-1.924111129483208060e-04j)
 (9.191186400130391121e-04+7.226590532809495926e-03j)  (-1.613069674931466579e-03+3.787241410464048386e-03j)  (-1.022024516714736819e-04+3.700285917147994041e-03j)  (-1.146759721450507641e-03+2.055694349110126495e-03j)  (8.479774696752429008e-04-5.968134064460173249e-05j)
 (8.822880918160080910e-04+7.246726658195257187e-03j)  (-1.462198328226804733e-03+3.456605365499854088e-03j)  (-1.313354150624945760e-04+3.612990956753492355e-03j)  (-8.840764057822525501e-04+1.721151173114776611e-03j)  (1.566016115248203278e-03+3.790235496126115322e-04j)
 (8.350815041922032833e-04+7.260840851813554764e-03j)  (-1.263989950530230999e-03+3.151820972561836243e-03j)  (-1.465742825530469418e-04+3.523037536069750786e-03j)  (-5.468874587677419186e-04+1.473900862038135529e-03j)  (2.055782824754714966e-03+1.054527703672647476e-03j)
 (7.786882924847304821e-04+7.267892360687255859e-03j)  (-1.022637588903307915e-03+2.880958840250968933e-03j)  (-1.479818747611716390e-04+3.434057813137769699e-03j)  (-1.626908779144287109e-04+1.331286039203405380e-03j)  (2.245250623673200607e-03+1.862823730334639549e-03j)
 (7.144000846892595291e-04+7.267010398209095001e-03j)  (-7.437112508341670036e-04+2.651370828971266747e-03j)  (-1.365125790471211076e-04+3.349473467096686363e-03j)  (2.372839517192915082e-04+1.302212942391633987e-03j)  (2.107069594785571098e-03+2.680563367903232574e-03j)
 (6.435893592424690723e-04+7.257500663399696350e-03j)  (-4.340317100286483765e-04+2.469455357640981674e-03j)  (-1.139191226684488356e-04+3.272287547588348389e-03j)  (6.205937825143337250e-04+1.386453048326075077e-03j)  (1.662497874349355698e-03+3.383368719369173050e-03j)
 (5.676867440342903137e-04+7.238855585455894470e-03j)  (-1.015051384456455708e-04+2.340445760637521744e-03j)  (-8.261283073807135224e-05+3.204906824976205826e-03j)  (9.561918559484183788e-04+1.574676600284874439e-03j)  (9.781332919374108315e-04+3.864245256409049034e-03j)
 (4.881579079665243626e-04+7.210756652057170868e-03j)  (2.450784668326377869e-04+2.268227050080895424e-03j)  (-4.548641663859598339e-05+3.149006515741348267e-03j)  (1.216922304593026638e-03+1.849215477705001831e-03j)  (1.559441006975248456e-04+4.049381241202354431e-03j)
 (4.064803360961377621e-04+7.173076737672090530e-03j)  (5.962770082987844944e-04+2.255188534036278725e-03j)  (-5.710837740480201319e-06+3.105443436652421951e-03j)  (1.381700392812490463e-03+2.185493474826216698e-03j)  (-6.819073460064828396e-04+3.908997401595115662e-03j)
 (3.241200465708971024e-04+7.125879637897014618e-03j)  (9.422524599358439445e-04+2.302115550264716148e-03j)  (3.348138488945551217e-05+3.074220847338438034e-03j)  (1.437204075045883656e-03+2.554008970037102699e-03j)  (-1.411194214597344398e-03+3.461659187451004982e-03j)
 (2.425087877782061696e-04+7.069415878504514694e-03j)  (1.273044850677251816e-03+2.408125903457403183e-03j)  (6.901297456352040172e-05+3.054509870707988739e-03j)  (1.378942863084375858e-03+2.922711428254842758e-03j)  (-1.924020703881978989e-03+2.771426457911729813e-03j)
 (1.630219921935349703e-04+7.004116196185350418e-03j)  (1.578856143169105053e-03+2.570652868598699570e-03j)  (9.816564852371811867e-05+3.044722136110067368e-03j)  (1.211617258377373219e-03+3.259581513702869415e-03j)  (-2.144763013347983360e-03+1.938280300237238407e-03j)
 (8.695766155142337084e-05+6.930582690984010696e-03j)  (1.850335509516298771e-03+2.785476157441735268e-03j)  (1.187585221487097442e-04+3.042630385607481003e-03j)  (9.487416828051209450e-04+3.535209922119975090e-03j)  (-2.041203435510396957e-03+1.083252602256834507e-03j)
 (1.551663808641023934e-05+6.849578581750392914e-03j)  (2.078859368339180946e-03+3.046801313757896423e-03j)  (1.292904053116217256e-04+3.045529825612902641e-03j)  (6.115604774095118046e-04+3.725166665390133858e-03j)  (-1.629222650080919266e-03+3.304702113382518291e-04j)
 (-5.021571269026026130e-05+6.762013304978609085e-03j)  (2.256795763969421387e-03+3.347387071698904037e-03j)  (1.290373475058004260e-04+3.050428349524736404e-03j)  (2.273415593663230538e-04+3.811973612755537033e-03j)  (-9.703648393042385578e-04-2.112262736773118377e-04j)
 (-1.092859893105924129e-04+6.668928544968366623e-03j)  (2.377748489379882812e-03+3.678716020658612251e-03j)  (1.180996041512116790e-04+3.054255852475762367e-03j)  (-1.728138304315507412e-04+3.786518704146146774e-03j)  (-1.626537850825116038e-04-4.643702995963394642e-04j)
 (-1.608872844371944666e-04+6.571480073034763336e-03j)  (2.436768729239702225e-03+4.031206015497446060e-03j)  (9.739504457684233785e-05+3.054078202694654465e-03j)  (-5.564726889133453369e-04+3.648802870884537697e-03j)  (6.739756790921092033e-04-3.942890034522861242e-04j)
 (-2.043715794570744038e-04+6.470920052379369736e-03j)  (2.430533058941364288e-03+4.394458141177892685e-03j)  (6.859928544145077467e-05+3.047302598133683205e-03j)  (-8.924821158871054649e-04+3.407954704016447067e-03j)  (1.415464212186634541e-03-1.417365456291008741e-05j)
 (-2.392598689766600728e-04+6.368576083332300186e-03j)  (2.357477089390158653e-03+4.757530987262725830e-03j)  (3.403600567253306508e-05+3.031864529475569725e-03j)  (-1.153483404777944088e-03+3.081511240452528000e-03j)  (1.951999147422611713e-03+6.169392727315425873e-04j)
 (-2.652498369570821524e-04+6.265831645578145981e-03j)  (2.217883709818124771e-03+5.109240766614675522e-03j)  (-3.476134907032246701e-06+3.006378887221217155e-03j)  (-1.318125869147479534e-03+2.694023307412862778e-03j)  (2.204252406954765320e-03+1.402967027388513088e-03j)
 (-2.822211536113172770e-04+6.164104212075471878e-03j)  (2.013920340687036514e-03+5.438470747321844101e-03j)  (-4.081096267327666283e-05+2.970251487568020821e-03j)  (-1.372803119011223316e-03+2.275092527270317078e-03j)  (2.135087270289659500e-03+2.225049072876572609e-03j)
 (-2.902380656450986862e-04+6.064822431653738022e-03j)  (1.749623566865921021e-03+5.734490230679512024e-03j)  (-7.474534504581242800e-05+2.923739841207861900e-03j)  (-1.312771346420049667e-03+1.856997958384454250e-03j)  (1.755007542669773102e-03+2.959168050438165665e-03j)
 (-2.895496727433055639e-04+5.969405639916658401e-03j)  (1.430830918252468109e-03+5.987266078591346741e-03j)  (-1.021802381728775799e-04+2.867960371077060699e-03j)  (-1.142557477578520775e-03+1.472099567763507366e-03j)  (1.120554166845977306e-03+3.494513453915715218e-03j)
 (-2.805874100886285305e-04+5.879241041839122772e-03j)  (1.065060147084295750e-03+6.187765859067440033e-03j)  (-1.203586143674328923e-04+2.804838586598634720e-03j)  (-8.756226743571460247e-04+1.150228781625628471e-03j)  (3.258920332882553339e-04+3.749870928004384041e-03j)
 (-2.639603335410356522e-04+5.795663222670555115e-03j)  (6.613387377001345158e-04+6.328236777335405350e-03j)  (-1.270668581128120422e-04+2.737008035182952881e-03j)  (-5.333061562851071358e-04+9.162722271867096424e-04j)  (-5.111602367833256721e-04+3.685618052259087563e-03j)
 (-2.404478291282430291e-04+5.719932261854410172e-03j)  (2.299866464454680681e-04+6.402456201612949371e-03j)  (-1.208067187690176070e-04+2.667659195140004158e-03j)  (-1.431298587704077363e-04+7.881460478529334068e-04j)  (-1.266585662961006165e-03+3.309555118903517723e-03j)
 (-2.109900524374097586e-04+5.653215572237968445e-03j)  (-2.176418638555333018e-04+6.405946332961320877e-03j)  (-1.009266779874451458e-04+2.600348787382245064e-03j)  (2.634008415043354034e-04+7.753231329843401909e-04j)  (-1.828525215387344360e-03+2.675716998055577278e-03j)
 (-1.766762725310400128e-04+5.596569739282131195e-03j)  (-6.694513722322881222e-04+6.336142309010028839e-03j)  (-6.770343316020444036e-05+2.538778120651841164e-03j)  (6.533267442137002945e-04+8.780352654866874218e-04j)  (-2.113820752128958702e-03+1.876348396763205528e-03j)
 (-1.387312804581597447e-04+5.550922360271215439e-03j)  (-1.112926052883267403e-03+6.192517001181840897e-03j)  (-2.236726140836253762e-05+2.486557234078645706e-03j)  (9.948932565748691559e-04+1.087216427549719810e-03j)  (-2.080299193039536476e-03+1.028233557008206844e-03j)
 (-9.849986963672563434e-05+5.517058074474334717e-03j)  (-1.535469084046781063e-03+5.976642947643995285e-03j)  (3.293211193522438407e-05+2.446962520480155945e-03j)  (1.260123564861714840e-03+1.385195879265666008e-03j)  (-1.732987933792173862e-03+2.554089587647467852e-04j)
 (-5.742992652812972665e-05+5.495604593306779861e-03j)  (-1.924753305502235889e-03+5.692206788808107376e-03j)  (9.521895117359235883e-05+2.422709250822663307e-03j)  (1.427100505679845810e-03+1.747089321725070477e-03j)  (-1.123345573432743549e-03-3.291849570814520121e-04j)
 (-1.705403701635077596e-05+5.487022921442985535e-03j)  (-2.269071293994784355e-03+5.344960372895002365e-03j)  (1.608406746527180076e-04+2.415746683254837990e-03j)  (1.481770770624279976e-03+2.142779994755983353e-03j)  (-3.416278341319411993e-04-6.403984152711927891e-04j)
 (2.102993494190741330e-05+5.491597577929496765e-03j)  (-2.557677449658513069e-03+4.942614585161209106e-03j)  (2.256657462567090988e-04+2.427094615995883942e-03j)  (1.419123727828264236e-03+2.539332490414381027e-03j)  (4.964761901646852493e-04-6.334476056508719921e-04j)
 (5.517914178199134767e-05+5.509428214281797409e-03j)  (-2.781111281365156174e-03+4.494677763432264328e-03j)  (2.853204787243157625e-04+2.456729067489504814e-03j)  (1.243647420778870583e-03+2.903649350628256798e-03j)  (1.266960054636001587e-03-3.105158684775233269e-04j)
 (8.372659067390486598e-05+5.540428683161735535e-03j)  (-2.931492868810892105e-03+4.012241493910551071e-03j)  (3.354518557898700237e-04+2.503527095541357994e-03j)  (9.690183796919882298e-04+3.205156885087490082e-03j)  (1.855835318565368652e-03+2.795917971525341272e-04j)
 (1.050023274729028344e-04+5.584322381764650345e-03j)  (-3.002782817929983139e-03+3.507718443870544434e-03j)  (3.720023378264158964e-04+2.565277041867375374e-03j)  (6.170471315272152424e-04+3.418303094804286957e-03j)  (2.175976056605577469e-03+1.048683188855648041e-03j)
 (1.173546261270530522e-04+5.640643648803234100e-03j)  (-2.990996697917580605e-03+2.994535258039832115e-03j)  (3.914806584361940622e-04+2.638754434883594513e-03j)  (2.159579307772219181e-04+3.524667117744684219e-03j)  (2.179985633119940758e-03+1.882229582406580448e-03j)
 (1.191709598060697317e-04+5.708740092813968658e-03j)  (-2.894370118156075478e-03+2.486795652657747269e-03j)  (3.912126121576875448e-04+2.719866344705224037e-03j)  (-2.018617524299770594e-04+3.514504525810480118e-03j)  (1.867187675088644028e-03+2.656300785019993782e-03j)
 (1.088984645321033895e-04+5.787778645753860474e-03j)  (-2.713466528803110123e-03+1.998913474380970001e-03j)  (3.695565101224929094e-04+2.803853247314691544e-03j)  (-6.024652393534779549e-04+3.387601580470800400e-03j)  (1.283712801523506641e-03+3.255879972130060196e-03j)
 (8.506365702487528324e-05+5.876751616597175598e-03j)  (-2.451225416734814644e-03+1.545232255011796951e-03j)  (3.260689263697713614e-04+2.885543974116444588e-03j)  (-9.530957322567701340e-04+3.153362777084112167e-03j)  (5.156740080565214157e-04+3.591852495446801186e-03j)
 (4.629118120647035539e-05+5.974486935883760452e-03j)  (-2.112947171553969383e-03+1.139636151492595673e-03j)  (2.616089186631143093e-04+2.959650009870529175e-03j)  (-1.224858919158577919e-03+2.830120036378502846e-03j)  (-3.235560143366456032e-04+3.614163259044289589e-03j)
 (-8.678719495947007090e-06+6.079658400267362595e-03j)  (-1.706215436570346355e-03+7.951654843054711819e-04j)  (1.783717307262122631e-04+3.021085634827613831e-03j)  (-1.395103055983781815e-03+2.443709643557667732e-03j)  (-1.110083539970219135e-03+3.319201292470097542e-03j)
 (-8.097408863250166178e-05+6.190801970660686493e-03j)  (-1.240755897015333176e-03+5.236459546722471714e-04j)  (7.984616240719333291e-05+3.065294353291392326e-03j)  (-1.449308940209448338e-03+2.025431953370571136e-03j)  (-1.727774040773510933e-03+2.750329906120896339e-03j)
 (-1.715768303256481886e-04+6.306326482445001602e-03j)  (-7.282350561581552029e-04+3.353431238792836666e-04j)  (-2.930580376414582133e-05+3.088567405939102173e-03j)  (-1.382334390655159950e-03+1.609547529369592667e-03j)  (-2.085374668240547180e-03+1.991486642509698868e-03j)
 (-2.813099999912083149e-04+6.424532737582921982e-03j)  (-1.820046454668045044e-04+2.386496926192194223e-04j)  (-1.434448204236105084e-04+3.088333411142230034e-03j)  (-1.198903773911297321e-03+1.230512978509068489e-03j)  (-2.129956614226102829e-03+1.154809724539518356e-03j)
 (-4.108270513825118542e-04+6.543630734086036682e-03j)  (3.832052461802959442e-04+2.398165961494669318e-04j)  (-2.562186855357140303e-04+3.063404932618141174e-03j)  (-9.132964187301695347e-04+9.201791253872215748e-04j)  (-1.854695961810648441e-03+3.641181392595171928e-04j)
 (-5.606032209470868111e-04+6.661757826805114746e-03j)  (9.516347199678421021e-04+3.427346819080412388e-04j)  (-3.608851402532309294e-04+3.014160552993416786e-03j)  (-5.482509150169789791e-04+7.051777793094515800e-04j)  (-1.299857045523822308e-03-2.633115509524941444e-04j)
 (-7.309288484975695610e-04+6.776998285204172134e-03j)  (1.506877015344798565e-03+5.487739108502864838e-04j)  (-4.506788391154259443e-04+2.942657098174095154e-03j)  (-1.331661915173754096e-04+6.047138012945652008e-04j)  (-5.468387971632182598e-04-6.339843966998159885e-04j)
 (-9.219049243256449699e-04+6.887401919811964035e-03j)  (2.032285556197166443e-03+8.566853939555585384e-04j)  (-5.192053504288196564e-04+2.852653618901968002e-03j)  (2.982616133522242308e-04+6.289486773312091827e-04j)  (2.938246761914342642e-04-6.919034058228135109e-04j)
 (-1.133441110141575336e-03+6.991006899625062943e-03j)  (2.511395141482353210e-03+1.262569800019264221e-03j)  (-5.608432111330330372e-04+2.749548293650150299e-03j)  (7.107788114808499813e-04+7.781145395711064339e-04j)  (1.098734326660633087e-03-4.267496115062385798e-04j)
 (-1.365255564451217651e-03+7.085857447236776352e-03j)  (2.928346395492553711e-03+1.759914448484778404e-03j)  (-5.711333942599594593e-04+2.640221966430544853e-03j)  (1.070470781996846199e-03+1.042441232129931450e-03j)  (1.749762450344860554e-03+1.246686297236010432e-04j)
 (-1.616877387277781963e-03+7.170023862272500992e-03j)  (3.268302185460925102e-03+2.339697908610105515e-03j)  (-5.471355980262160301e-04+2.532791811972856522e-03j)  (1.347578247077763081e-03+1.402914756909012794e-03j)  (2.151384018361568451e-03+8.838946814648807049e-04j)
 (-1.887650927528738976e-03+7.241623941808938980e-03j)  (3.517844481393694878e-03+2.990562701597809792e-03j)  (-4.877316241618245840e-04+2.436285139992833138e-03j)  (1.519000274129211903e-03+1.832815119996666908e-03j)  (2.244655275717377663e-03+1.742410124279558659e-03j)
 (-2.176742069423198700e-03+7.298839744180440903e-03j)  (3.665341995656490326e-03+3.699049353599548340e-03j)  (-3.938568115700036287e-04+2.360242651775479317e-03j)  (1.570270978845655918e-03+2.299921354278922081e-03j)  (2.015796490013599396e-03+2.577608451247215271e-03j)
 (-2.483146963641047478e-03+7.339935749769210815e-03j)  (3.701277077198028564e-03+4.449890926480293274e-03j)  (-2.686452644411474466e-04+2.314267447218298912e-03j)  (1.496837008744478226e-03+2.769210841506719589e-03j)  (1.498135039582848549e-03+3.270797198638319969e-03j)
 (-2.805701456964015961e-03+7.363275159150362015e-03j)  (3.618525108322501183e-03+5.226355977356433868e-03j)  (-1.174762946902774274e-04+2.307540504261851311e-03j)  (1.304517500102519989e-03+3.205838147550821304e-03j)  (7.671472267247736454e-04+3.724581096321344376e-03j)
 (-3.143094480037689209e-03+7.367336656898260117e-03j)  (3.412574063986539841e-03+6.010635290294885635e-03j)  (5.208521906752139330e-05+2.348322421312332153e-03j)  (1.009090454317629337e-03+3.578153438866138458e-03j)  (-7.064304372761398554e-05+3.877079347148537636e-03j)
 (-3.493879688903689384e-03+7.350726984441280365e-03j)  (3.081683302298188210e-03+6.784263532608747482e-03j)  (2.304573717992752790e-04+2.443466568365693092e-03j)  (6.350213661789894104e-04+3.860506461933255196e-03j)  (-8.932545897550880909e-04+3.710913006216287613e-03j)
 (-3.856491064652800560e-03+7.312191650271415710e-03j)  (2.626971574500203133e-03+7.528559770435094833e-03j)  (4.063159285578876734e-04+2.597964834421873093e-03j)  (2.134199603460729122e-04+4.035602323710918427e-03j)  (-1.581020536832511425e-03+3.255678806453943253e-03j)
 (-4.229258745908737183e-03+7.250629365444183350e-03j)  (2.052434720098972321e-03+8.225083351135253906e-03j)  (5.669680540449917316e-04+2.814552048221230507e-03j)  (-2.206247881986200809e-04+4.096196498721837997e-03j)  (-2.033928642049431801e-03+2.583588473498821259e-03j)
 (-4.610424861311912537e-03+7.165095303207635880e-03j)  (1.364889438264071941e-03+8.856086991727352142e-03j)  (6.988120730966329575e-04+3.093388164415955544e-03j)  (-6.311259348876774311e-04+4.045976325869560242e-03j)  (-2.186001045629382133e-03+1.798971672542393208e-03j)
 (-4.998162388801574707e-03+7.054812274873256683e-03j)  (5.738442996516823769e-04+9.404956363141536713e-03j)  (7.878663600422441959e-04+3.431836375966668129e-03j)  (-9.844521991908550262e-04+3.899524221196770668e-03j)  (-2.014643279835581779e-03+1.023228047415614128e-03j)
 (-5.390590522438287735e-03+6.919172126799821854e-03j)  (-3.086979850195348263e-04+9.856629185378551483e-03j)  (8.203468169085681438e-04+3.824354615062475204e-03j)  (-1.252489862963557243e-03+3.681346541270613670e-03j)  (-1.543651684187352657e-03+3.774762153625488281e-04j)
 (-5.785794463008642197e-03+6.757739931344985962e-03j)  (-1.268505351617932320e-03+1.019797753542661667e-02j)  (7.832684786990284920e-04+4.262505099177360535e-03j)  (-1.415446866303682327e-03+3.424011636525392532e-03j)  (-8.395196055062115192e-04-3.453663885011337698e-05j)
 (-6.181844044476747513e-03+6.570253986865282059e-03j)  (-2.289439318701624870e-03+1.041814312338829041e-02j)  (6.650453433394432068e-04+4.735093563795089722e-03j)  (-1.464057364501059055e-03+3.165523754432797432e-03j)  (-1.683572122601617593e-06-1.407712989021092653e-04j)
 (-6.576807703822851181e-03+6.356623955070972443e-03j)  (-3.353829495608806610e-03+1.050881948322057724e-02j)  (4.560627276077866554e-04+5.228429567068815231e-03j)  (-1.400983310304582119e-03+2.946120221167802811e-03j)  (8.517669630236923695e-04+8.957477257354184985e-05j)
 (-6.968773901462554932e-03+6.116928067058324814e-03j)  (-4.442891106009483337e-03+1.046447083353996277e-02j)  (1.491944130975753069e-04+5.726709030568599701e-03j)  (-1.241268939338624477e-03+2.804733812808990479e-03j)  (1.600729534402489662e-03+6.426558247767388821e-04j)
 (-7.355863694101572037e-03+5.851408001035451889e-03j)  (-5.537173245102167130e-03+1.028248295187950134e-02j)  (-2.597584680188447237e-04+6.212498992681503296e-03j)  (-1.011775922961533070e-03+2.775393659248948097e-03j)  (2.139578573405742645e-03+1.463058637455105782e-03j)
 (-7.736249826848506927e-03+5.560462363064289093e-03j)  (-6.617026403546333313e-03+9.963238611817359924e-03j)  (-7.717299158684909344e-04+6.667316425591707230e-03j)  (-7.496023899875581264e-04+2.883854322135448456e-03j)  (2.391066169366240501e-03+2.462769858539104462e-03j)
 (-8.108167909085750580e-03+5.244636442512273788e-03j)  (-7.663080003112554550e-03+9.510117582976818085e-03j)  (-1.384169911034405231e-03+7.072269916534423828e-03j)  (-4.995761555619537830e-04+3.144734771922230721e-03j)  (2.315622987225651741e-03+3.534545656293630600e-03j)
 (-8.469931781291961670e-03+4.904614761471748352e-03j)  (-8.656712248921394348e-03+8.929421193897724152e-03j)  (-2.090957248583436012e-03+7.408746052533388138e-03j)  (-3.109796380158513784e-04+3.559411969035863876e-03j)  (1.914788736030459404e-03+4.567553754895925522e-03j)
 (-8.819944225251674652e-03+4.541209433227777481e-03j)  (-9.580508805811405182e-03+8.230219595134258270e-03j)  (-2.882451983168721199e-03+7.659110706299543381e-03j)  (-2.337380137760192156e-04+4.114873241633176804e-03j)  (1.228414475917816162e-03+5.462850444018840790e-03j)
 (-9.156707674264907837e-03+4.155346658080816269e-03j)  (-1.041868329048156738e-02+7.424126844853162766e-03j)  (-3.745688823983073235e-03+7.807392161339521408e-03j)  (-3.143457288388162851e-04+4.783652722835540771e-03j)  (3.262524551246315241e-04+6.146315950900316238e-03j)
 (-9.478833526372909546e-03+3.748055314645171165e-03j)  (-1.115746516734361649e-02+6.525013595819473267e-03j)  (-4.664708394557237625e-03+7.839926518499851227e-03j)  (-5.918391398154199123e-04+5.524904932826757431e-03j)  (-7.045906968414783478e-04+6.577116437256336212e-03j)
 (-9.785045869648456573e-03+3.320452757179737091e-03j)  (-1.178543176501989365e-02+5.548653658479452133e-03j)  (-5.621012765914201736e-03+7.745926268398761749e-03j)  (-1.094129052944481373e-03+6.286578718572854996e-03j)  (-1.774231786839663982e-03+6.750478874891996384e-03j)
 (-1.007419079542160034e-02+2.873730612918734550e-03j)  (-1.229378394782543182e-02+4.512326791882514954e-03j)  (-6.594133563339710236e-03+7.517952937632799149e-03j)  (-1.834988943301141262e-03+7.008570246398448944e-03j)  (-2.804223215207457542e-03+6.694501265883445740e-03j)
 (-1.034523826092481613e-02+2.409141277894377708e-03j)  (-1.267654914408922195e-02+3.434377489611506462e-03j)  (-7.562288083136081696e-03+7.152276113629341125e-03j)  (-2.811956219375133514e-03+7.626655511558055878e-03j)  (-3.739085746929049492e-03+6.461663171648979187e-03j)
 (-1.059728395193815231e-02+1.927982084453105927e-03j)  (-1.293071173131465912e-02+2.333747223019599915e-03j)  (-8.503098040819168091e-03+6.649092305451631546e-03j)  (-4.005340859293937683e-03+8.076935075223445892e-03j)  (-4.553302191197872162e-03+6.116565316915512085e-03j)
 (-1.082954835146665573e-02+1.431583426892757416e-03j)  (-1.305627264082431793e-02+1.229489687830209732e-03j)  (-9.394343942403793335e-03+6.012600846588611603e-03j)  (-5.378458648920059204e-03+8.300479501485824585e-03j)  (-5.252661649137735367e-03+5.722027737647294998e-03j)
 (-1.104137580841779709e-02+9.212932782247662544e-04j)  (-1.305621489882469177e-02+1.402838679496198893e-04j)  (-1.021472737193107605e-02+5.250927992165088654e-03j)  (-6.879120133817195892e-03+8.247835561633110046e-03j)  (-5.869771353900432587e-03+5.325951613485813141e-03j)
 (-1.123223081231117249e-02+3.984653158113360405e-04j)  (-1.293640490621328354e-02-9.160438203252851963e-04j)  (-1.094459835439920425e-02+4.375901538878679276e-03j)  (-8.442311547696590424e-03+7.883057929575443268e-03j)  (-6.454522721469402313e-03+4.951229784637689590e-03j)
 (-1.140169706195592880e-02-1.355536805931478739e-04j)  (-1.270540524274110794e-02-1.922973780892789364e-03j)  (-1.156663987785577774e-02+3.402683418244123459e-03j)  (-9.993907064199447632e-03+7.186946459114551544e-03j)  (-7.061145268380641937e-03+4.590510856360197067e-03j)
 (-1.154946349561214447e-02-6.794349756091833115e-04j)  (-1.237422320991754532e-02-2.865712391212582588e-03j)  (-1.206645276397466660e-02+2.349276561290025711e-03j)  (-1.145519036799669266e-02+6.159238517284393311e-03j)  (-7.734075188636779785e-03+4.206833429634571075e-03j)
 (-1.167532522231340408e-02-1.231877948157489300e-03j)  (-1.195598579943180084e-02-3.731563454493880272e-03j)  (-1.243304181843996048e-02+1.235921052284538746e-03j)  (-1.274786703288555145e-02+4.819550085812807083e-03j)  (-8.495116606354713440e-03+3.740187967196106911e-03j)
 (-1.177917234599590302e-02-1.791618764400482178e-03j)  (-1.146556809544563293e-02-4.510243423283100128e-03j)  (-1.265917159616947174e-02+8.440899546258151531e-05j)  (-1.379923988133668900e-02+3.206968307495117188e-03j)  (-9.334221482276916504e-03+3.119077766314148903e-03j)
 (-1.186097785830497742e-02-2.357437741011381149e-03j)  (-1.091916020959615707e-02-5.194128956645727158e-03j)  (-1.274157967418432236e-02-1.082657952792942524e-03j)  (-1.454715896397829056e-02+1.378279994241893291e-03j)  (-1.020568236708641052e-02+2.275274135172367096e-03j)
 (-1.192079205065965652e-02-2.928165718913078308e-03j)  (-1.033381000161170959e-02-5.778431426733732224e-03j)  (-1.268102880567312241e-02-2.242635004222393036e-03j)  (-1.494441274553537369e-02-5.950701306574046612e-04j)  (-1.103070285171270370e-02+1.159376581199467182e-03j)
 (-1.195873320102691650e-02-3.502687904983758926e-03j)  (-9.726936928927898407e-03-6.261291448026895523e-03j)  (-1.248222310096025467e-02-3.373595187440514565e-03j)  (-1.496220752596855164e-02-2.631111769005656242e-03j)  (-1.170629542320966721e-02-2.454479108564555645e-04j)
 (-1.197497081011533737e-02-4.079947248101234436e-03j)  (-9.115836583077907562e-03-6.643795873969793320e-03j)  (-1.215356029570102692e-02-4.455051384866237640e-03j)  (-1.459248736500740051e-02-4.642302636057138443e-03j)  (-1.211942266672849655e-02-1.913990941829979420e-03j)
 (-1.196972467005252838e-02-4.658945370465517044e-03j)  (-8.517191745340824127e-03-6.929905153810977936e-03j)  (-1.170675363391637802e-02-5.468612536787986755e-03j)  (-1.384889520704746246e-02-6.540970876812934875e-03j)  (-1.216438971459865570e-02-3.775662742555141449e-03j)
 (-1.194324530661106110e-02-5.238742101937532425e-03j)  (-7.946596480906009674e-03-7.126303855329751968e-03j)  (-1.115633547306060791e-02-6.398545578122138977e-03j)  (-1.276627462357282639e-02-8.244873024523258209e-03j)  (-1.176088210195302963e-02-5.718259140849113464e-03j)
 (-1.189581025391817093e-02-5.818454548716545105e-03j)  (-7.418111898005008698e-03-7.242174819111824036e-03j)  (-1.051905844360589981e-02-7.232220377773046494e-03j)  (-1.139874011278152466e-02-9.682477451860904694e-03j)  (-1.086981035768985748e-02-7.598733995109796524e-03j)
 (-1.182771567255258560e-02-6.397253368049860001e-03j)  (-6.943871732801198959e-03-7.288895081728696823e-03j)  (-9.813232347369194031e-03-7.960424758493900299e-03j)  (-9.816403500735759735e-03-1.079759653657674789e-02j)  (-9.504328481853008270e-03-9.259765967726707458e-03j)
 (-1.173926237970590591e-02-6.974358111619949341e-03j)  (-6.533732637763023376e-03-7.279676385223865509e-03j)  (-9.058009833097457886e-03-8.577532134950160980e-03j)  (-8.100991137325763702e-03-1.155302952975034714e-02j)  (-7.733982987701892853e-03-1.054995786398649216e-02j)
 (-1.163075305521488190e-02-7.549031171947717667e-03j)  (-6.194998510181903839e-03-7.229144219309091568e-03j)  (-8.272674866020679474e-03-9.081522002816200256e-03j)  (-6.340621970593929291e-03-1.193295698612928391e-02j)  (-5.680953618139028549e-03-1.134482678025960922e-02j)
 (-1.150248851627111435e-02-8.120573125779628754e-03j)  (-5.932215135544538498e-03-7.152878213673830032e-03j)  (-7.475939579308032990e-03-9.473858401179313660e-03j)  (-4.624131135642528534e-03-1.194388605654239655e-02j)  (-3.508438589051365852e-03-1.156550552695989609e-02j)
 (-1.135475467890501022e-02-8.688310161232948303e-03j)  (-5.747043993324041367e-03-7.066923659294843674e-03j)  (-6.685301195830106735e-03-9.759224951267242432e-03j)  (-3.035312518477439880e-03-1.161408238112926483e-02j)  (-1.402467605657875538e-03-1.119226217269897461e-02j)
 (-1.118782721459865570e-02-9.251593612134456635e-03j)  (-5.638224072754383087e-03-6.987282074987888336e-03j)  (-5.916470196098089218e-03-9.945140220224857330e-03j)  (-1.647500321269035339e-03-1.099151000380516052e-02j)  (4.505597462411969900e-04-1.027059089392423630e-02j)
 (-1.100196782499551773e-02-9.809783659875392914e-03j)  (-5.601616576313972473e-03-6.929405033588409424e-03j)  (-5.182903259992599487e-03-1.004147436469793320e-02j)  (-5.188715877011418343e-04-1.014041248708963394e-02j)  (1.887580379843711853e-03-8.908635936677455902e-03j)
 (-1.079742144793272018e-02-1.036224234849214554e-02j)  (-5.630339030176401138e-03-6.907699164003133774e-03j)  (-4.495454952120780945e-03-1.005988381803035736e-02j)  (3.111914265900850296e-04-9.136775508522987366e-03j)  (2.790479687973856926e-03-7.265925873070955276e-03j)
 (-1.057441905140876770e-02-1.090832706540822983e-02j)  (-5.714980419725179672e-03-6.935057230293750763e-03j)  (-3.862160490825772285e-03-1.001320220530033112e-02j)  (8.244152413681149483e-04-8.062988519668579102e-03j)  (3.102453425526618958e-03-5.534670781344175339e-03j)
 (-1.033318229019641876e-02-1.144737936556339264e-02j)  (-5.843897350132465363e-03-7.022432051599025726e-03j)  (-3.288156120106577873e-03-9.914802387356758118e-03j)  (1.024455414153635502e-03-7.002084050327539444e-03j)  (2.836612053215503693e-03-3.915980458259582520e-03j)
 (-1.007392816245555878e-02-1.197871658951044083e-02j)  (-6.003576796501874924e-03-7.178463973104953766e-03j)  (-2.775737550109624863e-03-9.777984581887722015e-03j)  (9.361607371829450130e-04-6.031970493495464325e-03j)  (2.075360855087637901e-03-2.594202291220426559e-03j)
 (-9.796873666346073151e-03-1.250162534415721893e-02j)  (-6.179063115268945694e-03-7.409172598272562027e-03j)  (-2.324547152966260910e-03-9.615389630198478699e-03j)  (6.033322424627840519e-04-5.220072343945503235e-03j)  (9.603707003407180309e-04-1.712912926450371742e-03j)
 (-9.502246044576168060e-03-1.301535032689571381e-02j)  (-6.354433018714189529e-03-7.717726752161979675e-03j)  (-1.931877573952078819e-03-9.438487701117992401e-03j)  (8.513873763149604201e-05-4.618769977241754532e-03j)  (-3.257014031987637281e-04-1.355985412374138832e-03j)
 (-9.190289303660392761e-03-1.351909618824720383e-02j)  (-6.513308268040418625e-03-8.104296401143074036e-03j)  (-1.593073830008506775e-03-9.257157333195209503e-03j)  (-5.485489382408559322e-04-4.261971451342105865e-03j)  (-1.583367469720542431e-03-1.536497846245765686e-03j)
 (-8.861278183758258820e-03-1.401201728731393814e-02j)  (-6.639387924224138260e-03-8.565992116928100586e-03j)  (-1.302008284255862236e-03-9.079369716346263885e-03j)  (-1.222564023919403553e-03-4.163063596934080124e-03j)  (-2.623071195557713509e-03-2.195203443989157677e-03j)
 (-8.515528403222560883e-03-1.449321396648883820e-02j)  (-6.716991309076547623e-03-9.096898138523101807e-03j)  (-1.051603932864964008e-03-8.910994045436382294e-03j)  (-1.862189499661326408e-03-4.314401187002658844e-03j)  (-3.290842520073056221e-03-3.208947135135531425e-03j)
 (-8.153411559760570526e-03-1.496173813939094543e-02j)  (-6.731587927788496017e-03-9.688199497759342194e-03j)  (-8.343755616806447506e-04-8.755731396377086639e-03j)  (-2.398818265646696091e-03-4.688359797000885010e-03j)  (-3.489216789603233337e-03-4.408000968396663666e-03j)
 (-7.775363977998495102e-03-1.541658770292997360e-02j)  (-6.670306436717510223e-03-1.032839715480804443e-02j)  (-6.429604836739599705e-04-8.615178056061267853e-03j)  (-2.775105880573391914e-03-5.239883437752723694e-03j)  (-3.190394723787903786e-03-5.599997006356716156e-03j)
 (-7.381906732916831970e-03-1.585671305656433105e-02j)  (-6.522401701658964157e-03-1.100361067801713943e-02j)  (-4.706099862232804298e-04-8.489002473652362823e-03j)  (-2.949229208752512932e-03-5.910329055041074753e-03j)  (-2.439689124003052711e-03-6.597145926207304001e-03j)
 (-6.973656360059976578e-03-1.628101803362369537e-02j)  (-6.279668770730495453e-03-1.169796381145715714e-02j)  (-3.116158477496355772e-04-8.375230245292186737e-03j)  (-2.897931961342692375e-03-6.632318254560232162e-03j)  (-1.348654157482087612e-03-7.242918480187654495e-03j)
 (-6.551338825374841690e-03-1.668837666511535645e-02j)  (-5.936789792031049728e-03-1.239403150975704193e-02j)  (-1.616490480955690145e-04-8.270626887679100037e-03j)  (-2.618124010041356087e-03-7.335233502089977264e-03j)  (-7.877659663790836930e-05-7.434371858835220337e-03j)
 (-6.115805823355913162e-03-1.707763224840164185e-02j)  (-5.491601768881082535e-03-1.307335123419761658e-02j)  (-1.799398705770727247e-05-8.171127177774906158e-03j)  (-2.126915846019983292e-03-7.950936444103717804e-03j)  (1.182029256597161293e-03-7.136892993003129959e-03j)
 (-5.668045952916145325e-03-1.744761317968368530e-02j)  (-4.945275839418172836e-03-1.371697895228862762e-02j)  (1.203341380460187793e-04-8.072320371866226196e-03j)  (-1.460077008232474327e-03-8.419273421168327332e-03j)  (2.246811985969543457e-03-6.389170885086059570e-03j)
 (-5.209198687225580215e-03-1.779715158045291901e-02j)  (-4.302402026951313019e-03-1.430607121437788010e-02j)  (2.525937161408364773e-04-7.969936355948448181e-03j)  (-6.690409500151872635e-04-8.692949078977108002e-03j)  (2.956945216283202171e-03-5.297594703733921051e-03j)
 (-4.740563686937093735e-03-1.812509261071681976e-02j)  (-3.570971777662634850e-03-1.482247933745384216e-02j)  (3.764416323974728584e-04-7.860309444367885590e-03j)  (1.833234709920361638e-04-8.741380646824836731e-03j)  (3.205507295206189156e-03-4.020805936306715012e-03j)
 (-4.263611044734716415e-03-1.843031868338584900e-02j)  (-2.762261778116226196e-03-1.524934731423854828e-02j)  (4.881706845480948687e-04-7.740803062915802002e-03j)  (1.027847756631672382e-03-8.553244173526763916e-03j)  (2.953253220766782761e-03-2.746546873822808266e-03j)
 (-3.779989434406161308e-03-1.871176995337009430e-02j)  (-1.890612882561981678e-03-1.557167898863554001e-02j)  (5.830450099892914295e-04-7.610158529132604599e-03j)  (1.794713898561894894e-03-8.137498050928115845e-03j)  (2.234794199466705322e-03-1.664122217334806919e-03j)
 (-3.291529836133122444e-03-1.896846480667591095e-02j)  (-9.731155587360262871e-04-1.577687449753284454e-02j)  (6.557137821801006794e-04-7.468744181096553802e-03j)  (2.419182332232594490e-03-7.522799074649810791e-03j)  (1.153991906903684139e-03-9.364325087517499924e-04j)
 (-2.800250193104147911e-03-1.919952034950256348e-02j)  (-2.920135011663660407e-05-1.585520803928375244e-02j)  (7.006786763668060303e-04-7.318700663745403290e-03j)  (2.846949966624379158e-03-6.755352020263671875e-03j)  (-1.308528153458610177e-04-6.756757502444088459e-04j)
 (-2.308354247361421585e-03-1.940418593585491180e-02j)  (9.198449552059173584e-04-1.580023951828479767e-02j)  (7.127872086130082607e-04-7.163960486650466919e-03j)  (3.038718365132808685e-03-5.895335692912340164e-03j)  (-1.429951400496065617e-03-9.263037354685366154e-04j)
 (-1.818229211494326591e-03-1.958186924457550049e-02j)  (1.851443666964769363e-03-1.560913678258657455e-02j)  (6.877221167087554932e-04-7.010145578533411026e-03j)  (2.973605878651142120e-03-5.012185312807559967e-03j)  (-2.549829659983515739e-03-1.657808665186166763e-03j)
 (-1.332440180703997612e-03-1.973215304315090179e-02j)  (2.742333337664604187e-03-1.528291311115026474e-02j)  (6.224571261554956436e-04-6.864337716251611710e-03j)  (2.651123097166419029e-03-4.179084207862615585e-03j)  (-3.321947064250707626e-03-2.768501639366149902e-03j)
 (-8.537200628779828548e-04-1.985483802855014801e-02j)  (3.569223685190081596e-03-1.482655387371778488e-02j)  (5.156498518772423267e-04-6.734744179993867874e-03j)  (2.091545378789305687e-03-3.467092057690024376e-03j)  (-3.627928905189037323e-03-4.099847748875617981e-03j)
 (-3.849574422929435968e-04-1.994995772838592529e-02j)  (4.309470765292644501e-03-1.424903143197298050e-02j)  (3.679459623526781797e-04-6.630260497331619263e-03j)  (1.334629254415631294e-03-2.939361613243818283e-03j)  (-3.417656524106860161e-03-5.459359381347894669e-03j)
 (7.082014053594321012e-05-2.001781202852725983e-02j)  (4.941755440086126328e-03-1.356321014463901520e-02j)  (1.821732294047251344e-04-6.559967994689941406e-03j)  (4.367554793134331703e-04-2.645911648869514465e-03j)  (-2.717463998124003410e-03-6.648777984082698822e-03j)
 (5.104661104269325733e-04-2.005899883806705475e-02j)  (5.446744151413440704e-03-1.278563961386680603e-02j)  (-3.659071808215230703e-05-6.532580591738224030e-03j)  (-5.332971923053264618e-04-2.619361970573663712e-03j)  (-1.627112156711518764e-03-7.493440061807632446e-03j)
 (9.307383443228900433e-04-2.007442712783813477e-02j)  (5.807720590382814407e-03-1.193622499704360962e-02j)  (-2.810869191307574511e-04-6.555879954248666763e-03j)  (-1.499635865911841393e-03-2.871993230655789375e-03j)  (-3.058480797335505486e-04-7.868503220379352570e-03j)
 (1.328326645307242870e-03-2.006535232067108154e-02j)  (6.011154502630233765e-03-1.103780232369899750e-02j)  (-5.420814850367605686e-04-6.636167410761117935e-03j)  (-2.385193249210715294e-03-3.394372528418898582e-03j)  (1.050526392646133900e-03-7.718122098594903946e-03j)
 (1.699883257970213890e-03-2.003339491784572601e-02j)  (6.047210656106472015e-03-1.011561416089534760e-02j)  (-8.087050518952310085e-04-6.777766626328229904e-03j)  (-3.117866348475217819e-03-4.155687987804412842e-03j)  (2.238301094621419907e-03-7.064631674438714981e-03j)
 (2.042057458311319351e-03-1.998055912554264069e-02j)  (5.910158623009920120e-03-9.196694009006023407e-03j)  (-1.068912213668227196e-03-6.982608698308467865e-03j)  (-3.636373206973075867e-03-5.105787888169288635e-03j)  (3.076054621487855911e-03-6.006258539855480194e-03j)
 (2.351532457396388054e-03-1.990924775600433350e-02j)  (5.598690826445817947e-03-8.309188298881053925e-03j)  (-1.310040708631277084e-03-7.249926216900348663e-03j)  (-3.895360976457595825e-03-6.178795360028743744e-03j)  (3.431946737691760063e-03-4.703531507402658463e-03j)
 (2.625066321343183517e-03-1.982228085398674011e-02j)  (5.116120912134647369e-03-7.481620647013187408e-03j)  (-1.519445097073912621e-03-7.576080504804849625e-03j)  (-3.869348205626010895e-03-7.298044860363006592e-03j)  (3.244023770093917847e-03-3.356257686391472816e-03j)
 (2.859534230083227158e-03-1.972289755940437317e-02j)  (4.470460116863250732e-03-6.742117926478385925e-03j)  (-1.685171853750944138e-03-7.954537868499755859e-03j)  (-3.555172123014926910e-03-8.381974883377552032e-03j)  (2.530421596020460129e-03-2.174337161704897881e-03j)
 (3.051975741982460022e-03-1.961477100849151611e-02j)  (3.674368839710950851e-03-6.117630284279584885e-03j)  (-1.796642551198601723e-03-8.376006036996841431e-03j)  (-2.972713671624660492e-03-9.350529871881008148e-03j)  (1.387808355502784252e-03-1.346664619632065296e-03j)
 (3.199639730155467987e-03-1.950200088322162628e-02j)  (2.744971541687846184e-03-5.633150693029165268e-03j)  (-1.845307182520627975e-03-8.828729391098022461e-03j)  (-2.163814147934317589e-03-1.013157796114683151e-02j)  (-2.187470454373396933e-05-1.012703287415206432e-03j)
 (3.300036070868372917e-03-1.938911899924278259e-02j)  (1.703546498902142048e-03-5.310963839292526245e-03j)  (-1.825230079703032970e-03-9.298936463892459869e-03j)  (-1.189426518976688385e-03-1.066684350371360779e-02j)  (-1.494584023021161556e-03-1.240995712578296661e-03j)
 (3.350984305143356323e-03-1.928106881678104401e-02j)  (5.750869167968630791e-04-5.169949494302272797e-03j)  (-1.733574550598859787e-03-9.771429933607578278e-03j)  (-1.251919602509588003e-04-1.091687101870775223e-02j)  (-2.813960192725062370e-03-2.017913619056344032e-03j)
 (3.350665559992194176e-03-1.918320357799530029e-02j)  (-6.122550112195312977e-04-5.224952008575201035e-03j)  (-1.570953521877527237e-03-1.023028325289487839e-02j)  (9.442466543987393379e-04-1.086461916565895081e-02j)  (-3.783404594287276268e-03-3.248475957661867142e-03j)
 (3.297672374173998833e-03-1.910125650465488434e-02j)  (-1.827829750254750252e-03-5.486243404448032379e-03j)  (-1.341620110906660557e-03-1.065962761640548706e-02j)  (1.931775710545480251e-03-1.051735412329435349e-02j)  (-4.255710169672966003e-03-4.769310820847749710e-03j)
 (3.191061085090041161e-03-1.904132217168807983e-02j)  (-3.039243398234248161e-03-5.959094036370515823e-03j)  (-1.053479732945561409e-03-1.104447804391384125e-02j)  (2.754690591245889664e-03-9.906675666570663452e-03j)  (-4.155793227255344391e-03-6.372022908180952072e-03j)
 (3.030400257557630539e-03-1.900982670485973358e-02j)  (-4.213185049593448639e-03-6.643465720117092133e-03j)  (-7.179126259870827198e-04-1.137157157063484192e-02j)  (3.341393545269966125e-03-9.086616337299346924e-03j)  (-3.493024501949548721e-03-7.833659648895263672e-03j)
 (2.815818879753351212e-03-1.901348493993282318e-02j)  (-5.316306836903095245e-03-7.533842232078313828e-03j)  (-3.494054253678768873e-04-1.163016352802515030e-02j)  (3.637377405539155006e-03-8.129920810461044312e-03j)  (-2.361149759963154793e-03-8.949855342507362366e-03j)
 (2.548052696511149406e-03-1.905926503241062164e-02j)  (-6.316136103123426437e-03-8.619206026196479797e-03j)  (3.499940066831186414e-05-1.181274652481079102e-02j)  (3.610009793192148209e-03-7.122755516320466995e-03j)  (-9.255943004973232746e-04-9.565750136971473694e-03j)
 (2.228487050160765648e-03-1.915433444082736969e-02j)  (-7.181994616985321045e-03-9.883163496851921082e-03j)  (4.164188867434859276e-04-1.191564556211233139e-02j)  (3.251711372286081314e-03-6.158220581710338593e-03j)  (6.001751171424984932e-04-9.600036777555942535e-03j)
 (1.859196461737155914e-03-1.930601522326469421e-02j)  (-7.885900326073169708e-03-1.130422297865152359e-02j)  (7.749816868454217911e-04-1.193945109844207764e-02j)  (2.581237349659204483e-03-5.329146515578031540e-03j)  (1.985893584787845612e-03-9.058414027094841003e-03j)
 (1.442980719730257988e-03-1.952171698212623596e-02j)  (-8.403428830206394196e-03-1.285622548311948776e-02j)  (1.090781530365347862e-03-1.188926491886377335e-02j)  (1.642915653064846992e-03-4.720722790807485580e-03j)  (3.018820658326148987e-03-8.034244179725646973e-03j)
 (9.833951480686664581e-04-1.980887912213802338e-02j)  (-8.714504539966583252e-03-1.450891606509685516e-02j)  (1.344889053143560886e-03-1.177473459392786026e-02j)  (5.038420204073190689e-04-4.403525963425636292e-03j)  (3.536064876243472099e-03-6.696073804050683975e-03j)
 (4.847767704632133245e-04-2.017490193247795105e-02j)  (-8.804106153547763824e-03-1.622864976525306702e-02j)  (1.520373974926769733e-03-1.160984858870506287e-02j)  (-7.507964619435369968e-04-4.427511245012283325e-03j)  (3.450035583227872849e-03-5.263639613986015320e-03j)
 (-4.773548425873741508e-05-2.062707394361495972e-02j)  (-8.662852458655834198e-03-1.797922141849994659e-02j)  (1.603287295438349247e-03-1.141251809895038605e-02j)  (-2.023960696533322334e-03-4.817462060600519180e-03j)  (2.763074589893221855e-03-3.975713159888982773e-03j)
 (-6.081871106289327145e-04-2.117249742150306702e-02j)  (-8.287463337182998657e-03-1.972278207540512085e-02j)  (1.583551289513707161e-03-1.120392140001058578e-02j)  (-3.214112250134348869e-03-5.570296198129653931e-03j)  (1.568858744576573372e-03-3.054448403418064117e-03j)
 (-1.189801143482327461e-03-2.181800641119480133e-02j)  (-7.681067567318677902e-03-2.142086066305637360e-02j)  (1.455706427805125713e-03-1.100765820592641830e-02j)  (-4.223139025270938873e-03-6.654486060142517090e-03j)  (4.008608448202721775e-05-2.671497175469994545e-03j)
 (-1.784977852366864681e-03-2.257009409368038177e-02j)  (-6.853345315903425217e-03-2.303541265428066254e-02j)  (1.219472731463611126e-03-1.084872055798768997e-02j)  (-4.964246414601802826e-03-8.011713624000549316e-03j)  (-1.595997018739581108e-03-2.921016886830329895e-03j)
 (-2.385302679613232613e-03-2.343481779098510742e-02j)  (-5.820502992719411850e-03-2.452992089092731476e-02j)  (8.800824871286749840e-04-1.075234822928905487e-02j)  (-5.369201768189668655e-03-9.560681879520416260e-03j)  (-3.090821206569671631e-03-3.803768660873174667e-03j)
 (-2.981561701744794846e-03-2.441772818565368652e-02j)  (-4.605064634233713150e-03-2.587049081921577454e-02j)  (4.483580123633146286e-04-1.074278820306062698e-02j)  (-5.394339095801115036e-03-1.120285969227552414e-02j)  (-4.211679566651582718e-03-5.224943626672029495e-03j)
 (-3.563764970749616623e-03-2.552377246320247650e-02j)  (-3.235487500205636024e-03-2.702691964805126190e-02j)  (-5.948621037532575428e-05-1.084204670041799545e-02j)  (-5.024821963161230087e-03-1.282977033406496048e-02j)  (-4.777377936989068985e-03-7.006360217928886414e-03j)
 (-4.121179226785898209e-03-2.675721608102321625e-02j)  (-1.745597808621823788e-03-2.797370776534080505e-02j)  (-6.223236559890210629e-04-1.106866355985403061e-02j)  (-4.276775289326906204e-03-1.433129515498876572e-02j)  (-4.686958156526088715e-03-8.911535143852233887e-03j)
 (-4.642366431653499603e-03-2.812155708670616150e-02j)  (-1.738611317705363035e-04-2.869099006056785583e-02j)  (-1.214870833791792393e-03-1.143659651279449463e-02j)  (-3.197050653398036957e-03-1.560438610613346100e-02j)  (-3.937008790671825409e-03-1.068017352372407913e-02j)
 (-5.115234758704900742e-03-2.961945161223411560e-02j)  (1.437504426576197147e-03-2.916535548865795135e-02j)  (-1.808697590604424477e-03-1.195426005870103836e-02j)  (-1.860570278950035572e-03-1.656151749193668365e-02j)  (-2.624672837555408478e-03-1.206712890416383743e-02j)
 (-5.527094472199678421e-03-3.125262260437011719e-02j)  (3.043553559109568596e-03-2.939052507281303406e-02j)  (-2.373458817601203918e-03-1.262378972023725510e-02j)  (-3.653693711385130882e-04-1.713820174336433411e-02j)  (-9.355454822070896626e-04-1.288007665425539017e-02j)
 (-5.864723119884729385e-03-3.302179649472236633e-02j)  (4.597757011651992798e-03-2.936788275837898254e-02j)  (-2.878300379961729050e-03-1.344056706875562668e-02j)  (1.174344564788043499e-03-1.729897595942020416e-02j)  (8.821216761134564877e-04-1.301021035760641098e-02j)
 (-6.114440504461526871e-03-3.492663055658340454e-02j)  (6.053235381841659546e-03-2.910680323839187622e-02j)  (-3.293382702395319939e-03-1.439305767416954041e-02j)  (2.636650577187538147e-03-1.704129576683044434e-02j)  (2.553387312218546867e-03-1.245114393532276154e-02j)
 (-6.262189242988824844e-03-3.696563094854354858e-02j)  (7.364062592387199402e-03-2.862481772899627686e-02j)  (-3.591456217691302299e-03-1.546298712491989136e-02j)  (3.901281626895070076e-03-1.639701984822750092e-02j)  (3.817622549831867218e-03-1.130286511033773422e-02j)
 (-6.293623708188533783e-03-3.913612663745880127e-02j)  (8.486597798764705658e-03-2.794754132628440857e-02j)  (-3.749412484467029572e-03-1.662586443126201630e-02j)  (4.859203938394784927e-03-1.543122436851263046e-02j)  (4.468518774956464767e-03-9.759706445038318634e-03j)
 (-6.194205954670906067e-03-4.143417999148368835e-02j)  (9.380822069942951202e-03-2.710841037333011627e-02j)  (-3.749739145860075951e-03-1.785185560584068298e-02j)  (5.421671550720930099e-03-1.423839200288057327e-02j)  (4.387041088193655014e-03-8.083702065050601959e-03j)
 (-5.949308164417743683e-03-4.385456815361976624e-02j)  (1.001164875924587250e-02-2.614819630980491638e-02j)  (-3.581797238439321518e-03-1.910699345171451569e-02j)  (5.528029985725879669e-03-1.293614041060209274e-02j)  (3.562161931768059731e-03-6.566909141838550568e-03j)
 (-5.544321611523628235e-03-4.639073088765144348e-02j)  (1.035015657544136047e-02-2.511430904269218445e-02j)  (-3.242853097617626190e-03-2.035467699170112610e-02j)  (5.151620600372552872e-03-1.165690738707780838e-02j)  (2.095870207995176315e-03-5.488027352839708328e-03j)
 (-4.964769817888736725e-03-4.903475940227508545e-02j)  (1.037473510950803757e-02-2.405990473926067352e-02j)  (-2.738791285082697868e-03-2.155742421746253967e-02j)  (4.303240682929754257e-03-1.053814776241779327e-02j)  (1.912237639771774411e-04-5.069702398031949997e-03j)
 (-4.196426365524530411e-03-5.177735537290573120e-02j)  (1.007209438830614090e-02-2.304279990494251251e-02j)  (-2.084460342302918434e-03-2.267879992723464966e-02j)  (3.031811211258172989e-03-9.711749851703643799e-03j)  (-1.875302055850625038e-03-5.442946683615446091e-03j)
 (-3.225437365472316742e-03-5.460784211754798889e-02j)  (9.438118897378444672e-03-2.212421782314777374e-02j)  (-1.303600263781845570e-03-2.368545904755592346e-02j)  (1.422071596607565880e-03-9.293467737734317780e-03j)  (-3.793507814407348633e-03-6.624294910579919815e-03j)
 (-2.038445090875029564e-03-5.751415714621543884e-02j)  (8.478526026010513306e-03-2.136740274727344513e-02j)  (-4.283309390302747488e-04-2.454919740557670593e-02j)  (-4.106349661014974117e-04-9.373180568218231201e-03j)  (-5.265623796731233597e-03-8.509561419486999512e-03j)
 (-6.227148114703595638e-04-6.048286706209182739e-02j)  (7.209321018308401108e-03-2.083610557019710541e-02j)  (5.018125521019101143e-04-2.524893172085285187e-02j)  (-2.328206086531281471e-03-1.000678446143865585e-02j)  (-6.052185781300067902e-03-1.088571269065141678e-02j)
 (1.033737324178218842e-03-6.349918991327285767e-02j)  (5.657022353261709213e-03-2.059299312531948090e-02j)  (1.441284548491239548e-03-2.577251009643077850e-02j)  (-4.179762210696935654e-03-1.121040433645248413e-02j)  (-6.010693497955799103e-03-1.345970481634140015e-02j)
 (2.942017978057265282e-03-6.654705107212066650e-02j)  (3.858638927340507507e-03-2.069800719618797302e-02j)  (2.340345177799463272e-03-2.611825801432132721e-02j)  (-5.813089199364185333e-03-1.295748818665742874e-02j)  (-5.120967049151659012e-03-1.590055786073207855e-02j)
 (5.112229380756616592e-03-6.960909068584442139e-02j)  (1.861401600763201714e-03-2.120671793818473816e-02j)  (3.147237468510866165e-03-2.629616484045982361e-02j)  (-7.086720783263444901e-03-1.517914887517690659e-02j)  (-3.492865944281220436e-03-1.788880117237567902e-02j)
 (7.553346920758485794e-03-7.266676425933837891e-02j)  (-2.777646004687994719e-04-2.216869592666625977e-02j)  (3.810657188296318054e-03-2.632864005863666534e-02j)  (-7.881759665906429291e-03-1.776786707341670990e-02j)  (-1.354533596895635128e-03-1.916611939668655396e-02j)
 (1.027309708297252655e-02-7.570039480924606323e-02j)  (-2.493018517270684242e-03-2.362595498561859131e-02j)  (4.282429814338684082e-03-2.625076659023761749e-02j)  (-8.112511597573757172e-03-2.058446034789085388e-02j)  (9.778256062418222427e-04-1.957770809531211853e-02j)
 (1.327784080058336258e-02-7.868924736976623535e-02j)  (-4.710622597485780716e-03-2.561150677502155304e-02j)  (4.520293325185775757e-03-2.611000463366508484e-02j)  (-7.735053543001413345e-03-2.346791513264179230e-02j)  (3.144824411720037460e-03-1.910063996911048889e-02j)
 (1.657246612012386322e-02-8.161164075136184692e-02j)  (-6.850191392004489899e-03-2.814804948866367340e-02j)  (4.490677732974290848e-03-2.596531994640827179e-02j)  (-6.752964574843645096e-03-2.624753117561340332e-02j)  (4.797259811311960220e-03-1.785339601337909698e-02j)
 (2.016028016805648804e-02-8.444505184888839722e-02j)  (-8.826145902276039124e-03-3.124683722853660583e-02j)  (4.171361215412616730e-03-2.588571794331073761e-02j)  (-5.219633225351572037e-03-2.875651232898235321e-02j)  (5.650271195918321609e-03-1.608428172767162323e-02j)
 (2.404291369020938873e-02-8.716620504856109619e-02j)  (-1.054934691637754440e-02-3.490676358342170715e-02j)  (3.553888760507106781e-03-2.594820968806743622e-02j)  (-3.236770164221525192e-03-3.084611147642135620e-02j)  (5.530135706067085266e-03-1.413956284523010254e-02j)
 (2.822023071348667145e-02-8.975123614072799683e-02j)  (-1.192888431251049042e-02-3.911367803812026978e-02j)  (2.645622706040740013e-03-2.623526379466056824e-02j)  (-9.490234078839421272e-04-3.239924833178520203e-02j)  (4.406287334859371185e-03-1.241519767791032791e-02j)
 (3.269025310873985291e-02-9.217578917741775513e-02j)  (-1.287396904081106186e-02-4.383997246623039246e-02j)  (1.471331343054771423e-03-2.683176845312118530e-02j)  (1.465134206227958202e-03-3.334256261587142944e-02j)  (2.403009217232465744e-03-1.129868719726800919e-02j)
 (3.744909539818763733e-02-9.441518783569335938e-02j)  (-1.329591125249862671e-02-4.904443025588989258e-02j)  (7.420144538627937436e-05-2.782163210213184357e-02j)  (3.805780783295631409e-03-3.365592658519744873e-02j)  (-2.119866112479940057e-04-1.110936887562274933e-02j)
 (4.249089211225509644e-02-9.644456207752227783e-02j)  (-1.311012171208858490e-02-5.467238277196884155e-02j)  (-1.483796746470034122e-03-2.928412519395351410e-02j)  (5.866474006325006485e-03-3.337849304080009460e-02j)  (-3.061554394662380219e-03-1.204609684646129608e-02j)
 (4.780777916312217712e-02-9.823902696371078491e-02j)  (-1.223811134696006775e-02-6.065617129206657410e-02j)  (-3.122259397059679031e-03-3.129004687070846558e-02j)  (7.450789678841829300e-03-3.261071816086769104e-02j)  (-5.711763631552457809e-03-1.415066514164209366e-02j)
 (5.338983610272407532e-02-9.977383911609649658e-02j)  (-1.060943026095628738e-02-6.691587716341018677e-02j)  (-4.743447992950677872e-03-3.389792889356613159e-02j)  (8.389369584619998932e-03-3.151187300682067871e-02j)  (-7.736286614090204239e-03-1.729338429868221283e-02j)
 (5.922508239746093750e-02-1.010245457291603088e-01j)  (-8.163506165146827698e-03-7.336035370826721191e-02j)  (-6.234148517251014709e-03-3.715033084154129028e-02j)  (8.556279353797435760e-03-3.029295429587364197e-02j)  (-8.783485740423202515e-03-2.118434384465217590e-02j)
 (6.529946625232696533e-02-1.019671857357025146e-01j)  (-4.851344507187604904e-03-7.988855242729187012e-02j)  (-7.468274328857660294e-03-4.107046499848365784e-02j)  (7.883466780185699463e-03-2.920527011156082153e-02j)  (-8.636225014925003052e-03-2.541027590632438660e-02j)
 (7.159687578678131104e-02-1.025784388184547424e-01j)  (-6.370392511598765850e-04-8.639109134674072266e-02j)  (-8.310162462294101715e-03-4.565924033522605896e-02j)  (6.372177973389625549e-03-2.852514386177062988e-02j)  (-7.254922296851873398e-03-2.949313446879386902e-02j)
 (7.809916138648986816e-02-1.028358116745948792e-01j)  (4.500932991504669189e-03-9.275200963020324707e-02j)  (-8.618488907814025879e-03-5.089288577437400818e-02j)  (4.100339021533727646e-03-2.853560447692871094e-02j)  (-4.796187859028577805e-03-3.296315297484397888e-02j)
 (8.478619158267974854e-02-1.027178093791007996e-01j)  (1.056867744773626328e-02-9.885079413652420044e-02j)  (-8.250702172517776489e-03-5.672126263380050659e-02j)  (1.225140062160789967e-03-2.950615622103214264e-02j)  (-1.602516276761889458e-03-3.543648123741149902e-02j)
 (9.163586795330047607e-02-1.022040992975234985e-01j)  (1.755613461136817932e-02-1.045644879341125488e-01j)  (-7.067840546369552612e-03-6.306698918342590332e-02j)  (-2.019651234149932861e-03-3.167182952165603638e-02j)  (1.837662886828184128e-03-3.668623790144920349e-02j)
 (9.862424433231353760e-02-1.012756973505020142e-01j)  (2.543663047254085541e-02-1.097699776291847229e-01j)  (-4.939589649438858032e-03-6.982545554637908936e-02j)  (-5.331796593964099884e-03-3.521293401718139648e-02j)  (4.956020973622798920e-03-3.669604659080505371e-02j)
 (1.057255566120147705e-01-9.991513192653656006e-02j)  (3.416676446795463562e-02-1.143462806940078735e-01j)  (-1.749414484947919846e-03-7.686578482389450073e-02j)  (-8.353898301720619202e-03-4.023690894246101379e-02j)  (7.188952993601560593e-03-3.568674251437187195e-02j)
 (1.129123866558074951e-01-9.810658544301986694e-02j)  (4.368662461638450623e-02-1.181769371032714844e-01j)  (2.600410953164100647e-03-8.403273671865463257e-02j)  (-1.069134380668401718e-02-4.676350951194763184e-02j)  (8.070145733654499054e-03-3.411027416586875916e-02j)
 (1.201556995511054993e-01-9.583606570959091187e-02j)  (5.392033979296684265e-02-1.211522817611694336e-01j)  (8.184061385691165924e-03-9.114956110715866089e-02j)  (-1.193398982286453247e-02-5.471462383866310120e-02j)  (7.318594027310609818e-03-3.260879591107368469e-02j)
 (1.274250447750091553e-01-9.309154748916625977e-02j)  (6.477697938680648804e-02-1.231717169284820557e-01j)  (1.504787430167198181e-02-9.802177548408508301e-02j)  (-1.168039347976446152e-02-6.390950083732604980e-02j)  (4.909329116344451904e-03-3.194175288081169128e-02j)
 (1.346886307001113892e-01-8.986309915781021118e-02j)  (7.615174353122711182e-02-1.241457983851432800e-01j)  (2.320671081542968750e-02-1.044417768716812134e-01j)  (-9.563196450471878052e-03-7.406605780124664307e-02j)  (1.115602441132068634e-03-3.288828581571578979e-02j)
 (1.419135183095932007e-01-8.614302426576614380e-02j)  (8.792750537395477295e-02-1.239982023835182190e-01j)  (3.264109417796134949e-02-1.101941093802452087e-01j)  (-5.274109542369842529e-03-8.480853587388992310e-02j)  (-3.485650056973099709e-03-3.613612428307533264e-02j)
 (1.490657925605773926e-01-8.192597329616546631e-02j)  (9.997656196355819702e-02-1.226674243807792664e-01j)  (4.329528659582138062e-02-1.150613874197006226e-01j)  (1.413056044839322567e-03-9.568122029304504395e-02j)  (-8.048887364566326141e-03-4.217064008116722107e-02j)
 (1.561106741428375244e-01-7.720903307199478149e-02j)  (1.121627017855644226e-01-1.201082542538642883e-01j)  (5.507640913128852844e-02-1.188305541872978210e-01j)  (1.062284316867589951e-02-1.061678230762481689e-01j)  (-1.153431646525859833e-02-5.117877572774887085e-02j)
 (1.630127876996994019e-01-7.199181616306304932e-02j)  (1.243434324860572815e-01-1.162929534912109375e-01j)  (6.785466521978378296e-02-1.212993562221527100e-01j)  (2.236342616379261017e-02-1.157154813408851624e-01j)  (-1.281506381928920746e-02-6.298132985830307007e-02j)
 (1.697362810373306274e-01-6.627655029296875000e-02j)  (1.363723576068878174e-01-1.112120747566223145e-01j)  (8.146473765373229980e-02-1.222829073667526245e-01j)  (3.651781752705574036e-02-1.237622499465942383e-01j)  (-1.080606505274772644e-02-7.700448483228683472e-02j)
 (1.762450933456420898e-01-6.006812676787376404e-02j)  (1.481017470359802246e-01-1.048750132322311401e-01j)  (9.570835530757904053e-02-1.216199547052383423e-01j)  (5.284175276756286621e-02-1.297664046287536621e-01j)  (-4.600187297910451889e-03-9.229703992605209351e-02j)
 (1.825031191110610962e-01-5.337413400411605835e-02j)  (1.593850553035736084e-01-9.731011092662811279e-02j)  (1.103579849004745483e-01-1.191787794232368469e-01j)  (7.096868008375167847e-02-1.332360655069351196e-01j)  (6.404646672308444977e-03-1.075943484902381897e-01j)
 (1.884743869304656982e-01-4.620489850640296936e-02j)  (1.700795441865921021e-01-8.856444805860519409e-02j)  (1.251616030931472778e-01-1.148624718189239502e-01j)  (9.042173624038696289e-02-1.337573081254959106e-01j)  (2.240331470966339111e-02-1.214243695139884949e-01j)
 (1.941233575344085693e-01-3.857347741723060608e-02j)  (1.800488233566284180e-01-7.870326191186904907e-02j)  (1.398484110832214355e-01-1.086134091019630432e-01j)  (1.106322929263114929e-01-1.310191452503204346e-01j)  (4.312000796198844910e-02-1.322457790374755859e-01j)
 (1.994150727987289429e-01-3.049566783010959625e-02j)  (1.891653239727020264e-01-6.780897825956344604e-02j)  (1.541353315114974976e-01-1.004167050123214722e-01j)  (1.309642195701599121e-01-1.248336657881736755e-01j)  (6.779305636882781982e-02-1.386036723852157593e-01j)
 (2.043154239654541016e-01-2.198996022343635559e-02j)  (1.973125487565994263e-01-5.597993358969688416e-02j)  (1.677342504262924194e-01-9.030254930257797241e-02j)  (1.507424712181091309e-01-1.151502877473831177e-01j)  (9.521228075027465820e-02-1.392858028411865234e-01j)
 (2.087913155555725098e-01-1.307750865817070007e-02j)  (2.043872326612472534e-01-4.332876205444335938e-02j)  (1.803594529628753662e-01-7.834732532501220703e-02j)  (1.692846715450286865e-01-1.020630076527595520e-01j)  (1.238070204854011536e-01-1.334613263607025146e-01j)
 (2.128108888864517212e-01-3.782061394304037094e-03j)  (2.103011757135391235e-01-2.998047880828380585e-02j)  (1.917355656623840332e-01-6.467334181070327759e-02j)  (1.859338283538818359e-01-8.581008017063140869e-02j)  (1.517768651247024536e-01-1.207859888672828674e-01j)
 (2.163437902927398682e-01+5.870118737220764160e-03j)  (2.149828523397445679e-01-1.607032492756843567e-02j)  (2.016052305698394775e-01-4.944727569818496704e-02j)  (2.000902593135833740e-01-6.676614284515380859e-02j)  (1.772520691156387329e-01-1.014604419469833374e-01j)
 (2.193612903356552124e-01+1.585035212337970734e-02j)  (2.183786183595657349e-01-1.741414656862616539e-03j)  (2.097365558147430420e-01-3.287723287940025330e-02j)  (2.112412005662918091e-01-4.542694613337516785e-02j)  (1.984665244817733765e-01-7.623414695262908936e-02j)
 (2.218365222215652466e-01+2.612765133380889893e-02j)  (2.204536646604537964e-01+1.285780407488346100e-02j)  (2.159301638603210449e-01-1.520849764347076416e-02j)  (2.189860343933105469e-01-2.238759770989418030e-02j)  (2.139247953891754150e-01-4.635312408208847046e-02j)
 (2.237446904182434082e-01+3.666886314749717712e-02j)  (2.211925834417343140e-01+2.757618017494678497e-02j)  (2.200253754854202271e-01+3.281892742961645126e-03j)  (2.230559736490249634e-01+1.684526680037379265e-03j)  (2.225446105003356934e-01-1.345620304346084595e-02j)
 (2.250632047653198242e-01+4.743880406022071838e-02j)  (2.205994725227355957e-01+4.226255416870117188e-02j)  (2.219054847955703735e-01+2.229165285825729370e-02j)  (2.233269065618515015e-01+2.608079835772514343e-02j)  (2.237593680620193481e-01+2.056932635605335236e-02j)
 (2.257718890905380249e-01+5.840042605996131897e-02j)  (2.186977714300155640e-01+5.676844343543052673e-02j)  (2.215018272399902344e-01+4.150064662098884583e-02j)  (2.198247462511062622e-01+5.008444190025329590e-02j)  (2.175691723823547363e-01+5.375744402408599854e-02j)
 (2.258530855178833008e-01+6.951499730348587036e-02j)  (2.155296057462692261e-01+7.095068693161010742e-02j)  (2.187967598438262939e-01+6.057897582650184631e-02j)  (2.127229720354080200e-01+7.300393283367156982e-02j)  (2.045350074768066406e-01+8.424007147550582886e-02j)
 (2.252918481826782227e-01+8.074227720499038696e-02j)  (2.111548632383346558e-01+8.467394858598709106e-02j)  (2.138249725103378296e-01+7.919549942016601562e-02j)  (2.023324519395828247e-01+9.420478343963623047e-02j)  (1.857172995805740356e-01+1.104117110371589661e-01j)
 (2.240760326385498047e-01+9.204073250293731689e-02j)  (2.056498229503631592e-01+9.781309217214584351e-02j)  (2.066734433174133301e-01+9.702661633491516113e-02j)  (1.890843063592910767e-01+1.131379678845405579e-01j)  (1.625659018754959106e-01+1.310644745826721191e-01j)
 (2.221964150667190552e-01+1.033677384257316589e-01j)  (1.991055309772491455e-01+1.102552935481071472e-01j)  (1.974800080060958862e-01+1.137649193406105042e-01j)  (1.735068261623382568e-01+1.293633878231048584e-01j)  (1.367746442556381226e-01+1.454796344041824341e-01j)
 (2.196468114852905273e-01+1.146797984838485718e-01j)  (1.916258186101913452e-01+1.219019293785095215e-01j)  (1.864301860332489014e-01+1.291275769472122192e-01j)  (1.561977416276931763e-01+1.425671577453613281e-01j)  (1.101167574524879456e-01+1.534668803215026855e-01j)
 (2.164241224527359009e-01+1.259327828884124756e-01j)  (1.833251863718032837e-01+1.326701641082763672e-01j)  (1.737527847290039062e-01+1.428641229867935181e-01j)  (1.377935260534286499e-01+1.525717973709106445e-01j)  (8.427973836660385132e-02+1.553488671779632568e-01j)
 (2.125283628702163696e-01+1.370821297168731689e-01j)  (1.743263304233551025e-01+1.424941420555114746e-01j)  (1.597141772508621216e-01+1.547634452581405640e-01j)  (1.189376711845397949e-01+1.593388468027114868e-01j)  (6.071756407618522644e-02+1.518945395946502686e-01j)
 (2.079627960920333862e-01+1.480831652879714966e-01j)  (1.647576689720153809e-01+1.513259410858154297e-01j)  (1.446113139390945435e-01+1.646596491336822510e-01j)  (1.002496033906936646e-01+1.629641801118850708e-01j)  (4.053572192788124084e-02+1.442111581563949585e-01j)
 (2.027338594198226929e-01+1.588912159204483032e-01j)  (1.547506451606750488e-01+1.591359525918960571e-01j)  (1.287639290094375610e-01+1.724368333816528320e-01j)  (8.229608833789825439e-02+1.636660397052764893e-01j)  (2.442001551389694214e-02+1.336086094379425049e-01j)
 (1.968511939048767090e-01+1.694619953632354736e-01j)  (1.444371044635772705e-01+1.659131050109863281e-01j)  (1.125058978796005249e-01+1.780322492122650146e-01j)  (6.556676328182220459e-02+1.617671251296997070e-01j)  (1.261470373719930649e-02+1.214529648423194885e-01j)
 (1.903276741504669189e-01+1.797517538070678711e-01j)  (1.339466124773025513e-01+1.716645061969757080e-01j)  (9.617619216442108154e-02+1.814382374286651611e-01j)  (5.045504495501518250e-02+1.576717495918273926e-01j)  (4.949412774294614792e-03+1.090263128280639648e-01j)
 (1.831792593002319336e-01+1.897175461053848267e-01j)  (1.234038993716239929e-01+1.764147728681564331e-01j)  (8.010956645011901855e-02+1.827023178339004517e-01j)  (3.724537417292594910e-02+1.518396586179733276e-01j)  (9.084734483622014523e-04+9.740842133760452271e-02j)
 (1.754250824451446533e-01+1.993174850940704346e-01j)  (1.129263862967491150e-01+1.802050322294235229e-01j)  (6.462734937667846680e-02+1.819258630275726318e-01j)  (2.610730752348899841e-02+1.447581946849822998e-01j)  (-2.683899947442114353e-04+8.739251643419265747e-02j)
 (1.670872122049331665e-01+2.085109651088714600e-01j)  (1.026219725608825684e-01+1.830914914608001709e-01j)  (5.002855509519577026e-02+1.792611330747604370e-01j)  (1.709657162427902222e-02+1.369145959615707397e-01j)  (5.316989263519644737e-04+7.944233715534210205e-02j)
 (1.581907123327255249e-01+2.172588855028152466e-01j)  (9.258695691823959351e-02+1.851437687873840332e-01j)  (3.658160939812660217e-02+1.749068200588226318e-01j)  (1.016268972307443619e-02+1.287700682878494263e-01j)  (2.414057729765772820e-03+7.369239628314971924e-02j)
 (1.487633883953094482e-01+2.255239188671112061e-01j)  (8.290436118841171265e-02+1.864428669214248657e-01j)  (2.451694756746292114e-02+1.691022664308547974e-01j)  (5.162408109754323959e-03+1.207372844219207764e-01j)  (4.582507535815238953e-03+6.998760253190994263e-02j)
 (1.388357728719711304e-01+2.332706302404403687e-01j)  (7.364246249198913574e-02+1.870790570974349976e-01j)  (1.402070187032222748e-02+1.621204912662506104e-01j)  (1.877786242403090000e-03+1.131624728441238403e-01j)  (6.420088466256856918e-03+6.795390695333480835e-02j)
 (1.284408867359161377e-01+2.404657602310180664e-01j)  (6.485374271869659424e-02+1.871494203805923462e-01j)  (5.229655187577009201e-03+1.542600989341735840e-01j)  (3.755938450922258198e-05+1.063130721449851990e-01j)  (7.536399643868207932e-03+6.708781421184539795e-02j)
 (1.176141276955604553e-01+2.470784038305282593e-01j)  (5.657416582107543945e-02+1.867553293704986572e-01j)  (-1.772351213730871677e-03+1.458366662263870239e-01j)  (-6.598185282200574875e-04+1.003715023398399353e-01j)  (7.778477855026721954e-03+6.685145199298858643e-02j)
 (1.063930839300155640e-01+2.530801594257354736e-01j)  (4.882289096713066101e-02+1.859999299049377441e-01j)  (-6.956467404961585999e-03+1.371734142303466797e-01j)  (-5.230884999036788940e-04+9.543514251708984375e-02j)  (7.207251153886318207e-03+6.675949692726135254e-02j)
 (9.481732547283172607e-02+2.584452927112579346e-01j)  (4.160231724381446838e-02+1.849855035543441772e-01j)  (-1.034926809370517731e-02+1.285917460918426514e-01j)  (1.533454924356192350e-04+9.152217954397201538e-02j)  (6.046173628419637680e-03+6.644686311483383179e-02j)
 (8.292819559574127197e-02+2.631508708000183105e-01j)  (3.489856049418449402e-02+1.838109195232391357e-01j)  (-1.203156076371669769e-02+1.204019412398338318e-01j)  (1.107955235056579113e-03+8.858259767293930054e-02j)  (4.612097982317209244e-03+6.570902466773986816e-02j)
 (7.076863944530487061e-02+2.671769559383392334e-01j)  (2.868229895830154419e-02+1.825692206621170044e-01j)  (-1.213560067117214203e-02+1.128939986228942871e-01j)  (2.126447157934308052e-03+8.651330322027206421e-02j)  (3.240298712626099586e-03+6.451181322336196899e-02j)
 (5.838290229439735413e-02+2.705066800117492676e-01j)  (2.290995791554450989e-02+1.813453435897827148e-01j)  (-1.084079686552286148e-02+1.063292846083641052e-01j)  (3.051086561754345894e-03+8.517600595951080322e-02j)  (2.215655287727713585e-03+6.297165900468826294e-02j)
 (4.581637680530548096e-02+2.731262743473052979e-01j)  (1.752524450421333313e-02+1.802139878273010254e-01j)  (-8.368043228983879089e-03+1.009329035878181458e-01j)  (3.784516360610723495e-03+8.441639691591262817e-02j)  (1.720343600027263165e-03+6.131217628717422485e-02j)
 (3.311530873179435730e-02+2.750252187252044678e-01j)  (1.246095821261405945e-02+1.792379319667816162e-01j)  (-4.972842521965503693e-03+9.688729047775268555e-02j)  (4.288020078092813492e-03+8.408301323652267456e-02j)  (1.805284526199102402e-03+5.980569124221801758e-02j)
 (2.032656408846378326e-02+2.761963605880737305e-01j)  (7.641073781996965408e-03+1.784664094448089600e-01j)  (-9.374297223985195160e-04+9.432697296142578125e-02j)  (4.574576392769813538e-03+8.404443413019180298e-02j)  (2.388528082519769669e-03+5.871081352233886719e-02j)
 (7.497394457459449768e-03+2.766357362270355225e-01j)  (2.982999430969357491e-03+1.779339760541915894e-01j)  (3.437855513766407967e-03+9.333482384681701660e-02j)  (4.697458352893590927e-03+8.420333266258239746e-02j)  (3.279338357970118523e-03+5.821681767702102661e-02j)
 (-5.324833095073699951e-03+2.763428390026092529e-01j)  (-1.599992974661290646e-03+1.776597350835800171e-01j)  (7.843703031539916992e-03+9.393984824419021606e-02j)  (4.735424648970365524e-03+8.450636267662048340e-02j)  (4.222626332193613052e-03+5.840444937348365784e-02j)
 (-1.809287630021572113e-02+2.753204107284545898e-01j)  (-6.196254864335060120e-03+1.776468306779861450e-01j)  (1.197118312120437622e-02+9.611658751964569092e-02j)  (4.775830544531345367e-03+8.494915813207626343e-02j)  (4.955172073096036911e-03+5.922970548272132874e-02j)
 (-3.075986728072166443e-02+2.735745906829833984e-01j)  (-1.089320797473192215e-02+1.778824776411056519e-01j)  (1.552105043083429337e-02+9.978606551885604858e-02j)  (4.897107835859060287e-03+8.557602018117904663e-02j)  (5.263243336230516434e-03+6.053324043750762939e-02j)
 (-4.327956587076187134e-02+2.711147069931030273e-01j)  (-1.577481813728809357e-02+1.783382594585418701e-01j)  (1.821270585060119629e-02+1.048184037208557129e-01j)  (5.152117926627397537e-03+8.647436648607254028e-02j)  (5.031016655266284943e-03+6.207385286688804626e-02j)
 (-5.560659617185592651e-02+2.679533362388610840e-01j)  (-2.091914415359497070e-02+1.789708733558654785e-01j)  (1.979256607592105865e-02+1.110368147492408752e-01j)  (5.553822498768568039e-03+8.776441216468811035e-02j)  (4.270676057785749435e-03+6.358027458190917969e-02j)
 (-6.769667565822601318e-02+2.641061544418334961e-01j)  (-2.639603801071643829e-02+1.797232478857040405e-01j)  (2.004159800708293915e-02+1.182230710983276367e-01j)  (6.064526271075010300e-03+8.958481252193450928e-02j)  (3.127968637272715569e-03+6.481248885393142700e-02j)
 (-7.950687408447265625e-02+2.595919370651245117e-01j)  (-3.226501867175102234e-02+1.805259138345718384e-01j)  (1.878178492188453674e-02+1.261240392923355103e-01j)  (6.589700467884540558e-03+9.207551926374435425e-02j)  (1.860922551713883877e-03+6.562189012765884399e-02j)
 (-9.099577367305755615e-02+2.544322907924652100e-01j)  (-3.857340663671493530e-02+1.812988370656967163e-01j)  (1.588134840130805969e-02+1.344593018293380737e-01j)  (6.977042648941278458e-03+9.535913914442062378e-02j)  (7.938125054351985455e-04+6.599926203489303589e-02j)
 (-1.021237447857856750e-01+2.486516386270523071e-01j)  (-4.535472765564918518e-02+1.819533556699752808e-01j)  (1.125860959291458130e-02+1.429294049739837646e-01j)  (7.021047640591859818e-03+9.952227771282196045e-02j)  (2.526082680560648441e-04+6.610132753849029541e-02j)
 (-1.128531098365783691e-01+2.422770112752914429e-01j)  (-5.262745171785354614e-02+1.823944598436355591e-01j)  (4.884324036538600922e-03+1.512247473001480103e-01j)  (6.472945213317871094e-03+1.045984849333763123e-01j)  (4.914912278763949871e-04+6.624924391508102417e-02j)
 (-1.231482997536659241e-01+2.353379279375076294e-01j)  (-6.039407476782798767e-02+1.825231611728668213e-01j)  (-3.217486897483468056e-03+1.590345799922943115e-01j)  (5.055455490946769714e-03+1.105541810393333435e-01j)  (1.622009323909878731e-03+6.689688563346862793e-02j)
 (-1.329760998487472534e-01+2.278661727905273438e-01j)  (-6.864058226346969604e-02+1.822390705347061157e-01j)  (-1.297027990221977234e-02+1.660560667514801025e-01j)  (2.481439383700489998e-03+1.172788590192794800e-01j)  (3.556773765012621880e-03+6.857094168663024902e-02j)
 (-1.423057019710540771e-01+2.198956757783889771e-01j)  (-7.733629643917083740e-02+1.814429014921188354e-01j)  (-2.424723096191883087e-02+1.720028817653656006e-01j)  (-1.524798339232802391e-03+1.245804950594902039e-01j)  (5.978160072118043900e-03+7.178974151611328125e-02j)
 (-1.511089652776718140e-01+2.114622294902801514e-01j)  (-8.643411844968795776e-02+1.800391674041748047e-01j)  (-3.687491640448570251e-02+1.766134947538375854e-01j)  (-7.205012720078229904e-03+1.321868896484375000e-01j)  (8.339432999491691589e-03+7.697110623121261597e-02j)
 (-1.593604087829589844e-01+2.026033401489257812e-01j)  (-9.587115049362182617e-02+1.779385805130004883e-01j)  (-5.063827335834503174e-02+1.796584427356719971e-01j)  (-1.474493276327848434e-02+1.397530436515808105e-01j)  (9.901442565023899078e-03+8.434200286865234375e-02j)
 (-1.670374423265457153e-01+1.933579742908477783e-01j)  (-1.055697202682495117e-01+1.750605404376983643e-01j)  (-6.528674066066741943e-02+1.809467822313308716e-01j)  (-2.425419911742210388e-02+1.468744575977325439e-01j)  (9.803106077015399933e-03+9.386338293552398682e-02j)
 (-1.741203367710113525e-01+1.837663799524307251e-01j)  (-1.154387369751930237e-01+1.713353544473648071e-01j)  (-8.054130524396896362e-02+1.803312152624130249e-01j)  (-3.574985638260841370e-02+1.531056612730026245e-01j)  (7.158986758440732956e-03+1.051824688911437988e-01j)
 (-1.805923730134963989e-01+1.738698035478591919e-01j)  (-1.253753602504730225e-01+1.667062342166900635e-01j)  (-9.610228240489959717e-02+1.777120679616928101e-01j)  (-4.914472252130508423e-02+1.579830646514892578e-01j)  (1.173034193925559521e-03+1.176215186715126038e-01j)
 (-1.864398717880249023e-01+1.637103110551834106e-01j)  (-1.352669894695281982e-01+1.611310541629791260e-01j)  (-1.116576343774795532e-01+1.730398088693618774e-01j)  (-6.424166262149810791e-02+1.610506027936935425e-01j)  (-8.745355531573295593e-03+1.302080303430557251e-01j)
 (-1.916522234678268433e-01+1.533305346965789795e-01j)  (-1.449934989213943481e-01+1.545837819576263428e-01j)  (-1.268914490938186646e-01+1.663161069154739380e-01j)  (-8.073445409536361694e-02+1.618868261575698853e-01j)  (-2.287798561155796051e-02+1.417458951473236084e-01j)
 (-1.962218880653381348e-01+1.427733898162841797e-01j)  (-1.544296145439147949e-01+1.470555812120437622e-01j)  (-1.414924710988998413e-01+1.575934439897537231e-01j)  (-9.821546077728271484e-02+1.601316034793853760e-01j)  (-4.112148657441139221e-02+1.509216576814651489e-01j)
 (-2.001444250345230103e-01+1.320819407701492310e-01j)  (-1.634475141763687134e-01+1.385555118322372437e-01j)  (-1.551623940467834473e-01+1.469733864068984985e-01j)  (-1.161899045109748840e-01+1.555106788873672485e-01j)  (-6.294948607683181763e-02+1.564352810382843018e-01j)
 (-2.034184038639068604e-01+1.212990805506706238e-01j)  (-1.719194650650024414e-01+1.291108876466751099e-01j)  (-1.676235496997833252e-01+1.346034258604049683e-01j)  (-1.340961605310440063e-01+1.478565633296966553e-01j)  (-8.742065727710723877e-02+1.571408808231353760e-01j)
 (-2.060454636812210083e-01+1.104673668742179871e-01j)  (-1.797204613685607910e-01+1.187672093510627747e-01j)  (-1.786260604858398438e-01+1.206725910305976868e-01j)  (-1.513309180736541748e-01+1.371241807937622070e-01j)  (-1.132344454526901245e-01+1.521813720464706421e-01j)
 (-2.080301344394683838e-01+9.962875396013259888e-02j)  (-1.867309510707855225e-01+1.075877174735069275e-01j)  (-1.879539638757705688e-01+1.054061129689216614e-01j)  (-1.672779619693756104e-01+1.234002783894538879e-01j)  (-1.388307511806488037e-01+1.411004215478897095e-01j)
 (-2.093798816204071045e-01+8.882442116737365723e-02j)  (-1.928392797708511353e-01+9.565255790948867798e-02j)  (-1.954303532838821411e-01+8.905904740095138550e-02j)  (-1.813388168811798096e-01+1.069056317210197449e-01j)  (-1.625238955020904541e-01+1.239179670810699463e-01j)
 (-2.101049423217773438e-01+7.809452712535858154e-02j)  (-1.979442238807678223e-01+8.305756002664566040e-02j)  (-2.009213268756866455e-01+7.190930098295211792e-02j)  (-1.929635256528854370e-01+8.798995614051818848e-02j)  (-1.826573610305786133e-01+1.011586338281631470e-01j)
 (-2.102182209491729736e-01+6.747803837060928345e-02j)  (-2.019571065902709961e-01+6.991269439458847046e-02j)  (-2.043386697769165039e-01+5.425012856721878052e-02j)  (-2.016796916723251343e-01+6.711944937705993652e-02j)  (-1.977621018886566162e-01+7.382839918136596680e-02j)
 (-2.097351849079132080e-01+5.701255053281784058e-02j)  (-2.048038244247436523e-01+5.634023621678352356e-02j)  (-2.056412249803543091e-01+3.638239204883575439e-02j)  (-2.071181386709213257e-01+4.485768824815750122e-02j)  (-2.067013531923294067e-01+4.334034025669097900e-02j)
 (-2.086737453937530518e-01+4.673408716917037964e-02j)  (-2.064264863729476929e-01+4.247259348630905151e-02j)  (-2.048349976539611816e-01+1.860682480037212372e-02j)  (-2.090334296226501465e-01+2.184070460498332977e-02j)  (-2.087850868701934814e-01+1.139663252979516983e-02j)
 (-2.070541083812713623e-01+3.667695820331573486e-02j)  (-2.067848294973373413e-01+2.844998799264431000e-02j)  (-2.019718736410140991e-01+1.216439995914697647e-03j)  (-2.073181867599487305e-01-1.252176938578486443e-03j)  (-2.038413137197494507e-01-2.016125246882438660e-02j)
 (-2.048985660076141357e-01+2.687359973788261414e-02j)  (-2.058571428060531616e-01+1.441791001707315445e-02j)  (-1.971471905708312988e-01-1.551061030477285385e-02j)  (-2.020101845264434814e-01-2.373029477894306183e-02j)  (-1.922358572483062744e-01-4.951795563101768494e-02j)
 (-2.022314220666885376e-01+1.735445111989974976e-02j)  (-2.036409080028533936e-01+5.244775675237178802e-04j)  (-1.904962658882141113e-01-3.131759166717529297e-02j)  (-1.932917237281799316e-01-4.492448642849922180e-02j)  (-1.748382002115249634e-01-7.504753768444061279e-02j)
 (-1.990787088871002197e-01+8.147821761667728424e-03j)  (-2.001530975103378296e-01-1.308227702975273132e-02j)  (-1.821897774934768677e-01-4.597496241331100464e-02j)  (-1.814814656972885132e-01-6.421895325183868408e-02j)  (-1.529370546340942383e-01-9.545703977346420288e-02j)
 (-1.954681277275085449e-01-7.202034466899931431e-04j)  (-1.954299211502075195e-01-2.625711821019649506e-02j)  (-1.724284738302230835e-01-5.928525701165199280e-02j)  (-1.670189201831817627e-01-8.108034729957580566e-02j)  (-1.281153410673141479e-01-1.098949015140533447e-01j)
 (-1.914287358522415161e-01-9.225860238075256348e-03j)  (-1.895263493061065674e-01-3.886027634143829346e-02j)  (-1.614371240139007568e-01-7.108691334724426270e-02j)  (-1.504426300525665283e-01-9.508240967988967896e-02j)  (-1.020981892943382263e-01-1.180132105946540833e-01j)
 (-1.869908422231674194e-01-1.734777539968490601e-02j)  (-1.825151443481445312e-01-5.075999349355697632e-02j)  (-1.494581699371337891e-01-8.125702291727066040e-02j)  (-1.323633641004562378e-01-1.059248000383377075e-01j)  (-7.659112662076950073e-02-1.199777871370315552e-01j)
 (-1.821857988834381104e-01-2.506702393293380737e-02j)  (-1.744856089353561401e-01-6.183492019772529602e-02j)  (-1.367449462413787842e-01-8.971291780471801758e-02j)  (-1.134336739778518677e-01-1.134450659155845642e-01j)  (-5.312585458159446716e-02-1.164264827966690063e-01j)
 (-1.770457774400711060e-01-3.236716985702514648e-02j)  (-1.655419468879699707e-01-7.197628915309906006e-02j)  (-1.235550194978713989e-01-9.641265124082565308e-02j)  (-9.431577473878860474e-02-1.176231577992439270e-01j)  (-3.293015435338020325e-02-1.083815768361091614e-01j)
 (-1.716035604476928711e-01-3.923429548740386963e-02j)  (-1.558013856410980225e-01-8.108983188867568970e-02j)  (-1.101434975862503052e-01-1.013542637228965759e-01j)  (-7.564949989318847656e-02-1.185783296823501587e-01j)  (-1.683503948152065277e-02-9.712760150432586670e-02j)
 (-1.658923923969268799e-01-4.565700888633728027e-02j)  (-1.453920304775238037e-01-8.909742534160614014e-02j)  (-9.675684571266174316e-02-1.045740991830825806e-01j)  (-5.802214890718460083e-02-1.165587157011032104e-01j)  (-5.227772984653711319e-03-8.406909555196762085e-02j)
 (-1.599457561969757080e-01-5.162643641233444214e-02j)  (-1.344504654407501221e-01-9.593833982944488525e-02j)  (-8.362706005573272705e-02-1.061440631747245789e-01j)  (-4.194190353155136108e-02-1.119242832064628601e-01j)  (1.946275704540312290e-03-7.058487832546234131e-02j)
 (-1.537971645593643188e-01-5.713619664311408997e-02j)  (-1.231193542480468750e-01-1.015702486038208008e-01j)  (-7.096656411886215210e-02-1.061680838465690613e-01j)  (-2.781629376113414764e-02-1.051243618130683899e-01j)  (5.135595798492431641e-03-5.789511278271675110e-02j)
 (-1.474800109863281250e-01-6.218238174915313721e-02j)  (-1.115446910262107849e-01-1.059697344899177551e-01j)  (-5.896385014057159424e-02-1.047777906060218811e-01j)  (-1.593679748475551605e-02-9.667103737592697144e-02j)  (5.096264183521270752e-03-4.695510119199752808e-02j)
 (-1.410273611545562744e-01-6.676348298788070679e-02j)  (-9.987328201532363892e-02-1.091325134038925171e-01j)  (-4.777995496988296509e-02-1.021276786923408508e-01j)  (-6.470264401286840439e-03-8.711012452840805054e-02j)  (2.779405098408460617e-03-3.838622197508811951e-02j)
 (-1.344717890024185181e-01-7.088035345077514648e-02j)  (-8.825004100799560547e-02-1.110732480883598328e-01j)  (-3.754590824246406555e-02-9.838986396789550781e-02j)  (5.424758419394493103e-04-7.699148356914520264e-02j)  (-7.931573200039565563e-04-3.244945034384727478e-02j)
 (-1.278451979160308838e-01-7.453610748052597046e-02j)  (-7.681544125080108643e-02-1.118249893188476562e-01j)  (-2.836111001670360565e-02-9.374859184026718140e-02j)  (5.181017331779003143e-03-6.684034317731857300e-02j)  (-4.649972543120384216e-03-2.906156331300735474e-02j)
 (-1.211786717176437378e-01-7.773604243993759155e-02j)  (-6.570307910442352295e-02-1.114382445812225342e-01j)  (-2.029270678758621216e-02-8.839470893144607544e-02j)  (7.633330300450325012e-03-5.713135004043579102e-02j)  (-7.973917759954929352e-03-2.784913033246994019e-02j)
 (-1.145023331046104431e-01-8.048754930496215820e-02j)  (-5.503739416599273682e-02-1.099797487258911133e-01j)  (-1.337586808949708939e-02-8.252020180225372314e-02j)  (8.178208023309707642e-03-4.826666787266731262e-02j)  (-1.017804071307182312e-02-2.823113277554512024e-02j)
 (-1.078451722860336304e-01-8.279997855424880981e-02j)  (-4.493160545825958252e-02-1.075308844447135925e-01j)  (-7.614986971020698547e-03-7.631305605173110962e-02j)  (7.163453381508588791e-03-4.055938124656677246e-02j)  (-1.094638369977474213e-02-2.951808646321296692e-02j)
 (-1.012349724769592285e-01-8.468455076217651367e-02j)  (-3.548592329025268555e-02-1.041859239339828491e-01j)  (-2.985676983371376991e-03-6.995248049497604370e-02j)  (4.981275182217359543e-03-3.422290086746215820e-02j)  (-1.023758761584758759e-02-3.101437166333198547e-02j)
 (-9.469813108444213867e-02-8.615420758724212646e-02j)  (-2.678603120148181915e-02-1.000499278306961060e-01j)  (5.625174962915480137e-04-6.360468268394470215e-02j)  (2.042481442913413048e-03-2.936677262187004089e-02j)  (-8.253818377852439880e-03-3.211086615920066833e-02j)
 (-8.825960755348205566e-02-8.722350001335144043e-02j)  (-1.890190131962299347e-02-9.523655474185943604e-02j)  (3.102815477177500725e-03-5.741922184824943542e-02j)  (-1.248910091817378998e-03-2.599885128438472748e-02j)  (-5.381734110414981842e-03-3.235708549618721008e-02j)
 (-8.194280415773391724e-02-8.790840953588485718e-02j)  (-1.188693381845951080e-02-8.986574411392211914e-02j)  (4.727430641651153564e-03-5.152614787220954895e-02j)  (-4.519122187048196793e-03-2.403345890343189240e-02j)  (-2.115282462909817696e-03-3.150532394647598267e-02j)
 (-7.576948404312133789e-02-8.822624385356903076e-02j)  (-5.777456797659397125e-03-8.406125754117965698e-02j)  (5.543475039303302765e-03-4.603382945060729980e-02j)  (-7.444773800671100616e-03-2.330468595027923584e-02j)  (1.028222613967955112e-03-2.952336519956588745e-02j)
 (-6.975971162319183350e-02-8.819548785686492920e-02j)  (-5.925847217440605164e-04-7.794824242591857910e-02j)  (5.668683443218469620e-03-4.102759435772895813e-02j)  (-9.768645279109477997e-03-2.358382008969783783e-02j)  (3.587197046726942062e-03-2.657667174935340881e-02j)
 (-6.393180042505264282e-02-8.783560246229171753e-02j)  (3.665582742542028427e-03-7.165083289146423340e-02j)  (5.227095447480678558e-03-3.656914830207824707e-02j)  (-1.131028775125741959e-02-2.459955029189586639e-02j)  (5.219926591962575912e-03-2.298481203615665436e-02j)
 (-5.830228328704833984e-02-8.716695010662078857e-02j)  (7.011411711573600769e-03-6.528982520103454590e-02j)  (4.344833083450794220e-03-3.269675746560096741e-02j)  (-1.197105832397937775e-02-2.605956792831420898e-02j)  (5.746277980506420135e-03-1.916001178324222565e-02j)
 (-5.288584902882575989e-02-8.621056377887725830e-02j)  (9.474866092205047607e-03-5.898044630885124207e-02j)  (3.146104980260133743e-03-2.942611649632453918e-02j)  (-1.173354405909776688e-02-2.767209336161613464e-02j)  (5.162993445992469788e-03-1.553759071975946426e-02j)
 (-4.769535735249519348e-02-8.498805761337280273e-02j)  (1.110034435987472534e-02-5.283032730221748352e-02j)  (1.749543473124504089e-03-2.675189636647701263e-02j)  (-1.065570767968893051e-02-2.916594035923480988e-02j)  (3.632397623732686043e-03-1.250841934233903885e-02j)
 (-4.274182021617889404e-02-8.352143317461013794e-02j)  (1.194524392485618591e-02-4.693769291043281555e-02j)  (2.649771340657025576e-04-2.464980818331241608e-02j)  (-8.860404603183269501e-03-3.030788525938987732e-02j)  (1.447965041734278202e-03-1.036268379539251328e-02j)
 (-3.803442791104316711e-02-8.183295279741287231e-02j)  (1.207830291241407394e-02-4.138978570699691772e-02j)  (-1.209282781928777695e-03-2.307914756238460541e-02j)  (-6.521212402731180191e-03-3.091634251177310944e-02j)  (-1.016849651932716370e-03-9.252076037228107452e-03j)
 (-3.358054161071777344e-02-7.994499057531356812e-02j)  (1.157775241881608963e-02-3.626156970858573914e-02j)  (-2.588587580248713493e-03-2.198568172752857208e-02j)  (-3.845708211883902550e-03-3.087062016129493713e-02j)  (-3.368208184838294983e-03-9.174537844955921173e-03j)
 (-2.938574925065040588e-02-7.787989079952239990e-02j)  (1.052931789308786392e-02-3.161472082138061523e-02j)  (-3.803489962592720985e-03-2.130476571619510651e-02j)  (-1.057448680512607098e-03-3.011536225676536560e-02j)  (-5.250922404229640961e-03-9.982352145016193390e-03j)
 (-2.545389160513877869e-02-7.565984129905700684e-02j)  (9.024137631058692932e-03-2.749695628881454468e-02j)  (-4.800661001354455948e-03-2.096456475555896759e-02j)  (1.622049137949943542e-03-2.866013534367084503e-02j)  (-6.398535333573818207e-03-1.141102053225040436e-02j)
 (-2.178712189197540283e-02-7.330673187971115112e-02j)  (7.156617473810911179e-03-2.394165471196174622e-02j)  (-5.543196108192205429e-03-2.088929526507854462e-02j)  (3.990096971392631531e-03-2.657443471252918243e-02j)  (-6.667786277830600739e-03-1.312362402677536011e-02j)
 (-1.838596351444721222e-02-7.084202766418457031e-02j)  (5.022295750677585602e-03-2.096781134605407715e-02j)  (-6.010333076119422913e-03-2.100233547389507294e-02j)  (5.877290852367877960e-03-2.397867292165756226e-02j)  (-6.053357850760221481e-03-1.476346608251333237e-02j)
 (-1.524937897920608521e-02-6.828668713569641113e-02j)  (2.715750597417354584e-03-1.858030445873737335e-02j)  (-6.196633912622928619e-03-2.122914604842662811e-02j)  (7.158746477216482162e-03-2.103200927376747131e-02j)  (-4.681814461946487427e-03-1.600697077810764313e-02j)
 (-1.237484719604253769e-02-6.566100567579269409e-02j)  (3.286000282969325781e-04-1.677046529948711395e-02j)  (-6.110683549195528030e-03-2.149988152086734772e-02j)  (7.761475630104541779e-03-1.791799068450927734e-02j)  (-2.786643104627728462e-03-1.660922914743423462e-02j)
 (-9.758445434272289276e-03-6.298457086086273193e-02j)  (-2.052363706752657890e-03-1.551690697669982910e-02j)  (-5.773390643298625946e-03-2.175163663923740387e-02j)  (7.667573168873786926e-03-1.482915971428155899e-02j)  (-6.689137662760913372e-04-1.643595285713672638e-02j)
 (-7.394942454993724823e-03-6.027613207697868347e-02j)  (-4.346867091953754425e-03-1.478663086891174316e-02j)  (-5.215966142714023590e-03-2.193027362227439880e-02j)  (6.913179997354745865e-03-1.195176318287849426e-02j)  (1.350083155557513237e-03-1.547787431627511978e-02j)
 (-5.277889780700206757e-03-5.755352601408958435e-02j)  (-6.482642143964767456e-03-1.453633513301610947e-02j)  (-4.477680195122957230e-03-2.199178189039230347e-02j)  (5.583484191447496414e-03-9.451629593968391418e-03j)  (2.977020340040326118e-03-1.384630613029003143e-02j)
 (-3.399722976610064507e-03-5.483362451195716858e-02j)  (-8.396682329475879669e-03-1.471391506493091583e-02j)  (-3.603484248742461205e-03-2.190315350890159607e-02j)  (3.804301377385854721e-03-7.462223060429096222e-03j)  (3.988524898886680603e-03-1.175132580101490021e-02j)
 (-1.751863979734480381e-03-5.213226005434989929e-02j)  (-1.003623474389314651e-02-1.526010688394308090e-02j)  (-2.641594735905528069e-03-2.164277620613574982e-02j)  (1.730986987240612507e-03-6.075607612729072571e-03j)  (4.261170048266649246e-03-9.466498158872127533e-03j)
 (-3.248265711590647697e-04-4.946416988968849182e-02j)  (-1.135953329503536224e-02-1.611023582518100739e-02j)  (-1.641135313548147678e-03-2.120037004351615906e-02j)  (-4.644054861273616552e-04-5.336880218237638474e-03j)  (3.785618813708424568e-03-7.285814266651868820e-03j)
 (8.916762308217585087e-04-4.684295877814292908e-02j)  (-1.233624015003442764e-02-1.719602197408676147e-02j)  (-6.499117589555680752e-04-2.057646401226520538e-02j)  (-2.606709953397512436e-03-5.242326296865940094e-03j)  (2.663526916876435280e-03-5.479394923895597458e-03j)
 (1.908623846247792244e-03-4.428106918931007385e-02j)  (-1.294760964810848236e-02-1.844740472733974457e-02j)  (2.875976497307419777e-04-1.978150010108947754e-02j)  (-4.530956968665122986e-03-5.741298664361238480e-03j)  (1.088330056518316269e-03-4.254453815519809723e-03j)
 (2.737579867243766785e-03-4.178974404931068420e-02j)  (-1.318637747317552567e-02-1.979434303939342499e-02j)  (1.131978351622819901e-03-1.883459836244583130e-02j)  (-6.094439886510372162e-03-6.741533055901527405e-03j)  (-6.866533658467233181e-04-3.726973896846175194e-03j)
 (3.390584141016006470e-03-3.937903791666030884e-02j)  (-1.305637322366237640e-02-2.116854488849639893e-02j)  (1.850289641879498959e-03-1.776206120848655701e-02j)  (-7.186699658632278442e-03-8.117391727864742279e-03j)  (-2.387692453339695930e-03-3.907808568328619003e-03j)
 (3.880046540871262550e-03-3.705778345465660095e-02j)  (-1.257189549505710602e-02-2.250508591532707214e-02j)  (2.417115727439522743e-03-1.659566722810268402e-02j)  (-7.736760191619396210e-03-9.720317088067531586e-03j)  (-3.761657979339361191e-03-4.704697057604789734e-03j)
 (4.218641668558120728e-03-3.483360633254051208e-02j)  (-1.175684761255979538e-02-2.374390140175819397e-02j)  (2.815235871821641922e-03-1.537087839096784592e-02j)  (-7.717184722423553467e-03-1.139066182076931000e-02j)  (-4.612556658685207367e-03-5.939315538853406906e-03j)
 (4.419209435582160950e-03-3.271295130252838135e-02j)  (-1.064367964863777161e-02-2.483108639717102051e-02j)  (3.035913454368710518e-03-1.412498392164707184e-02j)  (-7.144749164581298828e-03-1.296995859593153000e-02j)  (-4.828419070690870285e-03-7.376349531114101410e-03j)
 (4.494653549045324326e-03-3.070107288658618927e-02j)  (-9.272158145904541016e-03-2.572001703083515167e-02j)  (3.078807378187775612e-03-1.289529260247945786e-02j)  (-6.077802740037441254e-03-1.431273017078638077e-02j)  (-4.394964780658483505e-03-8.759933523833751678e-03j)
 (4.457850009202957153e-03-2.880208939313888550e-02j)  (-7.688000798225402832e-03-2.637223154306411743e-02j)  (2.951537258923053741e-03-1.171743497252464294e-02j)  (-4.610603209584951401e-03-1.529696211218833923e-02j)  (-3.394487546756863594e-03-9.851886890828609467e-03j)
 (4.321557004004716873e-03-2.701900340616703033e-02j)  (-5.941417068243026733e-03-2.675809711217880249e-02j)  (2.668934175744652748e-03-1.062382198870182037e-02j)  (-2.865149872377514839e-03-1.583251915872097015e-02j)  (-1.990631688386201859e-03-1.046612206846475601e-02j)
 (4.098329227417707443e-03-2.535374090075492859e-02j)  (-4.085585009306669235e-03-2.685721963644027710e-02j)  (2.252025995403528214e-03-9.642341174185276031e-03j)  (-9.811865165829658508e-04-1.586693152785301208e-02j)  (-4.017251776531338692e-04-1.049430575221776962e-02j)
 (3.800438949838280678e-03-2.380720898509025574e-02j)  (-2.175108995288610458e-03-2.665861137211322784e-02j)  (1.726809772662818432e-03-8.795305155217647552e-03j)  (8.948302129283547401e-04-1.538821030408143997e-02j)  (1.133062527514994144e-03-9.919326752424240112e-03j)
 (3.439803374931216240e-03-2.237933687865734100e-02j)  (-2.644959313329309225e-04-2.616061642765998840e-02j)  (1.122876070439815521e-03-8.098699152469635010e-03j)  (2.620947547256946564e-03-1.442456431686878204e-02j)  (2.389574889093637466e-03-8.814975619316101074e-03j)
 (3.027915721759200096e-03-2.106913737952709198e-02j)  (1.593313761986792088e-03-2.537060156464576721e-02j)  (4.719451244454830885e-04-7.561736274510622025e-03j)  (4.070286173373460770e-03-1.304112002253532410e-02j)  (3.191233845427632332e-03-7.332298438996076584e-03j)
 (2.575785852968692780e-03-1.987476646900177002e-02j)  (3.348326310515403748e-03-2.430442348122596741e-02j)  (-1.936183252837508917e-04-7.186725270003080368e-03j)  (5.140192341059446335e-03-1.133397966623306274e-02j)  (3.433656645938754082e-03-5.675034131854772568e-03j)
 (2.093884395435452461e-03-1.879358850419521332e-02j)  (4.954752512276172638e-03-2.298570424318313599e-02j)  (-8.422503597103059292e-04-6.969245150685310364e-03j)  (5.759335123002529144e-03-9.422128088772296906e-03j)  (3.097960259765386581e-03-4.068037960678339005e-03j)
 (1.592095592059195042e-03-1.782224141061306000e-02j)  (6.372117903083562851e-03-2.144492045044898987e-02j)  (-1.444533583708107471e-03-6.898598279803991318e-03j)  (5.892273969948291779e-03-7.437843363732099533e-03j)  (2.251136815175414085e-03-2.723515266552567482e-03j)
 (1.079676323570311069e-03-1.695670746266841888e-02j)  (7.566198240965604782e-03-1.971835270524024963e-02j)  (-1.974393147975206375e-03-6.958519108593463898e-03j)  (5.541224032640457153e-03-5.516356322914361954e-03j)  (1.033811480738222599e-03-1.810066169127821922e-03j)
 (5.652213585563004017e-04-1.619238033890724182e-02j)  (8.509763516485691071e-03-1.784691028296947479e-02j)  (-2.410098444670438766e-03-7.128091529011726379e-03j)  (4.744959529489278793e-03-3.785563865676522255e-03j)  (-3.624679229687899351e-04-1.428994233720004559e-03j)
 (5.663628689944744110e-05-1.552414335310459137e-02j)  (9.183119982481002808e-03-1.587487570941448212e-02j)  (-2.735035493969917297e-03-7.382831536233425140e-03j)  (3.575010458007454872e-03-2.356540178880095482e-03j)  (-1.724803703837096691e-03-1.601140014827251434e-03j)
 (-4.388837551232427359e-04-1.494643557816743851e-02j)  (9.574435651302337646e-03-1.384859438985586166e-02j)  (-2.938230987638235092e-03-7.695878390222787857e-03j)  (2.129496308043599129e-03-1.315544941462576389e-03j)  (-2.850863384082913399e-03-2.265886869281530380e-03j)
 (-9.148682001978158951e-04-1.445332635194063187e-02j)  (9.679849259555339813e-03-1.181515306234359741e-02j)  (-3.014608751982450485e-03-8.039246313273906708e-03j)  (5.251204129308462143e-04-7.180796237662434578e-04j)  (-3.578405128791928291e-03-3.292158478870987892e-03j)
 (-1.365579082630574703e-03-1.403858512639999390e-02j)  (9.503372013568878174e-03-9.821067564189434052e-03j)  (-2.964986488223075867e-03-8.385076187551021576e-03j)  (-1.112041762098670006e-03-5.853894399479031563e-04j)  (-3.808150999248027802e-03-4.499482456594705582e-03j)
 (-1.786012900993227959e-03-1.369575131684541702e-02j)  (9.056579321622848511e-03-7.911033928394317627e-03j)  (-2.795814070850610733e-03-8.706834167242050171e-03j)  (-2.656242344528436661e-03-9.036118281073868275e-04j)  (-3.516829572618007660e-03-5.685778334736824036e-03j)
 (-2.171896398067474365e-03-1.341820508241653442e-02j)  (8.358112536370754242e-03-6.126748863607645035e-03j)  (-2.518681576475501060e-03-8.980415761470794678e-03j)  (-3.991516772657632828e-03-1.625576289370656013e-03j)  (-2.758723916485905647e-03-6.657622288912534714e-03j)
 (-2.519677625969052315e-03-1.319922879338264465e-02j)  (7.433008868247270584e-03-4.505849909037351608e-03j)  (-2.149620559066534042e-03-9.185095317661762238e-03j)  (-5.020196549594402313e-03-2.675059251487255096e-03j)  (-1.655789674259722233e-03-7.258499506860971451e-03j)
 (-2.826509531587362289e-03-1.303207594901323318e-02j)  (6.311874371021986008e-03-3.080982947722077370e-03j)  (-1.708238152787089348e-03-9.304312057793140411e-03j)  (-5.669863894581794739e-03-3.953123930841684341e-03j)  (-3.780666156671941280e-04-7.390947546809911728e-03j)
 (-3.090232145041227341e-03-1.291002426296472549e-02j)  (5.029937252402305603e-03-1.879031886346638203e-03j)  (-1.216726726852357388e-03-9.326232597231864929e-03j)  (-5.898267030715942383e-03-5.346026737242937088e-03j)  (8.825053810141980648e-04-7.029492408037185669e-03j)
 (-3.309346502646803856e-03-1.282643806189298630e-02j)  (3.625992918387055397e-03-9.205128299072384834e-04j)  (-6.987937376834452152e-04-9.244101122021675110e-03j)  (-5.695867352187633514e-03-6.734065245836973190e-03j)  (1.940873335115611553e-03-6.222702562808990479e-03j)
 (-3.482987405732274055e-03-1.277482230216264725e-02j)  (2.141288248822093010e-03-2.191572566516697407e-04j)  (-1.785619533620774746e-04-9.056357666850090027e-03j)  (-5.085885990411043167e-03-8.000689558684825897e-03j)  (2.645977307111024857e-03-5.084315780550241470e-03j)
 (-3.610889893025159836e-03-1.274886634200811386e-02j)  (6.183584919199347496e-04+2.183179021812975407e-04j)  (3.205130342394113541e-04-8.766518905758857727e-03j)  (-4.121892619878053665e-03-9.041193872690200806e-03j)  (2.902238862589001656e-03-3.774986369535326958e-03j)
 (-3.693355480208992958e-03-1.274249423295259476e-02j)  (-9.001379949040710926e-04+3.922480100300163031e-04j)  (7.766616181470453739e-04-8.382849395275115967e-03j)  (-2.883168635889887810e-03-9.770336560904979706e-03j)  (2.682411111891269684e-03-2.477552043274044991e-03j)
 (-3.731211880221962929e-03-1.274990476667881012e-02j)  (-2.372565213590860367e-03+3.098704619333148003e-04j)  (1.170713803730905056e-03-7.917835377156734467e-03j)  (-1.468237605877220631e-03-1.012836582958698273e-02j)  (2.030093222856521606e-03-1.369589008390903473e-03j)
 (-3.725774353370070457e-03-1.276560500264167786e-02j)  (-3.759402083232998848e-03-1.500557755207410082e-05j)  (1.486871158704161644e-03-7.387490477412939072e-03j)  (1.292218712478643283e-05-1.008499693125486374e-02j)  (1.051778323017060757e-03-5.973416846245527267e-04j)
 (-3.678800771012902260e-03-1.278444845229387283e-02j)  (-5.024256184697151184e-03-5.624970654025673866e-04j)  (1.713308622129261494e-03-6.810522638261318207e-03j)  (1.447370625101029873e-03-9.641126729547977448e-03j)  (-1.001803611870855093e-04-2.548257471062242985e-04j)
 (-3.592448774725198746e-03-1.280165463685989380e-02j)  (-6.134773138910531998e-03-1.307295635342597961e-03j)  (1.842583413235843182e-03-6.207418162375688553e-03j)  (2.727759536355733871e-03-8.828157559037208557e-03j)  (-1.250979839824140072e-03-3.710566670633852482e-04j)
 (-3.469229908660054207e-03-1.281283982098102570e-02j)  (-7.063418161123991013e-03-2.219446701928973198e-03j)  (1.871841377578675747e-03-5.599465221166610718e-03j)  (3.760306164622306824e-03-7.705063093453645706e-03j)  (-2.229590201750397682e-03-9.071071981452405453e-04j)
 (-3.311963751912117004e-03-1.281402911990880966e-02j)  (-7.788119371980428696e-03-3.265236970037221909e-03j)  (1.802815124392509460e-03-5.007775034755468369e-03j)  (4.471602384001016617e-03-6.353433709591627121e-03j)  (-2.893877448514103889e-03-1.763219130225479603e-03j)
 (-3.123730886727571487e-03-1.280167419463396072e-02j)  (-8.292745798826217651e-03-4.408163018524646759e-03j)  (1.641619717702269554e-03-4.452335182577371597e-03j)  (4.813769366592168808e-03-4.870922304689884186e-03j)  (-3.150963690131902695e-03-2.794717904180288315e-03j)
 (-2.907827729359269142e-03-1.277266163378953934e-02j)  (-8.567427285015583038e-03-5.609955172985792160e-03j)  (1.398362452164292336e-03-3.951142076402902603e-03j)  (4.767609294503927231e-03-3.363598138093948364e-03j)  (-2.969929249957203865e-03-3.834213363006711006e-03j)
 (-2.667719498276710510e-03-1.272431667894124985e-02j)  (-8.608690463006496429e-03-6.831629201769828796e-03j)  (1.086585223674774170e-03-3.519439604133367538e-03j)  (4.343544598668813705e-03-1.937814056873321533e-03j)  (-2.385148778557777405e-03-4.716700874269008636e-03j)
 (-2.406996209174394608e-03-1.265440788120031357e-02j)  (-8.419439196586608887e-03-8.034537546336650848e-03j)  (7.225702865980565548e-04-3.169101895764470100e-03j)  (3.580325050279498100e-03-6.921885069459676743e-04j)  (-1.489956746809184551e-03-5.303819663822650909e-03j)
 (-2.129328669980168343e-03-1.256113965064287186e-02j)  (-8.008746430277824402e-03-9.181388653814792633e-03j)  (3.245422558393329382e-04-2.908181399106979370e-03j)  (2.541628433391451836e-03+2.896883233916014433e-04j)  (-4.217593232169747353e-04-5.503717344254255295e-03j)
 (-1.838426222093403339e-03-1.244314853101968765e-02j)  (-7.391503546386957169e-03-1.023721415549516678e-02j)  (-8.819650975055992603e-05-2.740636933594942093e-03j)  (1.310852472670376301e-03+9.452989907003939152e-04j)  (6.590510602109134197e-04-5.283698439598083496e-03j)
 (-1.537995878607034683e-03-1.229949202388525009e-02j)  (-6.587913259863853455e-03-1.117025874555110931e-02j)  (-4.961572121828794479e-04-2.666248241439461708e-03j)  (-1.548513682791963220e-05+1.237559248693287373e-03j)  (1.593165099620819092e-03-4.673920571804046631e-03j)
 (-1.231704372912645340e-03-1.212963555008172989e-02j)  (-5.622852127999067307e-03-1.195276249200105667e-02j)  (-8.805432007648050785e-04-2.680721459910273552e-03j)  (-1.335221808403730392e-03+1.157198566943407059e-03j)  (2.245817333459854126e-03-3.761783242225646973e-03j)
 (-9.231419535353779793e-04-1.193343568593263626e-02j)  (-4.525119904428720474e-03-1.256163045763969421e-02j)  (-1.224077655933797359e-03-2.775970613583922386e-03j)  (-2.548324875533580780e-03+7.230146438814699650e-04j)  (2.526202239096164703e-03-2.677988260984420776e-03j)
 (-6.157880416139960289e-04-1.171112060546875000e-02j)  (-3.326602745801210403e-03-1.297896075993776321e-02j)  (-1.511745154857635498e-03-2.940563019365072250e-03j)  (-3.564381273463368416e-03-1.998144034587312490e-05j)  (2.400066703557968140e-03-1.576486160047352314e-03j)
 (-3.129808173980563879e-04-1.146327145397663116e-02j)  (-2.061363309621810913e-03-1.319242920726537704e-02j)  (-1.731415628455579281e-03-3.160303924232721329e-03j)  (-4.309244919568300247e-03-1.004357356578111649e-03j)  (1.893753535114228725e-03-6.113626877777278423e-04j)
 (-1.788847839634399861e-05-1.119079161435365677e-02j)  (-7.646931335330009460e-04-1.319551840424537659e-02j)  (-1.874326844699680805e-03-3.418930806219577789e-03j)  (-4.730360116809606552e-03-2.145673381164669991e-03j)  (1.089253695681691170e-03+8.588714990764856339e-05j)
 (2.665160573087632656e-04-1.089488901197910309e-02j)  (5.278530297800898552e-04-1.298758946359157562e-02j)  (-1.935406704433262348e-03-3.698886372148990631e-03j)  (-4.800380673259496689e-03-3.349088830873370171e-03j)  (1.111541569116525352e-04+4.253571969456970692e-04j)
 (5.374777247197926044e-04-1.057704444974660873e-02j)  (1.781412400305271149e-03-1.257379353046417236e-02j)  (-1.913422718644142151e-03-3.982134163379669189e-03j)  (-4.518843721598386765e-03-4.516645334661006927e-03j)  (-8.924573776312172413e-04+3.712786710821092129e-04j)
 (7.924785022623836994e-04-1.023898273706436157e-02j)  (2.962735947221517563e-03-1.196483895182609558e-02j)  (-1.810958608984947205e-03-4.250975791364908218e-03j)  (-3.911802079528570175e-03-5.554676055908203125e-03j)  (-1.772221643477678299e-03-5.361707371775992215e-05j)
 (1.029254170134663582e-03-9.882645681500434875e-03j)  (4.041050560772418976e-03-1.117660291492938995e-02j)  (-1.634219312109053135e-03-4.488843493163585663e-03j)  (-3.029469400644302368e-03-6.380778271704912186e-03j)  (-2.399547258391976357e-03-7.724219467490911484e-04j)
 (1.245807274244725704e-03-9.510160423815250397e-03j)  (4.988843109458684921e-03-1.022962480783462524e-02j)  (-1.392678590491414070e-03-4.681018181145191193e-03j)  (-1.942091621458530426e-03-6.929841358214616776e-03j)  (-2.685224637389183044e-03-1.666278811171650887e-03j)
 (1.440417254343628883e-03-9.123807772994041443e-03j)  (5.782541818916797638e-03-9.148477576673030853e-03j)  (-1.098585664294660091e-03-4.815259482711553574e-03j)  (-7.343749166466295719e-04-7.158686872571706772e-03j)  (-2.591933123767375946e-03-2.592584118247032166e-03j)
 (1.611648243851959705e-03-8.725996129214763641e-03j)  (6.403086706995964050e-03-7.961039431393146515e-03j)  (-7.663576398044824600e-04-4.882307257503271103e-03j)  (5.010907188989222050e-04-7.048997096717357635e-03j)  (-2.138906158506870270e-03-3.406390314921736717e-03j)
 (1.758352736942470074e-03-8.319225162267684937e-03j)  (6.836366374045610428e-03-6.697698496282100677e-03j)  (-4.118846845813095570e-04-4.876241553574800491e-03j)  (1.670905039645731449e-03-6.608336232602596283e-03j)  (-1.398190273903310299e-03-3.981807734817266464e-03j)
 (1.879673218354582787e-03-7.906057871878147125e-03j)  (7.073519285768270493e-03-5.390494596213102341e-03j)  (-5.178194987820461392e-05-4.794688895344734192e-03j)  (2.687891479581594467e-03-5.869216751307249069e-03j)  (-4.831892438232898712e-04-4.230261314660310745e-03j)
 (1.975041115656495094e-03-7.489093113690614700e-03j)  (7.111089769750833511e-03-4.072236828505992889e-03j)  (2.973782829940319061e-04-4.638860467821359634e-03j)  (3.477565478533506393e-03-4.886305425316095352e-03j)  (4.687034524977207184e-04-4.112961702048778534e-03j)
 (2.044172491878271103e-03-7.070935331284999847e-03j)  (6.951038725674152374e-03-2.775610191747546196e-03j)  (6.198195042088627815e-04-4.413433838635683060e-03j)  (3.983562346547842026e-03-3.732009092345833778e-03j)  (1.316734706051647663e-03-3.645854769274592400e-03j)
 (2.087061526253819466e-03-6.654166150838136673e-03j)  (6.600609049201011658e-03-1.532302238047122955e-03j)  (9.012653026729822159e-04-4.126274958252906799e-03j)  (4.171630833297967911e-03-2.490786602720618248e-03j)  (1.937599154189229012e-03-2.896428108215332031e-03j)
 (2.103972481563687325e-03-6.241319701075553894e-03j)  (6.072053685784339905e-03-3.721682587638497353e-04j)  (1.129564479924738407e-03-3.788023255765438080e-03j)  (4.031913820654153824e-03-1.252636313438415527e-03j)  (2.243361435830593109e-03-1.972979400306940079e-03j)
 (2.095427596941590309e-03-5.834857001900672913e-03j)  (5.382235161960124969e-03+6.775424699299037457e-04j)  (1.295210327953100204e-03-3.411560319364070892e-03j)  (3.579367883503437042e-03-1.062530791386961937e-04j)  (2.193897729739546776e-03-1.008032471872866154e-03j)
 (2.062195446342229843e-03-5.437142215669155121e-03j)  (4.552106373012065887e-03+1.592878601513803005e-03j)  (1.391731435433030128e-03-3.011382184922695160e-03j)  (2.852318575605750084e-03+8.676251163706183434e-04j)  (1.802111626602709293e-03-1.384305796818807721e-04j)
 (2.005275106057524681e-03-5.050422623753547668e-03j)  (3.606092883273959160e-03+2.353781601414084435e-03j)  (1.415940118022263050e-03-2.602908061817288399e-03j)  (1.909277751110494137e-03+1.602187985554337502e-03j)  (1.131260069087147713e-03+5.149131757207214832e-04j)
 (1.925880787894129753e-03-4.676806274801492691e-03j)  (2.571390476077795029e-03+2.944568172097206116e-03j)  (1.368027762509882450e-03-2.201760653406381607e-03j)  (8.242896874435245991e-04+2.049401169642806053e-03j)  (2.849005104508250952e-04+8.646261412650346756e-04j)
 (1.825423329137265682e-03-4.318247083574533463e-03j)  (1.477199490182101727e-03+3.354289801791310310e-03j)  (1.251504756510257721e-03-1.823045313358306885e-03j)  (-3.188289701938629150e-04+2.183383796364068985e-03j)  (-6.089558009989559650e-04+8.692921255715191364e-04j)
 (1.705491333268582821e-03-3.976527135819196701e-03j)  (3.539170138537883759e-04+3.576959716156125069e-03j)  (1.072991872206330299e-03-1.480662729591131210e-03j)  (-1.432910095900297165e-03+2.002083463594317436e-03j)  (-1.417069113813340664e-03+5.389200523495674133e-04j)
 (1.567831961438059807e-03-3.653243649750947952e-03j)  (-7.676914683543145657e-04+3.611647756770253181e-03j)  (8.418720681220293045e-04-1.186687732115387917e-03j)  (-2.434026449918746948e-03+1.527140033431351185e-03j)  (-2.020698506385087967e-03-6.724119884893298149e-05j)
 (1.414329162798821926e-03-3.349797334522008896e-03j)  (-1.857318449765443802e-03+3.462436376139521599e-03j)  (5.698216264136135578e-04-9.508384973742067814e-04j)  (-3.247760469093918800e-03+8.019754313863813877e-04j)  (-2.332920208573341370e-03-8.501135744154453278e-04j)
 (1.246982836164534092e-03-3.067382378503680229e-03j)  (-2.885917667299509048e-03+3.138245316222310066e-03j)  (2.702427154872566462e-04-7.800603052601218224e-04j)  (-3.814681433141231537e-03-1.117268329835496843e-04j)  (-2.311019692569971085e-03-1.685942290350794792e-03j)
 (1.067886943928897381e-03-2.806978998705744743e-03j)  (-3.826461732387542725e-03+2.652531256899237633e-03j)  (-4.237491884850896895e-05-6.782409618608653545e-04j)  (-4.094636533409357071e-03-1.138871419243514538e-03j)  (-1.962203299626708031e-03-2.444880548864603043e-03j)
 (8.792072767391800880e-04-2.569349482655525208e-03j)  (-4.654637072235345840e-03+2.022869419306516647e-03j)  (-3.531347028911113739e-04-6.460699951276183128e-04j)  (-4.069539718329906464e-03-2.196747809648513794e-03j)  (-1.341874245554208755e-03-3.010224318131804466e-03j)
 (6.831596838310360909e-04-2.355033298954367638e-03j)  (-5.349457263946533203e-03+1.270431559532880783e-03j)  (-6.474236724898219109e-04-6.810451159253716469e-04j)  (-3.744478337466716766e-03-3.201331710442900658e-03j)  (-5.448281299322843552e-04-3.295457689091563225e-03j)
 (4.819878959096968174e-04-2.164347097277641296e-03j)  (-5.893777590245008469e-03+4.193761269561946392e-04j)  (-9.115822031162679195e-04-7.776247803121805191e-04j)  (-3.147064009681344032e-03-4.073610063642263412e-03j)  (3.092428960371762514e-04-3.256625728681683540e-03j)
 (2.779421920422464609e-04-1.997384475544095039e-03j)  (-6.274704821407794952e-03-5.038331728428602219e-04j)  (-1.133522135205566883e-03-9.275183547288179398e-04j)  (-2.325104782357811928e-03-4.745459184050559998e-03j)  (1.093730912543833256e-03-2.898275619372725487e-03j)
 (7.325797923840582371e-05-1.854020287282764912e-03j)  (-6.483885925263166428e-03-1.471161376684904099e-03j)  (-1.303266501054167747e-03-1.120098866522312164e-03j)  (-1.342786359600722790e-03-5.164639558643102646e-03j)  (1.693884143605828285e-03-2.272171666845679283e-03j)
 (-1.298645074712112546e-04-1.733913668431341648e-03j)  (-6.517671514302492142e-03-2.453767927363514900e-03j)  (-1.413385733030736446e-03-1.342918490990996361e-03j)  (-2.756710455287247896e-04-5.298543255776166916e-03j)  (2.023594919592142105e-03-1.469065318815410137e-03j)
 (-3.292799519840627909e-04-1.636515604332089424e-03j)  (-6.377155892550945282e-03-3.422785084694623947e-03j)  (-1.459313323721289635e-03-1.582302036695182323e-03j)  (7.951045990921556950e-04-5.136426072567701340e-03j)  (2.037758706137537956e-03-6.048196228221058846e-04j)
 (-5.229167873039841652e-04-1.561076031066477299e-03j)  (-6.068087648600339890e-03-4.350084345787763596e-03j)  (-1.439526095055043697e-03-1.823991304263472557e-03j)  (1.788984402082860470e-03-4.689979366958141327e-03j)  (1.738433842547237873e-03+1.970014418475329876e-04j)
 (-7.087948615662753582e-04-1.506653847172856331e-03j)  (-5.600659642368555069e-03-5.209018010646104813e-03j)  (-1.355582964606583118e-03-2.053809585049748421e-03j)  (2.632037969306111336e-03-3.992208279669284821e-03j)  (1.173974247649312019e-03+8.234672131948173046e-04j)
 (-8.850423037074506283e-04-1.472127856686711311e-03j)  (-4.989181179553270340e-03-5.975107196718454361e-03j)  (-1.212021801620721817e-03-2.258315449580550194e-03j)  (3.262444399297237396e-03-3.094729967415332794e-03j)  (4.313446115702390671e-04+1.188829541206359863e-03j)
 (-1.049910672008991241e-03-1.456208992749452591e-03j)  (-4.251649603247642517e-03-6.626667920500040054e-03j)  (-1.016119495034217834e-03-2.425418933853507042e-03j)  (3.635010682046413422e-03-2.063697902485728264e-03j)  (-3.771686169784516096e-04+1.246868050657212734e-03j)
 (-1.201788894832134247e-03-1.457453239709138870e-03j)  (-3.409224562346935272e-03-7.145351730287075043e-03j)  (-7.775277481414377689e-04-2.544926712289452553e-03j)  (3.724395763128995895e-03-9.746849536895751953e-04j)  (-1.130826771259307861e-03+9.972632396966218948e-04j)
 (-1.339216367341578007e-03-1.474277116358280182e-03j)  (-2.485627774149179459e-03-7.516595069319009781e-03j)  (-5.078035173937678337e-04-2.608997514471411705e-03j)  (3.526813350617885590e-03+9.309143933933228254e-05j)  (-1.718362444080412388e-03+4.851247940678149462e-04j)
 (-1.460893894545733929e-03-1.504971995018422604e-03j)  (-1.506480970419943333e-03-7.729959674179553986e-03j)  (-2.198539295932278037e-04-2.612484619021415710e-03j)  (3.060100832954049110e-03+1.062756404280662537e-03j)  (-2.054303884506225586e-03-2.061744016828015447e-04j)
 (-1.565693179145455360e-03-1.547720516100525856e-03j)  (-4.986025160178542137e-04-7.779361214488744736e-03j)  (7.267609180416911840e-05-2.553150523453950882e-03j)  (2.362167695537209511e-03+1.865529571659862995e-03j)  (-2.091312082484364510e-03-9.677308262325823307e-04j)
 (-1.652665436267852783e-03-1.600613817572593689e-03j)  (5.107204779051244259e-04-7.663178723305463791e-03j)  (3.560456971172243357e-04-2.431745640933513641e-03j)  (1.487952889874577522e-03+2.445813734084367752e-03j)  (-1.826757099479436874e-03-1.681469148024916649e-03j)
 (-1.721047214232385159e-03-1.661668065935373306e-03j)  (1.494463183917105198e-03-7.384245749562978745e-03j)  (6.170599954202771187e-04-2.251948928460478783e-03j)  (5.051376065239310265e-04+2.765244338661432266e-03j)  (-1.302626100368797779e-03-2.237677806988358498e-03j)
 (-1.770266564562916756e-03-1.728842151351273060e-03j)  (2.426578896120190620e-03-6.949722766876220703e-03j)  (8.436821517534554005e-04-2.020170912146568298e-03j)  (-5.110576166771352291e-04+2.805409952998161316e-03j)  (-5.988492048345506191e-04-2.551123965531587601e-03j)
 (-1.799945021048188210e-03-1.800055615603923798e-03j)  (3.282679244875907898e-03-6.370857357978820801e-03j)  (1.025587436743080616e-03-1.745234476402401924e-03j)  (-1.483589992858469486e-03+2.569049829617142677e-03j)  (1.789040106814354658e-04-2.573386533185839653e-03j)
 (-1.809900626540184021e-03-1.873206463642418385e-03j)  (4.040665458887815475e-03-5.662637297064065933e-03j)  (1.154634868726134300e-03-1.437942497432231903e-03j)  (-2.339394995942711830e-03+2.079656347632408142e-03j)  (9.151011472567915916e-04-2.299628686159849167e-03j)
 (-1.800147350877523422e-03-1.946188509464263916e-03j)  (4.681289196014404297e-03-4.843349568545818329e-03j)  (1.225233892910182476e-03-1.110558165237307549e-03j)  (-3.014834364876151085e-03+1.379524357616901398e-03j)  (1.501517370343208313e-03-1.768870395608246326e-03j)
 (-1.770894508808851242e-03-2.016909653320908546e-03j)  (5.188631825149059296e-03-3.934059292078018188e-03j)  (1.234591472893953323e-03-7.762191817164421082e-04j)  (-3.460388863459229469e-03+5.264123901724815369e-04j)  (1.853155437856912613e-03-1.057782210409641266e-03j)
 (-1.722543151117861271e-03-2.083308063447475433e-03j)  (5.550492089241743088e-03-2.958017168566584587e-03j)  (1.182825886644423008e-03-4.483144148252904415e-04j)  (-3.644250100478529930e-03-4.109279252588748932e-04j)  (1.920580165460705757e-03-2.689827524591237307e-04j)
 (-1.655682804994285107e-03-2.143370453268289566e-03j)  (5.758669227361679077e-03-1.940017915330827236e-03j)  (1.072946120984852314e-03-1.398523017996922135e-04j)  (-3.554554190486669540e-03-1.358003821223974228e-03j)  (1.696883002296090126e-03+4.843805800192058086e-04j)
 (-1.571085187606513500e-03-2.195146866142749786e-03j)  (5.809139460325241089e-03-9.057256975211203098e-04j)  (9.106957004405558109e-04+1.371507241856306791e-04j)  (-3.200101200491189957e-03-2.240218454971909523e-03j)  (1.218300894834101200e-03+1.095460145734250546e-03j)
 (-1.469697337597608566e-03-2.236767206341028214e-03j)  (5.702116526663303375e-03+1.190177863463759422e-04j)  (7.042693905532360077e-04+3.722328983712941408e-04j)  (-2.609521150588989258e-03-2.988466992974281311e-03j)  (5.584588507190346718e-04+1.479448517784476280e-03j)
 (-1.352634048089385033e-03-2.266455674543976784e-03j)  (5.442004185169935226e-03+1.108880853280425072e-03j)  (4.639165999833494425e-04+5.569748464040458202e-04j)  (-1.828962122090160847e-03-3.544273320585489273e-03j)  (-1.828569511417299509e-04+1.585919060744345188e-03j)
 (-1.221167622134089470e-03-2.282545203343033791e-03j)  (5.037235561758279800e-03+2.039709594100713730e-03j)  (2.014502824749797583e-04+6.853906088508665562e-04j)  (-9.184847585856914520e-04-3.864088561385869980e-03j)  (-8.946887683123350143e-04+1.405978342518210411e-03j)
 (-1.076717860996723175e-03-2.283490262925624847e-03j)  (4.500009119510650635e-03+2.889156807214021683e-03j)  (-7.031618588371202350e-05+7.542031817138195038e-04j)  (5.255390715319663286e-05-3.922435920685529709e-03j)  (-1.471414580009877682e-03+9.732197504490613937e-04j)
 (-9.208408882841467857e-04-2.267878968268632889e-03j)  (3.845929400995373726e-03+3.637256333604454994e-03j)  (-3.381774004083126783e-04+7.629930041730403900e-04j)  (1.010776148177683353e-03-3.713676938787102699e-03j)  (-1.828324398957192898e-03+3.583922225516289473e-04j)
 (-7.552161696366965771e-04-2.234444022178649902e-03j)  (3.093558596447110176e-03+4.266930278390645981e-03j)  (-5.891614709980785847e-04+7.142118411138653755e-04j)  (1.884318189695477486e-03-3.252279711887240410e-03j)  (-1.913974527269601822e-03-3.413753292988985777e-04j)
 (-5.816335906274616718e-04-2.182073192670941353e-03j)  (2.263899194076657295e-03+4.764412529766559601e-03j)  (-8.111433126032352448e-04+6.130621768534183502e-04j)  (2.608208218589425087e-03-2.571578137576580048e-03j)  (-1.717524137347936630e-03-1.017158268950879574e-03j)
 (-4.019796906504780054e-04-2.109816996380686760e-03j)  (1.379814464598894119e-03+5.119583103805780411e-03j)  (-9.934174595400691032e-04+4.672476497944444418e-04j)  (3.129186807200312614e-03-1.721129985526204109e-03j)  (-1.270011300221085548e-03-1.564445788972079754e-03j)
 (-2.182228345191106200e-04-2.016897313296794891e-03j)  (4.654089570976793766e-04+5.326202604919672012e-03j)  (-1.127203693613409996e-03+2.866061113309115171e-04j)  (3.409616881981492043e-03-7.628808962181210518e-04j)  (-6.394291413016617298e-04-1.898568938486278057e-03j)
 (-3.239835859858430922e-05-1.902712974697351456e-03j)  (-4.546196432784199715e-04+5.382041912525892258e-03j)  (-1.206061569973826408e-03+8.264279313152655959e-05j)  (3.430192358791828156e-03+2.335713506909087300e-04j)  (7.962290692375972867e-05-1.967076910659670830e-03j)
 (1.534069306217133999e-04-1.766844186931848526e-03j)  (-1.355635933578014374e-03+5.288905929774045944e-03j)  (-1.226195017807185650e-03-1.320151932304725051e-04j)  (3.191259922459721565e-03+1.196249737404286861e-03j)  (7.801442407071590424e-04-1.757257152348756790e-03j)
 (3.370705235283821821e-04-1.609057188034057617e-03j)  (-2.213714411482214928e-03+5.052552092820405960e-03j)  (-1.186632318422198296e-03-3.442171728238463402e-04j)  (2.712659072130918503e-03+2.056212164461612701e-03j)  (1.358667388558387756e-03-1.297721872106194496e-03j)
 (5.164500907994806767e-04-1.429305877536535263e-03j)  (-3.006262239068746567e-03+4.682506900280714035e-03j)  (-1.089273020625114441e-03-5.409123841673135757e-04j)  (2.032107207924127579e-03+2.752701519057154655e-03j)  (1.730557065457105637e-03-6.538747693412005901e-04j)
 (6.893996032886207104e-04-1.227732864208519459e-03j)  (-3.712600329890847206e-03+4.191782791167497635e-03j)  (-9.387992322444915771e-04-7.097694906406104565e-04j)  (1.202258048579096794e-03+3.237649099901318550e-03j)  (1.842418103478848934e-03+8.203614561352878809e-05j)
 (8.537850808352231979e-04-1.004668883979320526e-03j)  (-4.314488265663385391e-03+3.596512600779533386e-03j)  (-7.424553041346371174e-04-8.397631463594734669e-04j)  (2.866641734726727009e-04+3.479200415313243866e-03j)  (1.679798937402665615e-03+8.047692244872450829e-04j)
 (1.007500803098082542e-03-7.606314029544591904e-04j)  (-4.796582739800214767e-03+2.915501594543457031e-03j)  (-5.097054527141153812e-04-9.216999751515686512e-04j)  (-6.450499058701097965e-04+3.464006353169679642e-03j)  (1.269083004444837570e-03+1.411774312146008015e-03j)
 (1.148484530858695507e-03-4.963213577866554260e-04j)  (-5.146812181919813156e-03+2.169717103242874146e-03j)  (-2.517858811188489199e-04-9.486592607572674751e-04j)  (-1.522437320090830326e-03+3.198118647560477257e-03j)  (6.733257323503494263e-04+1.818381948396563530e-03j)
 (1.274733105674386024e-03-2.126190520357340574e-04j)  (-5.356666631996631622e-03+1.381728099659085274e-03j)  (1.882982905954122543e-05-9.163272334262728691e-04j)  (-2.279508393257856369e-03+2.706430619582533836e-03j)  (-1.731238080537877977e-05+1.970256445929408073e-03j)
 (1.384317176416516304e-03+8.942149725044146180e-05j)  (-5.421390291303396225e-03+5.751065909862518311e-04j)  (2.890254254452884197e-04-8.232087711803615093e-04j)  (-2.859645755961537361e-03+2.030714647844433784e-03j)  (-6.990901893004775047e-04+1.851285807788372040e-03j)
 (1.475395285524427891e-03+4.085791588295251131e-04j)  (-5.340074189007282257e-03-2.261877089040353894e-04j)  (5.456708022393286228e-04-6.707059219479560852e-04j)  (-3.219793085008859634e-03+1.226412248797714710e-03j)  (-1.270147622562944889e-03+1.485770917497575283e-03j)
 (1.546227955259382725e-03+7.434735307469964027e-04j)  (-5.115651525557041168e-03-9.984280914068222046e-04j)  (7.762549212202429771e-04-4.630589683074504137e-04j)  (-3.333606058731675148e-03+3.584205405786633492e-04j)  (-1.645608688704669476e-03+9.346163133159279823e-04j)
 (1.595190376974642277e-03+1.092573860660195351e-03j)  (-4.754791501909494400e-03-1.718727755360305309e-03j)  (9.694931795820593834e-04-2.071512572001665831e-04j)  (-3.193343989551067352e-03-5.038026138208806515e-04j)  (-1.770093687810003757e-03+2.861199609469622374e-04j)
 (1.620784983970224857e-03+1.454209093935787678e-03j)  (-4.267700016498565674e-03-2.365618944168090820e-03j)  (1.115881022997200489e-03+8.781357610132545233e-05j)  (-2.810360165312886238e-03-1.291448483243584633e-03j)  (-1.625803415663540363e-03-3.572546120267361403e-04j)
 (1.621651928871870041e-03+1.826578518375754356e-03j)  (-3.667830023914575577e-03-2.919588936492800713e-03j)  (1.208167057484388351e-03+4.107482673134654760e-04j)  (-2.214169362559914589e-03-1.941492897458374500e-03j)  (-1.234998810105025768e-03-8.941467385739088058e-04j)
 (1.596580492332577705e-03+2.207763493061065674e-03j)  (-2.971514826640486717e-03-3.363559488207101822e-03j)  (1.241723075509071350e-03+7.492129225283861160e-04j)  (-1.450165989808738232e-03-2.401376841589808464e-03j)  (-6.565310759469866753e-04-1.239341916516423225e-03j)
 (1.544517930597066879e-03+2.595740370452404022e-03j)  (-2.197529654949903488e-03-3.683299291878938675e-03j)  (1.214791554957628250e-03+1.090016914531588554e-03j)  (-5.761675420217216015e-04-2.632884774357080460e-03j)  (2.303983092133421451e-05-1.336365239694714546e-03j)
 (1.464577624574303627e-03+2.988393418490886688e-03j)  (-1.366597018204629421e-03-3.867757739499211311e-03j)  (1.128600211814045906e-03+1.419863780029118061e-03j)  (3.419498389121145010e-04-2.614940283820033073e-03j)  (7.024084916338324547e-04-1.165768248029053211e-03j)
 (1.356046996079385281e-03+3.383528674021363258e-03j)  (-5.008490406908094883e-04-3.909314516931772232e-03j)  (9.873332455754280090e-04+1.726009882986545563e-03j)  (1.235200441442430019e-03-2.345113316550850868e-03j)  (1.280635828152298927e-03-7.478983607143163681e-04j)
 (1.218392513692378998e-03+3.778888611122965813e-03j)  (3.767394227907061577e-04-3.803936997428536415e-03j)  (7.979620713740587234e-04+1.996906707063317299e-03j)  (2.036650897935032845e-03-1.839734031818807125e-03j)  (1.672167563810944557e-03-1.397525193169713020e-04j)
 (1.051265746355056763e-03+4.172166809439659119e-03j)  (1.242931815795600414e-03-3.551247529685497284e-03j)  (5.699386238120496273e-04+2.222796436399221420e-03j)  (2.686412539333105087e-03-1.132611767388880253e-03j)  (1.819537137635052204e-03+5.736037273891270161e-04j)
 (8.545059245079755783e-04+4.561022855341434479e-03j)  (2.074809279292821884e-03-3.154494101181626320e-03j)  (3.147663373965770006e-04+2.396231750026345253e-03j)  (3.136095823720097542e-03-2.724573132582008839e-04j)  (1.701874192804098129e-03+1.291771768592298031e-03j)
 (6.281431997194886208e-04+4.943097941577434540e-03j)  (2.850334392860531807e-03-2.620431128889322281e-03j)  (4.546365744317881763e-05+2.512496663257479668e-03j)  (3.352400381118059158e-03+6.807947065681219101e-04j)  (1.337966416031122208e-03+1.914018648676574230e-03j)
 (3.723991103470325470e-04+5.316032096743583679e-03j)  (3.548883600160479546e-03-1.959113404154777527e-03j)  (-2.240545436507090926e-04+2.569905947893857956e-03j)  (3.319576382637023926e-03+1.660490524955093861e-03j)  (7.834254065528512001e-04+2.354315016418695450e-03j)
 (8.768695261096581817e-05+5.677475593984127045e-03j)  (4.151736386120319366e-03-1.183609128929674625e-03j)  (-4.796519060619175434e-04+2.569967182353138924e-03j)  (3.040581941604614258e-03+2.598253078758716583e-03j)  (1.223792351083829999e-04+2.554185222834348679e-03j)
 (-2.253899292554706335e-04+6.025109440088272095e-03j)  (4.642509389668703079e-03-3.096415020991116762e-04j)  (-7.076717447489500046e-04+2.517396118491888046e-03j)  (2.536854706704616547e-03+3.429099684581160545e-03j)  (-5.450780736282467842e-04+2.491463441401720047e-03j)
 (-5.660406313836574554e-04+6.356657482683658600e-03j)  (5.007523111999034882e-03+6.448297644965350628e-04j)  (-8.956331294029951096e-04+2.419983735308051109e-03j)  (1.846715342253446579e-03+4.096308723092079163e-03j)  (-1.117822132073342800e-03+2.183659467846155167e-03j)
 (-9.332906920462846756e-04+6.669901777058839798e-03j)  (5.236095283180475235e-03+1.660077832639217377e-03j)  (-1.032890402711927891e-03+2.288314281031489372e-03j)  (1.022526412270963192e-03+4.555675666779279709e-03j)  (-1.508809044025838375e-03+1.685425755567848682e-03j)
 (-1.325987046584486961e-03+6.962699815630912781e-03j)  (5.320753902196884155e-03+2.715113107115030289e-03j)  (-1.111225225031375885e-03+2.135347342118620872e-03j)  (1.268154446734115481e-04+4.778850823640823364e-03j)  (-1.658120309002697468e-03+1.080491580069065094e-03j)
 (-1.742804306559264660e-03+7.232995238155126572e-03j)  (5.257364828139543533e-03+3.788211382925510406e-03j)  (-1.125344540923833847e-03+1.975879305973649025e-03j)  (-7.723539019934833050e-04+4.755517933517694473e-03j)  (-1.542003592476248741e-03+4.692460934165865183e-04j)
 (-2.182252239435911179e-03+7.478834595531225204e-03j)  (5.045173689723014832e-03+4.857449326664209366e-03j)  (-1.073258928954601288e-03+1.825904240831732750e-03j)  (-1.606423174962401390e-03+4.494254942983388901e-03j)  (-1.176553429104387760e-03-4.620130857801996171e-05j)
 (-2.642684616148471832e-03+7.698378060013055801e-03j)  (4.686760250478982925e-03+5.901235621422529221e-03j)  (-9.565232903696596622e-04+1.701902481727302074e-03j)  (-2.311428077518939972e-03+4.022019915282726288e-03j)  (-6.154646398499608040e-04-3.772786876652389765e-04j)
 (-3.122307825833559036e-03+7.889913395047187805e-03j)  (4.187912680208683014e-03+6.898821797221899033e-03j)  (-7.803259068168699741e-04+1.620085211470723152e-03j)  (-2.832765923812985420e-03+3.382299561053514481e-03j)  (5.783911910839378834e-05-4.622637352440506220e-04j)
 (-3.619191935285925865e-03+8.051867596805095673e-03j)  (3.557419870048761368e-03+7.830783724784851074e-03j)  (-5.534191732294857502e-04+1.595626818016171455e-03j)  (-3.129301359876990318e-03+2.632057527080178261e-03j)  (7.425684598274528980e-04-2.756628964561969042e-04j)
 (-4.131282679736614227e-03+8.182815276086330414e-03j)  (2.806795295327901840e-03+8.679453283548355103e-03j)  (-2.878915402106940746e-04+1.641920069232583046e-03j)  (-3.176514524966478348e-03+1.837702933698892593e-03j)  (1.335621927864849567e-03+1.677638356341049075e-04j)
 (-4.656412638723850250e-03+8.281492628157138824e-03j)  (1.949937199242413044e-03+9.429305791854858398e-03j)  (1.213205109706905205e-06+1.769883790984749794e-03j)  (-2.968469867482781410e-03+1.070370781235396862e-03j)  (1.747119356878101826e-03+8.149766945280134678e-04j)
 (-5.192314274609088898e-03+8.346800692379474640e-03j)  (1.002735807560384274e-03+1.006727013736963272e-02j)  (2.964154118672013283e-04+1.987355994060635567e-03j)  (-2.518469933420419693e-03+4.008497926406562328e-04j)  (1.914117485284805298e-03+1.582397031597793102e-03j)
 (-5.736635066568851471e-03+8.377817459404468536e-03j)  (-1.735995101626031101e-05+1.058298535645008087e-02j)  (5.784392124041914940e-04+2.298598643392324448e-03j)  (-1.858350704424083233e-03-1.054793028743006289e-04j)  (1.810453250072896481e-03+2.368336310610175133e-03j)
 (-6.286948919296264648e-03+8.373801596462726593e-03j)  (-1.091804238967597485e-03+1.096896454691886902e-02j)  (8.269477984867990017e-04+2.703937236219644547e-03j)  (-1.036471454426646233e-03-3.933393163606524467e-04j)  (1.451208605431020260e-03+3.068338148295879364e-03j)
 (-6.840774323791265488e-03+8.334199897944927216e-03j)  (-2.201432827860116959e-03+1.122069731354713440e-02j)  (1.021345146000385284e-03+3.199553117156028748e-03j)  (-1.145501009887084365e-04-4.215574881527572870e-04j)  (8.910534088499844074e-04+3.591213142499327660e-03j)
 (-7.395585533231496811e-03+8.258649148046970367e-03j)  (-3.326944774016737938e-03+1.133666094392538071e-02j)  (1.141612883657217026e-03+3.777441335842013359e-03j)  (8.364329696632921696e-04-1.660946873016655445e-04j)  (2.166106132790446281e-04+3.873416455462574959e-03j)
 (-7.948831655085086823e-03+8.146981708705425262e-03j)  (-4.449373111128807068e-03+1.131826080381870270e-02j)  (1.169147435575723648e-03+4.425534978508949280e-03j)  (1.740969368256628513e-03+3.781015984714031219e-04j)  (-4.661510756704956293e-04+3.889631479978561401e-03j)
 (-8.497949689626693726e-03+7.999222725629806519e-03j)  (-5.550533998757600784e-03+1.116969250142574310e-02j)  (1.087565091438591480e-03+5.127999000251293182e-03j)  (2.524063223972916603e-03+1.196541590616106987e-03j)  (-1.047755591571331024e-03+3.657936351373791695e-03j)
 (-9.040381759405136108e-03+7.815594784915447235e-03j)  (-6.613444536924362183e-03+1.089774072170257568e-02j)  (8.834392647258937359e-04+5.865680053830146790e-03j)  (3.116228152066469193e-03+2.255961997434496880e-03j)  (-1.432059332728385925e-03+3.238684730604290962e-03j)
 (-9.573587216436862946e-03+7.596516516059637070e-03j)  (-7.622692268341779709e-03+1.051151193678379059e-02j)  (5.469424067996442318e-04+6.616699043661355972e-03j)  (3.458095714449882507e-03+3.506355220451951027e-03j)  (-1.551688183099031448e-03+2.727121580392122269e-03j)
 (-1.009506359696388245e-02+7.342597004026174545e-03j)  (-8.564754389226436615e-03+1.002211403101682663e-02j)  (7.236231613205745816e-05+7.357164286077022552e-03j)  (3.504324704408645630e-03+4.884105175733566284e-03j)  (-1.379824709147214890e-03+2.240634756162762642e-03j)
 (-1.060235686600208282e-02+7.054636254906654358e-03j)  (-9.428258985280990601e-03+9.442298673093318939e-03j)  (-5.415269406512379646e-04+8.061980828642845154e-03j)  (3.226554719731211662e-03+6.316003855317831039e-03j)  (-9.365854784846305847e-04+1.902327523566782475e-03j)
 (-1.109307911247014999e-02+6.733618676662445068e-03j)  (-1.020417362451553345e-02+8.786063641309738159e-03j)  (-1.291257445700466633e-03+8.705718442797660828e-03j)  (2.615212695673108101e-03+7.723862305283546448e-03j)  (-2.889521128963679075e-04+1.823125639930367470e-03j)
 (-1.156492065638303757e-02+6.380706094205379486e-03j)  (-1.088593248277902603e-02+8.068242110311985016e-03j)  (-2.168632112443447113e-03+9.263515472412109375e-03j)  (1.680069952271878719e-03+9.029393084347248077e-03j)  (4.558923537842929363e-04+2.084878273308277130e-03j)
 (-1.201566681265830994e-02+5.997233558446168900e-03j)  (-1.146948896348476410e-02+7.304077502340078354e-03j)  (-3.160865977406501770e-03+9.711974300444126129e-03j)  (4.495335451792925596e-04+1.015903428196907043e-02j)  (1.163065433502197266e-03+2.726806560531258583e-03j)
 (-1.244320906698703766e-02+5.584699567407369614e-03j)  (-1.195329613983631134e-02+6.508805323392152786e-03j)  (-4.250899888575077057e-03+1.003001816570758820e-02j)  (-1.031256280839443207e-03+1.104838494211435318e-02j)  (1.686756964772939682e-03+3.737226594239473343e-03j)
 (-1.284555718302726746e-02+5.144757218658924103e-03j)  (-1.233821827918291092e-02+5.697247572243213654e-03j)  (-5.417873617261648178e-03+1.019967906177043915e-02j)  (-2.703369827941060066e-03+1.164596248418092728e-02j)  (1.889102277345955372e-03+5.051777232438325882e-03j)
 (-1.322085224092006683e-02+4.679203964769840240e-03j)  (-1.262738555669784546e-02+4.883434623479843140e-03j)  (-6.637746933847665787e-03+1.020677667111158371e-02j)  (-4.497848451137542725e-03+1.191604975610971451e-02j)  (1.658684690482914448e-03+6.558524444699287415e-03j)
 (-1.356737688183784485e-02+4.189970437437295914e-03j)  (-1.282597891986370087e-02+4.080262035131454468e-03j)  (-7.884038612246513367e-03+1.004147343337535858e-02j)  (-6.340012885630130768e-03+1.184045802801847458e-02j)  (9.262198000214993954e-04+8.109384216368198395e-03j)
 (-1.388356555253267288e-02+3.679109737277030945e-03j)  (-1.294097397476434708e-02+3.299192292615771294e-03j)  (-9.128662757575511932e-03+9.698676876723766327e-03j)  (-8.154005743563175201e-03+1.141911931335926056e-02j)  (-3.246633568778634071e-04+9.536477737128734589e-03j)
 (-1.416801195591688156e-02+3.148783231154084206e-03j)  (-1.298083830624818802e-02+2.550008473917841911e-03j)  (-1.034282427281141281e-02+9.178274311125278473e-03j)  (-9.867266751825809479e-03+1.066950988024473190e-02j)  (-2.052992815151810646e-03+1.067136786878108978e-02j)
 (-1.441948115825653076e-02+2.601249143481254578e-03j)  (-1.295519154518842697e-02+1.840624259784817696e-03j)  (-1.149794738739728928e-02+8.485197089612483978e-03j)  (-1.141463220119476318e-02+9.624966420233249664e-03j)  (-4.162993282079696655e-03+1.136473752558231354e-02j)
 (-1.463690772652626038e-02+2.038846956565976143e-03j)  (-1.287445612251758575e-02+1.176958438009023666e-03j)  (-1.256659626960754395e-02+7.629302330315113068e-03j)  (-1.274179853498935699e-02+8.332061581313610077e-03j)  (-6.513305939733982086e-03+1.150403823703527451e-02j)
 (-1.481941156089305878e-02+1.463984372094273567e-03j)  (-1.274948101490736008e-02+5.628713988699018955e-04j)  (-1.352335792034864426e-02+6.625087931752204895e-03j)  (-1.380794029682874680e-02+6.847254000604152679e-03j)  (-8.931734599173069000e-03+1.102689839899539948e-02j)
 (-1.496629416942596436e-02+8.791227010078728199e-04j)  (-1.259117666631937027e-02+1.661523185703117633e-07j)  (-1.434564869850873947e-02+5.491243675351142883e-03j)  (-1.458733342587947845e-02+5.233048927038908005e-03j)  (-1.123366411775350571e-02+9.928631596267223358e-03j)
 (-1.507704611867666245e-02+2.867610310204327106e-04j)  (-1.241015829145908356e-02-5.113471997901797295e-04j)  (-1.501442957669496536e-02+4.250056575983762741e-03j)  (-1.506991963833570480e-02+3.553981427103281021e-03j)  (-1.324185077100992203e-02+8.262990042567253113e-03j)
 (-1.515134610235691071e-02-3.105777723249047995e-04j)  (-1.221640501171350479e-02-9.737277869135141373e-04j)  (-1.551477983593940735e-02+2.926704706624150276e-03j)  (-1.526082307100296021e-02+1.872683060355484486e-03j)  (-1.480513904243707657e-02+6.136154755949974060e-03j)
 (-1.518906466662883759e-02-9.103628108277916908e-04j)  (-1.201895438134670258e-02-1.390725956298410892e-03j)  (-1.583633571863174438e-02+1.548447879031300545e-03j)  (-1.517888996750116348e-02+2.463164855726063251e-04j)  (-1.581384427845478058e-02+3.694827435538172722e-03j)
 (-1.519026048481464386e-02-1.510069938376545906e-03j)  (-1.182563602924346924e-02-1.767556648701429367e-03j)  (-1.597356610000133514e-02+1.437632454326376319e-04j)  (-1.485441438853740692e-02-1.276400522328913212e-03j)  (-1.621002703905105591e-02+1.110011362470686436e-03j)
 (-1.515518128871917725e-02-2.107196720317006111e-03j)  (-1.164284814149141312e-02-2.110632834956049919e-03j)  (-1.592587120831012726e-02-1.258551492355763912e-03j)  (-1.432625669986009598e-02-2.657395321875810623e-03j)  (-1.599153876304626465e-02-1.441424596123397350e-03j)
 (-1.508425828069448471e-02-2.699276665225625038e-03j)  (-1.147539075464010239e-02-2.427266910672187805e-03j)  (-1.569752767682075500e-02-2.630271483212709427e-03j)  (-1.363856904208660126e-02-3.870554268360137939e-03j)  (-1.520961802452802658e-02-3.795092459768056870e-03j)
 (-1.497810333967208862e-02-3.283894620835781097e-03j)  (-1.132635027170181274e-02-2.725350670516490936e-03j)  (-1.529744733124971390e-02-3.944600932300090790e-03j)  (-1.283741835504770279e-02-4.902100656181573868e-03j)  (-1.396054215729236603e-02-5.815125536173582077e-03j)
 (-1.483750343322753906e-02-3.858699230477213860e-03j)  (-1.119704544544219971e-02-3.013023408129811287e-03j)  (-1.473879627883434296e-02-5.176963284611701965e-03j)  (-1.196754258126020432e-02-5.750067532062530518e-03j)  (-1.237265300005674362e-02-7.406078279018402100e-03j)
 (-1.466341409832239151e-02-4.421417135745286942e-03j)  (-1.108703669160604477e-02-3.298337105661630630e-03j)  (-1.403848268091678619e-02-6.305697839707136154e-03j)  (-1.106946635991334915e-02-6.422953680157661438e-03j)  (-1.059057749807834625e-02-8.519452065229415894e-03j)
 (-1.445695105940103531e-02-4.969865083694458008e-03j)  (-1.099418569356203079e-02-3.588932566344738007e-03j)  (-1.321651320904493332e-02-7.312635425478219986e-03j)  (-1.017719600349664688e-02-6.937716621905565262e-03j)  (-8.758720010519027710e-03-9.154360741376876831e-03j)
 (-1.421938370913267136e-02-5.501962732523679733e-03j)  (-1.091477926820516586e-02-3.891733242198824883e-03j)  (-1.229527872055768967e-02-8.183542639017105103e-03j)  (-9.316614829003810883e-03-7.317294366657733917e-03j)  (-7.006119471043348312e-03-9.352633729577064514e-03j)
 (-1.395212393254041672e-02-6.015741731971502304e-03j)  (-1.084369886666536331e-02-4.212664905935525894e-03j)  (-1.129877008497714996e-02-8.908416144549846649e-03j)  (-8.504669182002544403e-03-7.587881758809089661e-03j)  (-5.434452090412378311e-03-9.189335629343986511e-03j)
 (-1.365671586245298386e-02-6.509359460324048996e-03j)  (-1.077463850378990173e-02-4.556416533887386322e-03j)  (-1.025176700204610825e-02-9.481616318225860596e-03j)  (-7.749364711344242096e-03-7.776189595460891724e-03j)  (-4.110462497919797897e-03-8.760243654251098633e-03j)
 (-1.333482749760150909e-02-6.981104612350463867e-03j)  (-1.070036273449659348e-02-4.926237277686595917e-03j)  (-9.179037995636463165e-03-9.901857003569602966e-03j)  (-7.050516083836555481e-03-7.906911894679069519e-03j)  (-3.063422860577702522e-03-8.168125525116920471e-03j)
 (-1.298823393881320953e-02-7.429407909512519836e-03j)  (-1.061299163848161697e-02-5.323790945112705231e-03j)  (-8.104557171463966370e-03-1.017203275114297867e-02j)  (-6.401158869266510010e-03-8.000600151717662811e-03j)  (-2.287542214617133141e-03-7.509668357670307159e-03j)
 (-1.261881180107593536e-02-7.852848619222640991e-03j)  (-1.050430815666913986e-02-5.749056581407785416e-03j)  (-7.050791755318641663e-03-1.029891613870859146e-02j)  (-5.789451766759157181e-03-8.072092197835445404e-03j)  (-1.748558599501848221e-03-6.864752154797315598e-03j)
 (-1.222852058708667755e-02-8.250161074101924896e-03j)  (-1.036608219146728516e-02-6.200289819389581680e-03j)  (-6.038070190697908401e-03-1.029272843152284622e-02j)  (-5.200890358537435532e-03-8.129618130624294281e-03j)  (-1.393256825394928455e-03-6.289262324571609497e-03j)
 (-1.181939244270324707e-02-8.620239794254302979e-03j)  (-1.019038725644350052e-02-6.674041505903005600e-03j)  (-5.084054544568061829e-03-1.016661245375871658e-02j)  (-4.620625637471675873e-03-8.174609392881393433e-03j)  (-1.160326297394931316e-03-5.812110379338264465e-03j)
 (-1.139351725578308105e-02-8.962142281234264374e-03j)  (-9.969918988645076752e-03-7.165229879319667816e-03j)  (-4.203334450721740723e-03-9.936022572219371796e-03j)  (-4.035665653645992279e-03-8.202210068702697754e-03j)  (-9.909108048304915428e-04-5.436459556221961975e-03j)
 (-1.095303241163492203e-02-9.275093674659729004e-03j)  (-9.698287583887577057e-03-7.667270023375749588e-03j)  (-3.407149808481335640e-03-9.618069045245647430e-03j)  (-3.436784027144312859e-03-8.202408440411090851e-03j)  (-8.373641758225858212e-04-5.144580267369747162e-03j)
 (-1.050010509788990021e-02-9.558488614857196808e-03j)  (-9.370289742946624756e-03-8.172254078090190887e-03j)  (-2.703252015635371208e-03-9.230834431946277618e-03j)  (-2.819957677274942398e-03-8.161677047610282898e-03j)  (-6.691013113595545292e-04-4.905253648757934570e-03j)
 (-1.003691926598548889e-02-9.811889380216598511e-03j)  (-8.982142433524131775e-03-8.671173825860023499e-03j)  (-2.095897216349840164e-03-8.792694658041000366e-03j)  (-2.187223872169852257e-03-8.064941503107547760e-03j)  (-4.749371728394180536e-04-4.682371858507394791e-03j)
 (-9.565664455294609070e-03-1.003502681851387024e-02j)  (-8.531676605343818665e-03-9.154183790087699890e-03j)  (-1.585969701409339905e-03-8.321667090058326721e-03j)  (-1.546883606351912022e-03-7.897708564996719360e-03j)  (-2.618787693791091442e-04-4.443286918103694916e-03j)
 (-9.088519960641860962e-03-1.022779848426580429e-02j)  (-8.018478751182556152e-03-9.610897861421108246e-03j)  (-1.171223935671150684e-03-7.834819145500659943e-03j)  (-9.130488615483045578e-04-7.648138329386711121e-03j)  (-5.087501267553307116e-05-4.165603313595056534e-03j)
 (-8.607643656432628632e-03-1.039026770740747452e-02j)  (-7.443984970450401306e-03-1.003069803118705750e-02j)  (-8.466269937343895435e-04-7.347741164267063141e-03j)  (-3.045722842216491699e-04-7.308884058147668839e-03j)  (1.295368856517598033e-04-3.841440659016370773e-03j)
 (-8.125158026814460754e-03-1.052265614271163940e-02j)  (-6.811512168496847153e-03-1.040307059884071350e-02j)  (-6.047855713404715061e-04-6.874116603285074234e-03j)  (2.565340837463736534e-04-6.878521759063005447e-03j)  (2.504786534700542688e-04-3.478648606687784195e-03j)
 (-7.643136195838451385e-03-1.062534004449844360e-02j)  (-6.126241758465766907e-03-1.071793027222156525e-02j)  (-4.364351625554263592e-04-6.425392348319292068e-03j)  (7.470532436855137348e-04-6.362442392855882645e-03j)  (2.895925717893987894e-04-3.098965156823396683e-03j)
 (-7.163594942539930344e-03-1.069884654134511948e-02j)  (-5.395137239247560501e-03-1.096594706177711487e-02j)  (-3.309669264126569033e-04-6.010564044117927551e-03j)  (1.144714653491973877e-03-5.773121491074562073e-03j)  (2.363675885135307908e-04-2.733604749664664268e-03j)
 (-6.688479334115982056e-03-1.074384432286024094e-02j)  (-4.626811482012271881e-03-1.113885454833507538e-02j)  (-2.769705606624484062e-04-5.636068526655435562e-03j)  (1.430354197509586811e-03-5.129732657223939896e-03j)  (9.508428047411143780e-05-2.417153678834438324e-03j)
 (-6.219653878360986710e-03-1.076113898307085037e-02j)  (-3.831341629847884178e-03-1.122973207384347916e-02j)  (-2.627684443723410368e-04-5.305794067680835724e-03j)  (1.589889521710574627e-03-4.457129631191492081e-03j)  (-1.150448952103033662e-04-2.180885523557662964e-03j)
 (-5.758893210440874100e-03-1.075166091322898865e-02j)  (-3.020035568624734879e-03-1.123324781656265259e-02j)  (-2.769197162706404924e-04-5.021191667765378952e-03j)  (1.615937333554029465e-03-3.784276079386472702e-03j)  (-3.624884993769228458e-04-2.046668669208884239e-03j)
 (-5.307873245328664780e-03-1.071645785123109818e-02j)  (-2.205161377787590027e-03-1.114587299525737762e-02j)  (-3.086749347858130932e-04-4.781478550285100937e-03j)  (1.508923596702516079e-03-3.142247907817363739e-03j)  (-6.082617328502237797e-04-2.022499684244394302e-03j)
 (-4.868162795901298523e-03-1.065668743103742599e-02j)  (-1.399641507305204868e-03-1.096603088080883026e-02j)  (-3.483645850792527199e-04-4.583924077451229095e-03j)  (1.277583418413996696e-03-2.561962697654962540e-03j)  (-8.121868013404309750e-04-2.100409241393208504e-03j)
 (-4.441216122359037399e-03-1.057360414415597916e-02j)  (-6.167233805172145367e-04-1.069421228021383286e-02j)  (-3.877089766319841146e-04-4.424195736646652222e-03j)  (9.387927129864692688e-04-2.071832306683063507e-03j)  (-9.394796798005700111e-04-2.257077954709529877e-03j)
 (-4.028369206935167313e-03-1.046855002641677856e-02j)  (1.303652534261345863e-04-1.033301465213298798e-02j)  (-4.200404800940304995e-04-4.296746104955673218e-03j)  (5.167333874851465225e-04-1.695520128123462200e-03j)  (-9.665587567724287510e-04-2.457056194543838501e-03j)
 (-3.630831139162182808e-03-1.034294255077838898e-02j)  (8.287660311907529831e-04-9.887141175568103790e-03j)  (-4.404342907946556807e-04-4.195226356387138367e-03j)  (4.144392369198612869e-05-1.449999865144491196e-03j)  (-8.851101738400757313e-04-2.658052835613489151e-03j)
 (-3.249683184549212456e-03-1.019826531410217285e-02j)  (1.466335845179855824e-03-9.363327175378799438e-03j)  (-4.457470204215496778e-04-4.112897440791130066e-03j)  (-4.531400336418300867e-04-1.344071119092404842e-03j)  (-7.037376053631305695e-04-2.817438682541251183e-03j)
 (-2.885873662307858467e-03-1.003605499863624573e-02j)  (2.031978219747543335e-03-8.770219050347805023e-03j)  (-4.345678607933223248e-04-4.043030086904764175e-03j)  (-9.315075585618615150e-04-1.377466251142323017e-03j)  (-4.469160630833357573e-04-2.898907987400889397e-03j)
 (-2.540217246860265732e-03-9.857890196144580841e-03j)  (2.515952102839946747e-03-8.118193596601486206e-03j)  (-4.070896538905799389e-04-3.979267552495002747e-03j)  (-1.359080430120229721e-03-1.540629426017403603e-03j)  (-1.514040195615962148e-04-2.878227271139621735e-03j)
 (-2.213392639532685280e-03-9.665380232036113739e-03j)  (2.910146722570061684e-03-7.419130299240350723e-03j)  (-3.649113932624459267e-04-3.915940411388874054e-03j)  (-1.704712631180882454e-03-1.815197407267987728e-03j)  (1.393291167914867401e-04-2.747153397649526596e-03j)
 (-1.905943267047405243e-03-9.460153989493846893e-03j)  (3.208318026736378670e-03-6.686136126518249512e-03j)  (-3.107857774011790752e-04-3.848321037366986275e-03j)  (-1.942985109053552151e-03-2.175158588215708733e-03j)  (3.817878896370530128e-04-2.514884108677506447e-03j)
 (-1.618278096430003643e-03-9.243847802281379700e-03j)  (3.406277392059564590e-03-5.933240987360477448e-03j)  (-2.483275311533361673e-04-3.772808006033301353e-03j)  (-2.056114608421921730e-03-2.588609931990504265e-03j)  (5.392025341279804707e-04-2.206801204010844231e-03j)
 (-1.350673031993210316e-03-9.018096141517162323e-03j)  (3.502027830109000206e-03-5.175057332962751389e-03j)  (-1.816989388316869736e-04-3.687038319185376167e-03j)  (-2.035323064774274826e-03-3.019985975697636604e-03j)  (5.872915498912334442e-04-1.860691816546022892e-03j)
 (-1.103273825719952583e-03-8.784516714513301849e-03j)  (3.495843615382909775e-03-4.426423925906419754e-03j)  (-1.152902550529688597e-04-3.589923493564128876e-03j)  (-1.881555188447237015e-03-3.432595171034336090e-03j)  (5.181335727684199810e-04-1.521021476946771145e-03j)
 (-8.760998607613146305e-04-8.544705808162689209e-03j)  (3.390290774405002594e-03-3.702040063217282295e-03j)  (-5.341049836715683341e-05-3.481612307950854301e-03j)  (-1.605479279533028603e-03-3.791273338720202446e-03j)  (3.415399114601314068e-04-1.232139067724347115e-03j)
 (-6.690480513498187065e-04-8.300225250422954559e-03j)  (3.190187970176339149e-03-3.016097936779260635e-03j)  (-4.480294357733782817e-09-3.363388590514659882e-03j)  (-1.226764987222850323e-03-4.064953420311212540e-03j)  (8.370770956389605999e-05-1.031460822559893131e-03j)
 (-4.818982852157205343e-04-8.052594028413295746e-03j)  (2.902505919337272644e-03-2.381927799433469772e-03j)  (4.159126547165215015e-05-3.237512893974781036e-03j)  (-7.726843468844890594e-04-4.228954669088125229e-03j)  (-2.166491321986541152e-04-9.436804684810340405e-04j)
 (-3.143190988339483738e-04-7.803278509527444839e-03j)  (2.536213025450706482e-03-1.811658963561058044e-03j)  (6.884290633024647832e-05-3.107014345005154610e-03j)  (-2.761353389360010624e-04-4.266816657036542892e-03j)  (-5.141039728187024593e-04-9.768977761268615723e-04j)
 (-1.658741530263796449e-04-7.553685922175645828e-03j)  (2.102064201608300209e-03-1.315913628786802292e-03j)  (8.015646017156541348e-05-2.975454088300466537e-03j)  (2.267664094688370824e-04-4.171533510088920593e-03j)  (-7.633733912371098995e-04-1.121264067478477955e-03j)
 (-3.602925426093861461e-05-7.305155973881483078e-03j)  (1.612344640307128429e-03-9.035345865413546562e-04j)  (7.495335739804431796e-05-2.846667543053627014e-03j)  (6.993497954681515694e-04-3.946094773709774017e-03j)  (-9.261805680580437183e-04-1.350354985333979130e-03j)
 (7.584016566397622228e-05-7.058955263346433640e-03j)  (1.080570393241941929e-03-5.813597817905247211e-04j)  (5.368315396481193602e-05-2.724504331126809120e-03j)  (1.107105286791920662e-03-3.603279823437333107e-03j)  (-9.770804317668080330e-04-1.625069300644099712e-03j)
 (1.704411261016502976e-04-6.816269829869270325e-03j)  (5.211563548073172569e-04-3.540465550031512976e-04j)  (1.777563375071622431e-05-2.612576354295015335e-03j)  (1.420251908712089062e-03-3.164727473631501198e-03j)  (-9.073582477867603302e-04-1.899463706649839878e-03j)
 (2.485548029653728008e-04-6.578201893717050552e-03j)  (-5.094082735013216734e-05-2.239521272713318467e-04j)  (-3.046263373107649386e-05-2.514031948521733284e-03j)  (1.615961664356291294e-03-2.659338759258389473e-03j)  (-7.264086161740124226e-04-2.127641811966896057e-03j)
 (3.110279794782400131e-04-6.345764268189668655e-03j)  (-6.205947138369083405e-04-1.910728606162592769e-04j)  (-8.799944771453738213e-05-2.431362867355346680e-03j)  (1.680070534348487854e-03-2.121133264154195786e-03j)  (-4.603806592058390379e-04-2.270654775202274323e-03j)
 (3.587642568163573742e-04-6.119877565652132034e-03j)  (-1.172887277789413929e-03-2.530446508899331093e-04j)  (-1.512659073341637850e-04-2.366255968809127808e-03j)  (1.608147984370589256e-03-1.586718834005296230e-03j)  (-1.482936058891937137e-04-2.302369335666298866e-03j)
 (3.927152429241687059e-04-5.901368334889411926e-03j)  (-1.693482045084238052e-03-4.052042786497622728e-04j)  (-2.163714962080121040e-04-2.319494960829615593e-03j)  (1.405840972438454628e-03-1.092563034035265446e-03j)  (1.637946988921612501e-04-2.213417319580912590e-03j)
 (4.138716030865907669e-04-5.690964404493570328e-03j)  (-2.168983453884720802e-03-6.407103501260280609e-04j)  (-2.793328021652996540e-04-2.290916629135608673e-03j)  (1.088464981876313686e-03-6.722690886817872524e-04j)  (4.296865081414580345e-04-2.012628829106688499e-03j)
 (4.232540959492325783e-04-5.489297676831483841e-03j)  (-2.587271621450781822e-03-9.507205686531960964e-04j)  (-3.363029973115772009e-04-2.279422711580991745e-03j)  (6.798715912736952305e-04-3.540633479133248329e-04j)  (6.099726306274533272e-04-1.725733047351241112e-03j)
 (4.219048132654279470e-04-5.296901334077119827e-03j)  (-2.937804907560348511e-03-1.324621145613491535e-03j)  (-3.837894764728844166e-04-2.283042995259165764e-03j)  (2.106766478391364217e-04-1.586822036188095808e-04j)  (6.779479444958269596e-04-1.391521305777132511e-03j)
 (4.108785651624202728e-04-5.114210769534111023e-03j)  (-3.211881266906857491e-03-1.750302151776850224e-03j)  (-4.188482125755399466e-04-2.299049170687794685e-03j)  (-2.840203815139830112e-04-9.781742119230329990e-05j)  (6.236255867406725883e-04-1.056048786267638206e-03j)
 (3.912343527190387249e-04-4.941565915942192078e-03j)  (-3.402852918952703476e-03-2.214470645412802696e-03j)  (-4.392447590362280607e-04-2.324106637388467789e-03j)  (-7.672533392906188965e-04-1.732376840664073825e-04j)  (4.552473837975412607e-04-7.657458772882819176e-04j)
 (3.640273644123226404e-04-4.779211711138486862e-03j)  (-3.506285604089498520e-03-2.702995901927351952e-03j)  (-4.435738665051758289e-04-2.354460768401622772e-03j)  (-1.202947692945599556e-03-3.766528971027582884e-04j)  (1.980658416869118810e-04-5.604726029559969902e-04j)
 (3.303010889794677496e-04-4.627301823347806931e-03j)  (-3.520062658935785294e-03-3.201274201273918152e-03j)  (-4.313319514039903879e-04-2.386142266914248466e-03j)  (-1.558612333610653877e-03-6.903315079398453236e-04j)  (-1.094189283321611583e-04-4.675564414355903864e-04j)
 (2.910799230448901653e-04-4.485901910811662674e-03j)  (-3.444426227360963821e-03-3.694606479257345200e-03j)  (-4.029395931866019964e-04-2.415183000266551971e-03j)  (-1.807763474062085152e-03-1.088425284251570702e-03j)  (-4.212017520330846310e-04-4.977050703018903732e-04j)
 (2.473622444085776806e-04-4.354992415755987167e-03j)  (-3.281960031017661095e-03-4.168577026575803757e-03j)  (-3.597134491428732872e-04-2.437829971313476562e-03j)  (-1.931897946633398533e-03-1.538901124149560928e-03j)  (-6.906335474923253059e-04-6.434036768041551113e-04j)
 (2.001140528591349721e-04-4.234475083649158478e-03j)  (-3.037507878616452217e-03-4.609425086528062820e-03j)  (-3.037898568436503410e-04-2.450745785608887672e-03j)  (-1.921868533827364445e-03-2.005936577916145325e-03j)  (-8.773749577812850475e-04-8.800338837318122387e-04j)
 (1.502628147136420012e-04-4.124174825847148895e-03j)  (-2.718036994338035583e-03-5.004396196454763412e-03j)  (-2.380052610533311963e-04-2.451183972880244255e-03j)  (-1.778557081706821918e-03-2.452596323564648628e-03j)  (-9.534031269140541553e-04-1.169543131254613400e-03j)
 (9.869228961179032922e-05-4.023846704512834549e-03j)  (-2.332442905753850937e-03-5.342069081962108612e-03j)  (-1.657397369854152203e-04-2.437132643535733223e-03j)  (-1.512797083705663681e-03-2.843592083081603050e-03j)  (-9.071772801689803600e-04-1.466114772483706474e-03j)
 (4.623760105459950864e-05-3.933182451874017715e-03j)  (-1.891307882033288479e-03-5.612644366919994354e-03j)  (-9.073293040273711085e-05-2.407417166978120804e-03j)  (-1.144549925811588764e-03-3.147915238514542580e-03j)  (-7.453436846844851971e-04-1.722988323308527470e-03j)
 (-6.318901341728633270e-06-3.851813497021794319e-03j)  (-1.406613155268132687e-03-5.808191839605569839e-03j)  (-1.688225711404811591e-05-2.361757913604378700e-03j)  (-7.013982394710183144e-04-3.341147443279623985e-03j)  (-4.917299374938011169e-04-1.899413298815488815e-03j)
 (-5.825125845149159431e-05-3.779320046305656433e-03j)  (-8.914176141843199730e-04-5.922846496105194092e-03j)  (5.196596248424611986e-05-2.300780266523361206e-03j)  (-2.164712204830721021e-04-3.407273208722472191e-03j)  (-1.837835297919809818e-04-1.966698560863733292e-03j)
 (-1.088928547687828541e-04-3.715235507115721703e-03j)  (-3.595084708649665117e-04-5.952948704361915588e-03j)  (1.122211542678996921e-04-2.225975971668958664e-03j)  (2.740443451330065727e-04-3.339861985296010971e-03j)  (1.330111990682780743e-04-1.912459149025380611e-03j)
 (-1.576387730892747641e-04-3.659053472802042961e-03j)  (1.749657094478607178e-04-5.897130351513624191e-03j)  (1.607384037924930453e-04-2.139620482921600342e-03j)  (7.336175185628235340e-04-3.142530564218759537e-03j)  (4.119020013604313135e-04-1.742431661114096642e-03j)
 (-2.039474638877436519e-04-3.610233776271343231e-03j)  (6.978699821047484875e-04-5.756334867328405380e-03j)  (1.949838188011199236e-04-2.044649096205830574e-03j)  (1.128108240664005280e-03-2.828649943694472313e-03j)  (6.118148448877036572e-04-1.479592290706932545e-03j)
 (-2.473419590387493372e-04-3.568209707736968994e-03j)  (1.195455784909427166e-03-5.533780902624130249e-03j)  (2.131669170921668410e-04-1.944499206729233265e-03j)  (1.428318908438086510e-03-2.420323900878429413e-03j)  (7.034434820525348186e-04-1.160716055892407894e-03j)
 (-2.874102792702615261e-04-3.532393835484981537e-03j)  (1.654722727835178375e-03-5.234861280769109726e-03j)  (2.143334713764488697e-04-1.842926722019910812e-03j)  (1.612170250155031681e-03-1.946713309735059738e-03j)  (6.735796341672539711e-04-8.308919495902955532e-04j)
 (-3.238054341636598110e-04-3.502184059470891953e-03j)  (2.063757972791790962e-03-4.866991657763719559e-03j)  (1.984142872970551252e-04-1.743808505125343800e-03j)  (1.666339696384966373e-03-1.441835425794124603e-03j)  (5.270434776321053505e-04-5.368153797462582588e-04j)
 (-3.562446800060570240e-04-3.476970363408327103e-03j)  (2.412046305835247040e-03-4.439400974661111832e-03j)  (1.662277354625985026e-04-1.650937600061297417e-03j)  (1.587240025401115417e-03-9.420037968084216118e-04j)  (2.859349478967487812e-04-3.198564809281378984e-04j)
 (-3.845085739158093929e-04-3.456140169873833656e-03j)  (2.690742025151848793e-03-3.962875343859195709e-03j)  (1.194362193928100169e-04-1.567825092934072018e-03j)  (1.381265348754823208e-03-4.831006226595491171e-04j)  (-1.367831373499939218e-05-2.099340345012024045e-04j)
 (-4.084391403011977673e-04-3.439083928242325783e-03j)  (2.892893739044666290e-03-3.449466079473495483e-03j)  (6.045911140972748399e-05-1.497516874223947525e-03j)  (1.064289128407835960e-03-9.788807074073702097e-05j)  (-3.271368041168898344e-04-2.211018872912973166e-04j)
 (-4.279378044884651899e-04-3.425200935453176498e-03j)  (3.013621084392070770e-03-2.912160474807024002e-03j)  (-7.652964086446445435e-06-1.442435081116855145e-03j)  (6.604512454941868782e-04+1.864403748186305165e-04j)  (-6.078267470002174377e-04-3.494989068713039160e-04j)
 (-4.429629188962280750e-04-3.413904225453734398e-03j)  (3.050232073292136192e-03-2.364532323554158211e-03j)  (-8.137597615132108331e-05-1.404253183864057064e-03j)  (2.003287663683295250e-04+3.502853796817362309e-04j)  (-8.140909485518932343e-04-5.739599582739174366e-04j)
 (-4.535267653409391642e-04-3.404624760150909424e-03j)  (3.002285026013851166e-03-1.820377772673964500e-03j)  (-1.568940933793783188e-04-1.383808907121419907e-03j)  (-2.813722239807248116e-04+3.830925852525979280e-04j)  (-9.153881692327558994e-04-8.591900113970041275e-04j)
 (-4.596922663040459156e-04-3.396816086024045944e-03j)  (2.871588803827762604e-03-1.293346402235329151e-03j)  (-2.302956418134272099e-04-1.381060574203729630e-03j)  (-7.484288653358817101e-04+2.841212844941765070e-04j)  (-8.967888425104320049e-04-1.161024090833961964e-03j)
 (-4.615695215761661530e-04-3.389958292245864868e-03j)  (2.662142505869269371e-03-7.965785916894674301e-04j)  (-2.977733383886516094e-04-1.395089901052415371e-03j)  (-1.165820867754518986e-03+6.247499550227075815e-05j)  (-7.611465989612042904e-04-1.432987046428024769e-03j)
 (-4.593119083438068628e-04-3.383561270311474800e-03j)  (2.380020450800657272e-03-3.423574962653219700e-04j)  (-3.558186872396618128e-04-1.424147514626383781e-03j)  (-1.502352417446672916e-03-2.636066928971558809e-04j)  (-5.286302766762673855e-04-1.633178093470633030e-03j)
 (-4.531120648607611656e-04-3.377167508006095886e-03j)  (2.033197786659002304e-03+5.821402373840101063e-05j)  (-4.014004080090671778e-04-1.465742709115147591e-03j)  (-1.732981181703507900e-03-6.681398954242467880e-04j)  (-2.336928446311503649e-04-1.730458927340805531e-03j)
 (-4.431976994965225458e-04-3.370354883372783661e-03j)  (1.631331280805170536e-03+3.955040301661938429e-04j)  (-4.321182786952704191e-04-1.516769058071076870e-03j)  (-1.840678043663501740e-03-1.119365566410124302e-03j)  (8.006527059478685260e-05-1.709031290374696255e-03j)
 (-4.298272542655467987e-04-3.362738993018865585e-03j)  (1.185491681098937988e-03+6.616013124585151672e-04j)  (-4.463244695216417313e-04-1.573662390001118183e-03j)  (-1.817681826651096344e-03-1.582146855071187019e-03j)  (3.663721436168998480e-04-1.570730586536228657e-03j)
 (-4.132855974603444338e-04-3.353974083438515663e-03j)  (7.078633061610162258e-04+8.505184086970984936e-04j)  (-4.432063142303377390e-04-1.632580650039017200e-03j)  (-1.666054129600524902e-03-2.020613057538866997e-03j)  (5.831368034705519676e-04-1.334703993052244186e-03j)
 (-3.938794834539294243e-04-3.343755146488547325e-03j)  (2.114132948918268085e-04+9.583423961885273457e-04j)  (-4.228268226142972708e-04-1.689597847871482372e-03j)  (-1.397496089339256287e-03-2.400851342827081680e-03j)  (6.986623047851026058e-04-1.034527667798101902e-03j)
 (-3.719333035405725241e-04-3.331817686557769775e-03j)  (-2.904581197071820498e-04+9.833294898271560669e-04j)  (-3.861206641886383295e-04-1.740901381708681583e-03j)  (-1.032441621646285057e-03-2.693444257602095604e-03j)  (6.963032064959406853e-04-7.131990860216319561e-04j)
 (-3.477845748420804739e-04-3.317939117550849915e-03j)  (-7.842769264243543148e-04+9.259414509870111942e-04j)  (-3.348464088048785925e-04-1.782984123565256596e-03j)  (-5.984985618852078915e-04-2.875662175938487053e-03j)  (5.768818082287907600e-04-4.167504957877099514e-04j)
 (-3.217797784600406885e-04-3.301937598735094070e-03j)  (-1.256855204701423645e-03+7.888231775723397732e-04j)  (-2.714971487876027822e-04-1.812819158658385277e-03j)  (-1.283555611735209823e-04-2.933146897703409195e-03j)  (3.585146041586995125e-04-1.874341978691518307e-04j)
 (-2.942702558357268572e-04-3.283672500401735306e-03j)  (-1.695642131380736828e-03+5.767217953689396381e-04j)  (-1.991745375562459230e-04-1.828012056648731232e-03j)  (3.426864568609744310e-04-2.860963577404618263e-03j)  (7.388190715573728085e-05-5.748795592808164656e-05j)
 (-2.656081633176654577e-04-3.263043006882071495e-03j)  (-2.089055487886071205e-03+2.963501028716564178e-04j)  (-1.214325384353287518e-04-1.826918683946132660e-03j)  (7.793707773089408875e-04-2.663939958438277245e-03j)  (-2.346465917071327567e-04-4.440051998244598508e-05j)
 (-2.361427177675068378e-04-3.239986952394247055e-03j)  (-2.426786581054329872e-03-4.380199607112444937e-05j)  (-4.209883627481758595e-05-1.808727625757455826e-03j)  (1.149130752310156822e-03-2.356273820623755455e-03j)  (-5.213026888668537140e-04-1.483726809965446591e-04j)
 (-2.062166313407942653e-04-3.214479424059391022e-03j)  (-2.700069686397910118e-03-4.337022837717086077e-04j)  (3.491712777758948505e-05-1.773498603142797947e-03j)  (1.424524816684424877e-03-1.960436813533306122e-03j)  (-7.436925079673528671e-04-3.523413033690303564e-04j)
 (-1.761628373060375452e-04-3.186531364917755127e-03j)  (-2.901908010244369507e-03-8.620516746304929256e-04j)  (1.058197449310682714e-04-1.722158514894545078e-03j)  (1.585280406288802624e-03-1.505461637862026691e-03j)  (-8.690480026416480541e-04-6.245543481782078743e-04j)
 (-1.463013759348541498e-04-3.156186547130346298e-03j)  (-3.027253318578004837e-03-1.316592097282409668e-03j)  (1.671167556196451187e-04-1.656453707255423069e-03j)  (1.619791728444397449e-03-1.024740748107433319e-03j)  (-8.790363208390772343e-04-9.233075543306767941e-04j)
 (-1.169366732938215137e-04-3.123520407825708389e-03j)  (-3.073130501434206963e-03-1.784438383765518665e-03j)  (2.157931594410911202e-04-1.578862080350518227e-03j)  (1.525963540188968182e-03-5.535058444365859032e-04j)  (-7.724199094809591770e-04-1.203135354444384575e-03j)
 (-8.835500193526968360e-05-3.088636556640267372e-03j)  (-3.038708120584487915e-03-2.252425998449325562e-03j)  (2.494610962457954884e-04-1.492467592470347881e-03j)  (1.311337342485785484e-03-1.261771976714953780e-04j)  (-5.651831743307411671e-04-1.421536784619092941e-03j)
 (-6.082235995563678443e-05-3.051664913073182106e-03j)  (-2.925309119746088982e-03-2.707463921979069710e-03j)  (2.664780477061867714e-04-1.400806242600083351e-03j)  (9.924937039613723755e-04+2.262186317238956690e-04j)  (-2.881147956941276789e-04-1.545240171253681183e-03j)
 (-3.458257924648933113e-05-3.012758679687976837e-03j)  (-2.736365888267755508e-03-3.136884421110153198e-03j)  (2.660277532413601875e-04-1.307689468376338482e-03j)  (5.937783280387520790e-04+4.783667973242700100e-04j)  (1.778722071321681142e-05-1.555084134452044964e-03j)
 (-9.855772077571600676e-06-2.972091315314173698e-03j)  (-2.477317815646529198e-03-3.528780536726117134e-03j)  (2.481599804013967514e-04-1.217013457790017128e-03j)  (1.454484881833195686e-04+6.125463987700641155e-04j)  (3.074026899412274361e-04-1.448798109777271748e-03j)
 (1.316288125963183120e-05-2.929853508248925209e-03j)  (-2.155456459149718285e-03-3.872320055961608887e-03j)  (2.137870760634541512e-04-1.132566016167402267e-03j)  (-3.186182584613561630e-04+6.199359777383506298e-04j)  (5.381633527576923370e-04-1.241279067471623421e-03j)
 (3.430407014093361795e-05-2.886251080781221390e-03j)  (-1.779720187187194824e-03-4.158030729740858078e-03j)  (1.646378368604928255e-04-1.057838206179440022e-03j)  (-7.634793291799724102e-04+5.012467736378312111e-04j)  (6.763273268006742001e-04-9.623338701203465462e-04j)
 (5.342496297089383006e-05-2.841501031070947647e-03j)  (-1.360448659397661686e-03-4.378046840429306030e-03j)  (1.031709398375824094e-04-9.958511218428611755e-04j)  (-1.155754318460822105e-03+2.666375366970896721e-04j)  (7.019281038083136082e-04-6.522283074446022511e-04j)
 (7.040952186798676848e-05-2.795828506350517273e-03j)  (-9.090973180718719959e-04-4.526312462985515594e-03j)  (3.245240077376365662e-05-9.490072261542081833e-04j)  (-1.466126414015889168e-03-6.507940997835248709e-05j)  (6.116738077253103256e-04-3.557081217877566814e-04j)
 (8.516851085005328059e-05-2.749465638771653175e-03j)  (-4.379258025437593460e-04-4.598735831677913666e-03j)  (-4.399671888677403331e-05-9.189712000079452991e-04j)  (-1.671529375016689301e-03-4.678798140957951546e-04j)  (4.193742934148758650e-04-1.153806733782403171e-04j)
 (9.763929847395047545e-05-2.702645957469940186e-03j)  (4.033447839901782572e-05-4.593287128955125809e-03j)  (-1.223748549818992615e-04-9.065886843018233776e-04j)  (-1.756859011948108673e-03-9.105057106353342533e-04j)  (1.538441574666649103e-04+3.456473132246173918e-05j)
 (1.077852793969213963e-04-2.655604621395468712e-03j)  (5.128242773935198784e-04-4.510045051574707031e-03j)  (-1.987879950320348144e-04-9.118453599512577057e-04j)  (-1.716079656034708023e-03-1.358830137178301811e-03j)  (-1.454013399779796600e-04+7.337148417718708515e-05j)
 (1.155952049884945154e-04-2.608573762699961662e-03j)  (9.669019491411745548e-04-4.351183306425809860e-03j)  (-2.694418653845787048e-04-9.338679956272244453e-04j)  (-1.552647212520241737e-03-1.778429606929421425e-03j)  (-4.340132582001388073e-04-3.269397438998566940e-06j)
 (1.210821428685449064e-04-2.561780856922268867e-03j)  (1.390481251291930676e-03-4.120902158319950104e-03j)  (-3.308288869448006153e-04-9.709686855785548687e-04j)  (-1.279216143302619457e-03-2.137169940397143364e-03j)  (-6.693679606541991234e-04-1.826416846597567201e-04j)
 (1.242823491338640451e-04-2.515446627512574196e-03j)  (1.772353658452630043e-03-3.825307590886950493e-03j)  (-3.799005644395947456e-04-1.020728959701955318e-03j)  (-9.166581439785659313e-04-2.407611114904284477e-03j)  (-8.168475469574332237e-04-4.369399684946984053e-04j)
 (1.252539077540859580e-04-2.469782717525959015e-03j)  (2.102484228089451790e-03-3.472236217930912971e-03j)  (-4.142169491387903690e-04-1.080118934623897076e-03j)  (-4.924658569507300854e-04-2.569052390754222870e-03j)  (-8.549169870093464851e-04-7.274241070263087749e-04j)
 (1.240752026205882430e-04-2.424990059807896614e-03j)  (2.372276037931442261e-03-3.071037353947758675e-03j)  (-4.320658918004482985e-04-1.145647722296416759e-03j)  (-3.866530823870562017e-05-2.609062474220991135e-03j)  (-7.782524335198104382e-04-1.010171486996114254e-03j)
 (1.208432586281560361e-04-2.381256315857172012e-03j)  (2.574793761596083641e-03-2.632315503433346748e-03j)  (-4.325460467953234911e-04-1.213535084389150143e-03j)  (4.106056585442274809e-04-2.524385228753089905e-03j)  (-5.984680028632283211e-04-1.242572325281798840e-03j)
 (1.156720391009002924e-04-2.338755875825881958e-03j)  (2.704943064600229263e-03-2.167638624086976051e-03j)  (-4.156102077104151249e-04-1.279897522181272507e-03j)  (8.216686546802520752e-04-2.321152016520500183e-03j)  (-3.423415473662316799e-04-1.389607088640332222e-03j)
 (1.086905322154052556e-04-2.297647297382354736e-03j)  (2.759597264230251312e-03-1.689223456196486950e-03j)  (-3.820661222562193871e-04-1.340938732028007507e-03j)  (1.163832843303680420e-03-2.014387398958206177e-03j)  (-4.781137613463215530e-05-1.428982708603143692e-03j)
 (1.000408592517487705e-04-2.258072840049862862e-03j)  (2.737673465162515640e-03-1.209603855386376381e-03j)  (-3.335357760079205036e-04-1.393135753460228443e-03j)  (1.411690376698970795e-03-1.626849872991442680e-03j)  (2.416578936390578747e-04-1.354371546767652035e-03j)
 (8.987630280898883939e-05-2.220157999545335770e-03j)  (2.640152117237448692e-03-7.412927807308733463e-04j)  (-2.723744255490601063e-04-1.433411380276083946e-03j)  (1.547005958855152130e-03-1.187295303680002689e-03j)  (4.835034196730703115e-04-1.176286372356116772e-03j)
 (7.835933502065017819e-05-2.184009877964854240e-03j)  (2.470040228217840195e-03-2.964457962661981583e-04j)  (-2.015540812863036990e-04-1.459283521398901939e-03j)  (1.560062053613364697e-03-7.282947772182524204e-04j)  (6.423351587727665901e-04-9.204677189700305462e-04j)
 (6.565962394233793020e-05-2.149717416614294052e-03j)  (2.232282189652323723e-03+1.134638878284022212e-04j)  (-1.245168386958539486e-04-1.468986505642533302e-03j)  (1.450359122827649117e-03-2.837745705619454384e-04j)  (6.951263057999312878e-04-6.240339716896414757e-04j)
 (5.195203630137257278e-05-2.117351396009325981e-03j)  (1.933616818860173225e-03+4.779506707563996315e-04j)  (-4.500555951381102204e-05-1.461555599234998226e-03j)  (1.226620399393141270e-03+1.135376078309491277e-04j)  (6.345617584884166718e-04-3.299672389402985573e-04j)
 (3.741475302376784384e-05-2.086963737383484840e-03j)  (1.582389581017196178e-03+7.877940661273896694e-04j)  (3.311990076326765120e-05-1.436872989870607853e-03j)  (9.061043965630233288e-04+4.345674242358654737e-04j)  (4.700582649093121290e-04-8.075687219388782978e-05j)
 (2.222735020041000098e-05-2.058588201180100441e-03j)  (1.188319642096757889e-03+1.035280874930322170e-03j)  (1.060717331711202860e-04-1.395672210492193699e-03j)  (5.132782971486449242e-04+6.560655310750007629e-04j)  (2.263147034682333469e-04+8.786145190242677927e-05j)
 (6.568998287548311055e-06-2.032240852713584900e-03j)  (7.622327539138495922e-04+1.214405638165771961e-03j)  (1.703193411231040955e-04-1.339500420726835728e-03j)  (7.795426063239574432e-05+7.623340934514999390e-04j)  (-6.038452920620329678e-05+1.521473022876307368e-04j)
 (-9.383254109707195312e-06-2.007919829338788986e-03j)  (3.157652390655130148e-04+1.321024727076292038e-03j)  (2.227615768788382411e-04-1.270641107112169266e-03j)  (-3.669692960102111101e-04+7.463796646334230900e-04j)  (-3.475596895441412926e-04+1.038097107084468007e-04j)
 (-2.545611641835421324e-05-1.985606737434864044e-03j)  (-1.389528479194268584e-04+1.352959196083247662e-03j)  (2.608774811960756779e-04-1.192001393064856529e-03j)  (-7.879903423599898815e-04+6.104081985540688038e-04j)  (-5.928182508796453476e-04-4.882830398855730891e-05j)
 (-4.148157313466072083e-05-1.965267118066549301e-03j)  (-5.896260263398289680e-04+1.310044433921575546e-03j)  (2.828484866768121719e-04-1.106968848034739494e-03j)  (-1.153522636741399765e-03+3.656270273495465517e-04j)  (-7.601013639941811562e-04-2.821178641170263290e-04j)
 (-5.729828990297392011e-05-1.946851261891424656e-03j)  (-1.024124911054968834e-03+1.194125856272876263e-03j)  (2.876460202969610691e-04-1.019244664348661900e-03j)  (-1.436262275092303753e-03+3.137090243399143219e-05j)  (-8.249727543443441391e-04-5.606256308965384960e-04j)
 (-7.275288226082921028e-05-1.930295489728450775e-03j)  (-1.430811476893723011e-03+1.009000116027891636e-03j)  (2.750803541857749224e-04-9.326625731773674488e-04j)  (-1.615223824046552181e-03-3.663790994323790073e-04j)  (-7.781760650686919689e-04-8.423982071690261364e-04j)
 (-8.770105341682210565e-05-1.915523200295865536e-03j)  (-1.798850367777049541e-03+7.603043923154473305e-04j)  (2.458081871736794710e-04-8.510015322826802731e-04j)  (-1.677295309491455555e-03-7.969713769853115082e-04j)  (-6.269414443522691727e-04-1.085167285054922104e-03j)
 (-1.020086128846742213e-04-1.902445801533758640e-03j)  (-2.118496457114815712e-03+4.553563194349408150e-04j)  (2.012993936659768224e-04-7.778012077324092388e-04j)  (-1.618195325136184692e-03-1.227403292432427406e-03j)  (-3.938586160074919462e-04-1.252577523700892925e-03j)
 (-1.155523568741045892e-04-1.890964340418577194e-03j)  (-2.381352009251713753e-03+1.029497943818569183e-04j)  (1.437635946786031127e-04-7.161895628087222576e-04j)  (-1.442763255909085274e-03-1.624809461645781994e-03j)  (-1.134916237788274884e-04-1.319519942626357079e-03j)
 (-1.282207376789301634e-04-1.880970317870378494e-03j)  (-2.580587519332766533e-03-2.868881856556981802e-04j)  (7.604128040838986635e-05-6.687314598821103573e-04j)  (-1.164563582278788090e-03-1.958930399268865585e-03j)  (1.727577910060063004e-04-1.275788061320781708e-03j)
 (-1.399144966853782535e-04-1.872347667813301086e-03j)  (-2.711117034777998924e-03-7.031728746369481087e-04j)  (1.464216552449215669e-06-6.373040960170328617e-04j)  (-8.048358140513300896e-04-2.204377669841051102e-03j)  (4.227744648233056068e-04-1.127525581978261471e-03j)
 (-1.505471300333738327e-04-1.864973572082817554e-03j)  (-2.769728656858205795e-03-1.134261605329811573e-03j)  (-7.630781328771263361e-05-6.230071303434669971e-04j)  (-3.908704093191772699e-04-2.342523541301488876e-03j)  (5.999358254484832287e-04-8.962592110037803650e-04j)
 (-1.600450923433527350e-04-1.858719857409596443e-03j)  (-2.755161840468645096e-03-1.568170031532645226e-03j)  (-1.534657494630664587e-04-6.261103553697466850e-04j)  (4.606270158546976745e-05-2.362877596169710159e-03j)  (6.784855504520237446e-04-6.156706367619335651e-04j)
 (-1.683480950305238366e-04-1.853454392403364182e-03j)  (-2.668133005499839783e-03-1.992896199226379395e-03j)  (-2.262370398966595531e-04-6.460419972427189350e-04j)  (4.730787768494337797e-04-2.263845410197973251e-03j)  (6.472859531641006470e-04-3.265890991315245628e-04j)
 (-1.754090626491233706e-04-1.849042833782732487e-03j)  (-2.511307364329695702e-03-2.396743511781096458e-03j)  (-2.910690091084688902e-04-6.814181688241660595e-04j)  (8.581550791859626770e-04-2.052817028015851974e-03j)  (5.114033701829612255e-04-7.095169712556526065e-05j)
 (-1.811941183404996991e-04-1.845349092036485672e-03j)  (-2.289218362420797348e-03-2.768634585663676262e-03j)  (-3.448014322202652693e-04-7.301115547306835651e-04j)  (1.172534422948956490e-03-1.745579764246940613e-03j)  (2.913012867793440819e-04+1.143774788943119347e-04j)
 (-1.856823364505544305e-04-1.842237194068729877e-03j)  (-2.008137293159961700e-03-3.098406363278627396e-03j)  (-3.848192573059350252e-04-7.893563015386462212e-04j)  (1.392875215969979763e-03-1.365101197734475136e-03j)  (1.976834755623713136e-05+2.030171599471941590e-04j)
 (-1.888654514914378524e-04-1.839572214521467686e-03j)  (-1.675897859968245029e-03-3.377080429345369339e-03j)  (-4.091788141522556543e-04-8.558836416341364384e-04j)  (1.502985833212733269e-03-9.397781686857342720e-04j)  (-2.629561640787869692e-04+1.829145185183733702e-04j)
 (-1.907475379994139075e-04-1.837221672758460045e-03j)  (-1.301676384173333645e-03-3.597098169848322868e-03j)  (-4.167009028606116772e-04-9.260817314498126507e-04j)  (1.495016738772392273e-03-5.012826877646148205e-04j)  (-5.151360528543591499e-04+5.806615445180796087e-05j)
 (-1.913443848025053740e-04-1.835055998526513577e-03j)  (-8.957404061220586300e-04-3.752519376575946808e-03j)  (-4.070265567861497402e-04-9.961716132238507271e-04j)  (1.370021025650203228e-03-8.217006688937544823e-05j)  (-6.996894953772425652e-04-1.521306403446942568e-04j)
 (-1.906830293592065573e-04-1.832950278185307980e-03j)  (-4.691666399594396353e-04-3.839174751192331314e-03j)  (-3.806327003985643387e-04-1.062391325831413269e-03j)  (1.137842889875173569e-03+2.865711867343634367e-04j)  (-7.896315073594450951e-04-4.157919902354478836e-04j)
 (-1.888011029222980142e-04-1.830784487538039684e-03j)  (-3.353902502567507327e-05-3.854770213365554810e-03j)  (-3.388074692338705063e-04-1.121178152970969677e-03j)  (8.163476595655083656e-04+5.778431077487766743e-04j)  (-7.720091380178928375e-04-6.932888645678758621e-04j)
 (-1.857460447354242206e-04-1.828445005230605602e-03j)  (3.993654972873628139e-04-3.798940218985080719e-03j)  (-2.835858322214335203e-04-1.169341499917209148e-03j)  (4.300500149838626385e-04+7.704611634835600853e-04j)  (-6.497559952549636364e-04-9.431109065189957619e-04j)
 (-1.815744035411626101e-04-1.825824612751603127e-03j)  (8.178950520232319832e-04-3.673250088468194008e-03j)  (-2.176492853322997689e-04-1.204216619953513145e-03j)  (8.247978257713839412e-06+8.507259772159159184e-04j)  (-4.411999834701418877e-04-1.127985073253512383e-03j)
 (-1.763510517776012421e-04-1.822823658585548401e-03j)  (1.210836460813879967e-03-3.481144784018397331e-03j)  (-1.441943459212779999e-04-1.223793020471930504e-03j)  (-4.171959590166807175e-04+8.134263916872441769e-04j)  (-1.773075055098161101e-04-1.220346661284565926e-03j)
 (-1.701482542557641864e-04-1.819350640289485455e-03j)  (1.567715313285589218e-03-3.227847628295421600e-03j)  (-6.677637429675087333e-05-1.226810272783041000e-03j)  (-8.142589940689504147e-04+6.622013170272111893e-04j)  (1.029233972076326609e-04-1.206361339427530766e-03j)
 (-1.630448823561891913e-04-1.815322088077664375e-03j)  (1.879075192846357822e-03-2.920211991295218468e-03j)  (1.086374504666309804e-05-1.212817966006696224e-03j)  (-1.153165358118712902e-03+4.092352173756808043e-04j)  (3.582342760637402534e-04-1.087909447960555553e-03j)
 (-1.551254390506073833e-04-1.810663961805403233e-03j)  (2.136728260666131973e-03-2.566530369222164154e-03j)  (8.498141687596216798e-05-1.182195032015442848e-03j)  (-1.408616546541452408e-03+7.431199628626927733e-05j)  (5.511885974556207657e-04-8.822500822134315968e-04j)
 (-1.464792730985209346e-04-1.805310952477157116e-03j)  (2.333970041945576668e-03-2.176303416490554810e-03j)  (1.520099613117054105e-04-1.136130536906421185e-03j)  (-1.561677549034357071e-03-3.166986862197518349e-04j)  (6.536680739372968674e-04-6.194227607920765877e-04j)
 (-1.371995313093066216e-04-1.799207413569092751e-03j)  (2.465754514560103416e-03-1.759978942573070526e-03j)  (2.087331668008118868e-04-1.076562912203371525e-03j)  (-1.601177034899592400e-03-7.338074501603841782e-04j)  (6.509771919809281826e-04-3.377767861820757389e-04j)
 (-1.273824018426239491e-04-1.792306778952479362e-03j)  (2.528822747990489006e-03-1.328666578046977520e-03j)  (2.524404262658208609e-04-1.006085658445954323e-03j)  (-1.524520106613636017e-03-1.145173795521259308e-03j)  (5.439553060568869114e-04-7.829545211279764771e-05j)
 (-1.171261174022220075e-04-1.784572727046906948e-03j)  (2.521782880648970604e-03-8.938350947573781013e-04j)  (2.810571459122002125e-04-9.278191719204187393e-04j)  (-1.337853260338306427e-03-1.519505982287228107e-03j)  (3.487954672891646624e-04+1.214467192767187953e-04j)
 (-1.065301330527290702e-04-1.775977783836424351e-03j)  (2.445139456540346146e-03-4.670016060117632151e-04j)  (2.932436473201960325e-04-8.452584734186530113e-04j)  (-1.055571250617504120e-03-1.828411244787275791e-03j)  (9.460274304728955030e-05+2.328018454136326909e-04j)
 (-9.569426765665411949e-05-1.766504487022757530e-03j)  (2.301273168995976448e-03-5.942090865573845804e-05j)  (2.884587447624653578e-04-7.621033582836389542e-04j)  (-6.992064299993216991e-04-2.048519905656576157e-03j)  (-1.809376699384301901e-04+2.402318350505083799e-04j)
 (-8.471788896713405848e-05-1.756144338287413120e-03j)  (2.094367286190390587e-03+3.182171494700014591e-04j)  (2.669840177986770868e-04-6.820784183219075203e-04j)  (-2.957847318612039089e-04-2.163224155083298683e-03j)  (-4.371393297333270311e-04+1.435463636880740523e-04j)
 (-7.369912054855376482e-05-1.744897919707000256e-03j)  (1.830287394113838673e-03+6.560733891092240810e-04j)  (2.299083425896242261e-04-6.087523070164024830e-04j)  (1.242250000359490514e-04-2.163903089240193367e-03j)  (-6.363139254972338676e-04-4.212656858726404607e-05j)
 (-6.273410690482705832e-05-1.732774893753230572e-03j)  (1.516417250968515873e-03+9.454212849959731102e-04j)  (1.790734968381002545e-04-5.453655612654983997e-04j)  (5.292137502692639828e-04-2.050542272627353668e-03j)  (-7.493067532777786255e-04-2.886242291424423456e-04j)
 (-5.191626405576243997e-05-1.719793188385665417e-03j)  (1.161451684311032295e-03+1.178877428174018860e-03j)  (1.169831884908489883e-04-4.946742556057870388e-04j)  (8.888122392818331718e-04-1.831704983487725258e-03j)  (-7.597554940730333328e-04-5.589426727965474129e-04j)
 (-4.133566471864469349e-05-1.705978531390428543e-03j)  (7.751578814350068569e-04+1.350595382973551750e-03j)  (4.668036126531660557e-05-4.588174051605165005e-04j)  (1.176169957034289837e-03-1.523858169093728065e-03j)  (-6.664504762738943100e-04-8.127151522785425186e-04j)
 (-3.107836892013438046e-05-1.691364683210849762e-03j)  (3.681067901197820902e-04+1.456416794098913670e-03j)  (-2.840126762748695910e-05-4.392151313368231058e-04j)  (1.369960955344140530e-03-1.150106894783675671e-03j)  (-4.834560095332562923e-04-1.012165448628365993e-03j)
 (-2.122588739439379424e-05-1.675992389209568501e-03j)  (-4.861523848376236856e-05+1.493976451456546783e-03j)  (-1.046043107635341585e-04-4.365011700429022312e-04j)  (1.455968129448592663e-03-7.384342607110738754e-04j)  (-2.379837096668779850e-04-1.127656782045960426e-03j)
 (-1.185463861475000158e-05-1.659909030422568321e-03j)  (-4.637076344806700945e-04+1.462759217247366905e-03j)  (-1.782251929398626089e-04-4.504941171035170555e-04j)  (1.428127172403037548e-03-3.195802855771034956e-04j)  (3.366076271049678326e-05-1.142023014836013317e-03j)
 (-3.035482450286508538e-06-1.643167925067245960e-03j)  (-8.659613667987287045e-04+1.364105264656245708e-03j)  (-2.456934307701885700e-04-4.802080220542848110e-04j)  (1.288953586481511593e-03+7.527840352850034833e-05j)  (2.914541400969028473e-04-1.053048064932227135e-03j)
 (5.166701612324686721e-06-1.625828212127089500e-03j)  (-1.244560931809246540e-03+1.201167469844222069e-03j)  (-3.037441056221723557e-04-5.239017773419618607e-04j)  (1.049324637278914452e-03+4.168740415479987860e-04j)  (4.975586780346930027e-04-8.737359312362968922e-04j)
 (1.269338372367201373e-05-1.607953803613781929e-03j)  (-1.589374500326812267e-03+9.788178140297532082e-04j)  (-3.495750133879482746e-04-5.791651783511042595e-04j)  (7.276315591298043728e-04+6.800414994359016418e-04j)  (6.218818016350269318e-04-6.303411209955811501e-04j)
 (1.949269790202379227e-05-1.589613035321235657e-03j)  (-1.891224761493504047e-03+7.035096641629934311e-04j)  (-3.809811605606228113e-04-6.430367939174175262e-04j)  (3.483715699985623360e-04+8.455961360596120358e-04j)  (6.464751204475760460e-04-3.584558435250073671e-04j)
 (2.551970101194456220e-05-1.570877619087696075e-03j)  (-2.142132259905338287e-03+3.830965724773705006e-04j)  (-3.964600036852061749e-04-7.121486705727875233e-04j)  (-5.971553764538839459e-05+9.017551201395690441e-04j)  (5.681302864104509354e-04-9.773845522431656718e-05j)
 (3.073659172514453530e-05-1.551822642795741558e-03j)  (-2.335525583475828171e-03+2.661508187884464860e-05j)  (-3.952824336010962725e-04-7.828897796571254730e-04j)  (-4.658224934246391058e-04+8.449979941360652447e-04j)  (3.987966338172554970e-04+1.139368832809850574e-04j)
 (3.511286195134744048e-05-1.532525639049708843e-03j)  (-2.466413658112287521e-03-3.559642063919454813e-04j)  (-3.775262739509344101e-04-8.515813970007002354e-04j)  (-8.393979514949023724e-04+6.803025607950985432e-04j)  (1.637667592149227858e-04+2.460461691953241825e-04j)
 (3.862539961119182408e-05-1.513065653853118420e-03j)  (-2.531513571739196777e-03-7.540094084106385708e-04j)  (-3.440705186221748590e-04-9.146549273282289505e-04j)  (-1.152442418970167637e-03+4.207414749544113874e-04j)  (-1.020939380396157503e-04+2.798794594127684832e-04j)
 (4.125854320591315627e-05-1.493523130193352699e-03j)  (-2.529331948608160019e-03-1.156516955234110355e-03j)  (-2.965510939247906208e-04-9.688239078968763351e-04j)  (-1.381604699417948723e-03+8.647142385598272085e-05j)  (-3.595122834667563438e-04+2.112499641953036189e-04j)
 (4.300410000723786652e-05-1.473978976719081402e-03j)  (-2.460198476910591125e-03-1.552410074509680271e-03j)  (-2.372798771830275655e-04-1.011242507956922054e-03j)  (-1.509921392425894737e-03-2.968066546600311995e-04j)  (-5.706015508621931076e-04+5.105670788907445967e-05j)
 (4.386128057376481593e-05-1.454513636417686939e-03j)  (-2.326248912140727043e-03-1.930837985128164291e-03j)  (-1.691314391791820526e-04-1.039641792885959148e-03j)  (-1.528070075437426567e-03-6.997989839874207973e-04j)  (-7.044301019050180912e-04-1.763746404321864247e-04j)
 (4.383661871543154120e-05-1.435207086615264416e-03j)  (-2.131361048668622971e-03-2.281468128785490990e-03j)  (-9.540282189846038818e-05-1.052437815815210342e-03j)  (-1.435044105164706707e-03-1.091833692044019699e-03j)  (-7.415466825477778912e-04-4.369196540210396051e-04j)
 (4.294382233638316393e-05-1.416138024069368839e-03j)  (-1.881041913293302059e-03-2.594762016087770462e-03j)  (-1.965316550922580063e-05-1.048806589096784592e-03j)  (-1.238199882209300995e-03-1.443171291612088680e-03j)  (-6.767994491383433342e-04-6.917114369571208954e-04j)
 (4.120360244996845722e-05-1.397382933646440506e-03j)  (-1.582273631356656551e-03-2.862231107428669930e-03j)  (5.446878640213981271e-05-1.028722035698592663e-03j)  (-9.526746580377221107e-04-1.727238064631819725e-03j)  (-5.200414452701807022e-04-9.028754429891705513e-04j)
 (3.864341852022334933e-05-1.379015739075839520e-03j)  (-1.243317965418100357e-03-3.076659981161355972e-03j)  (1.234012015629559755e-04-9.929554071277379990e-04j)  (-6.002219743095338345e-04-1.922612311318516731e-03j)  (-2.946263412013649940e-04-1.039097784087061882e-03j)
 (3.529722016537562013e-05-1.361107570119202137e-03j)  (-8.734891307540237904e-04-3.232297254726290703e-03j)  (1.838409662013873458e-04-9.430358768440783024e-04j)  (-2.075534139294177294e-04-2.014617901295423508e-03j)  (-3.392325379536487162e-05-1.080207293853163719e-03j)
 (3.120513792964629829e-05-1.343725598417222500e-03j)  (-4.828970413655042648e-04-3.325003897771239281e-03j)  (2.329026028746739030e-04-8.811748703010380268e-04j)  (1.956867199623957276e-04-1.996404258534312248e-03j)  (2.236283617094159126e-04-1.020102063193917274e-03j)
 (2.641310311446432024e-05-1.326933153904974461e-03j)  (-8.217208232963457704e-05-3.352359635755419731e-03j)  (2.682566409930586815e-04-8.101577986963093281e-04j)  (5.791602889075875282e-04-1.869434840045869350e-03j)  (4.401917685754597187e-04-8.675957215018570423e-04j)
 (2.097248761856462806e-05-1.310788793489336967e-03j)  (3.178244805894792080e-04-3.313720459118485451e-03j)  (2.882406697608530521e-04-7.332078530453145504e-04j)  (9.141188347712159157e-04-1.643349067308008671e-03j)  (5.840963567607104778e-04-6.450662622228264809e-04j)
 (1.493964919063728303e-05-1.295346068218350410e-03j)  (7.062946096993982792e-04-3.210229799151420593e-03j)  (2.919380785897374153e-04-6.538294255733489990e-04j)  (1.175559591501951218e-03-1.335208653472363949e-03j)  (6.344739231280982494e-04-3.851150977425277233e-04j)
 (8.375483957934193313e-06-1.280653174035251141e-03j)  (1.072794664651155472e-03-3.044779179617762566e-03j)  (2.792204613797366619e-04-5.756382597610354424e-04j)  (1.344092772342264652e-03-9.681905503384768963e-04j)  (5.842887330800294876e-04-1.257343828910961747e-04j)
 (1.344931888525024988e-06-1.266752602532505989e-03j)  (1.407516188919544220e-03-2.821924863383173943e-03j)  (2.507519093342125416e-04-5.021864199079573154e-04j)  (1.407380448654294014e-03-5.698228487744927406e-04j)  (4.413222486618906260e-04+9.530089300824329257e-05j)
 (-6.083548214519396424e-06-1.253680558875203133e-03j)  (1.701548229902982712e-03-2.547757001593708992e-03j)  (2.079550613416358829e-04-4.367911606095731258e-04j)  (1.361040282063186169e-03-1.699003914836794138e-04j)  (2.269750257255509496e-04+2.459883980918675661e-04j)
 (-1.383852031722199172e-05-1.241466845385730267e-03j)  (1.947114593349397182e-03-2.229728968814015388e-03j)  (1.529404835309833288e-04-3.823751758318394423e-04j)  (1.208947855047881603e-03+2.017633669311180711e-04j)  (-2.693059104785788804e-05+3.047845966648310423e-04j)
 (-2.184614459110889584e-05-1.230134861543774605e-03j)  (2.137778792530298233e-03-1.876452122814953327e-03j)  (8.840322698233649135e-05-3.413266385905444622e-04j)  (9.629178675822913647e-04+5.175780388526618481e-04j)  (-2.828684519045054913e-04+2.637356810737401247e-04j)
 (-3.003076199092902243e-05-1.219701138325035572e-03j)  (2.268613316118717194e-03-1.497456920333206654e-03j)  (1.749131661199498922e-05-3.153850266244262457e-04j)  (6.417884724214673042e-04+7.542434614151716232e-04j)  (-5.031485925428569317e-04+1.295983383897691965e-04j)
 (-3.831550202448852360e-05-1.210174988955259323e-03j)  (2.336326520889997482e-03-1.102932845242321491e-03j)  (-5.634730769088491797e-05-3.055589622817933559e-04j)  (2.699814212974160910e-04+8.944871369749307632e-04j)  (-6.554609863087534904e-04-7.720694702584296465e-05j)
 (-4.662289575207978487e-05-1.201558974571526051e-03j)  (2.339345403015613556e-03-7.034503505565226078e-04j)  (-1.295318652410060167e-04-3.120791225228458643e-04j)  (-1.243533333763480186e-04+9.283429826609790325e-04j)  (-7.176084327511489391e-04-3.256483760196715593e-04j)
 (-5.487550515681505203e-05-1.193848671391606331e-03j)  (2.277850406244397163e-03-3.096739528700709343e-04j)  (-1.985218405025079846e-04-3.343891294207423925e-04j)  (-5.114665254950523376e-04+8.538757683709263802e-04j)  (-6.807345198467373848e-04-5.786849069409072399e-04j)
 (-6.299655069597065449e-05-1.187032205052673817e-03j)  (2.153765177354216576e-03+6.792628846596926451e-05j)  (-2.599876897875219584e-04-3.711742465384304523e-04j)  (-8.622521418146789074e-04+6.772999768145382404e-04j)  (-5.505784065462648869e-04-7.987353601492941380e-04j)
 (-7.091054430929943919e-05-1.181090949103236198e-03j)  (1.970696495845913887e-03+4.193570057395845652e-04j)  (-3.109709650743752718e-04-4.204266588203608990e-04j)  (-1.150433556176722050e-03+4.124853294342756271e-04j)  (-3.465782210696488619e-04-9.532071999274194241e-04j)
 (-7.854390423744916916e-05-1.175999641418457031e-03j)  (1.733831362798810005e-03+7.353695109486579895e-04j)  (-3.490260278340429068e-04-4.795439890585839748e-04j)  (-1.354530337266623974e-03+7.988789730006828904e-05j)  (-9.896365372696891427e-05-1.019272021949291229e-03j)
 (-8.582557347835972905e-05-1.171725918538868427e-03j)  (1.449789968319237232e-03+1.007706741802394390e-03j)  (-3.723369154613465071e-04-5.454563070088624954e-04j)  (-1.459456747397780418e-03-2.950097841676324606e-04j)  (1.557284995215013623e-04-9.871876100078225136e-04j)
 (-9.268765279557555914e-05-1.168231130577623844e-03j)  (1.126441755332052708e-03+1.229322515428066254e-03j)  (-3.798031830228865147e-04-6.147753447294235229e-04j)  (-1.457635429687798023e-03-6.836316315457224846e-04j)  (3.800498961936682463e-04-8.616842096671462059e-04j)
 (-9.906593186315149069e-05-1.165470574051141739e-03j)  (7.726878975518047810e-04+1.394567661918699741e-03j)  (-3.710912424139678478e-04-6.839587003923952579e-04j)  (-1.349541591480374336e-03-1.056467182934284210e-03j)  (5.411510355770587921e-04-6.612167926505208015e-04j)
 (-1.049004931701347232e-04-1.163393608294427395e-03j)  (3.982168273068964481e-04+1.499336445704102516e-03j)  (-3.466486814431846142e-04-7.494808523915708065e-04j)  (-1.143641071394085884e-03-1.385293551720678806e-03j)  (6.155955488793551922e-04-4.152027540840208530e-04j)
 (-1.101362213375978172e-04-1.161944237537682056e-03j)  (1.323938613495556638e-05+1.541172619909048080e-03j)  (-3.076805442105978727e-04-8.080033585429191589e-04j)  (-8.557263645343482494e-04-1.645293552428483963e-03j)  (5.927733145654201508e-04-1.596567308297380805e-04j)
 (-1.147233197116293013e-04-1.161061343736946583e-03j)  (-3.717889194376766682e-04+1.519328448921442032e-03j)  (-2.560894063208252192e-04-8.565352181904017925e-04j)  (-5.077056121081113815e-04-1.816910109482705593e-03j)  (4.764149780385196209e-04+6.812885112594813108e-05j)
 (-1.186177469207905233e-04-1.160679617896676064e-03j)  (-7.464514928869903088e-04+1.434779376722872257e-03j)  (-1.943819370353594422e-04-8.925761794671416283e-04j)  (-1.259343698620796204e-04-1.887300168164074421e-03j)  (2.839928201865404844e-04+2.350721042603254318e-04j)
 (-1.217816679854877293e-04-1.160729443654417992e-03j)  (-1.100651803426444530e-03+1.290190382860600948e-03j)  (-1.255464740097522736e-04-9.142362396232783794e-04j)  (2.607806818559765816e-04-1.851277309469878674e-03j)  (4.410285691847093403e-05+3.171515127178281546e-04j)
 (-1.241838035639375448e-04-1.161137945018708706e-03j)  (-1.424885354936122894e-03+1.089837984181940556e-03j)  (-5.290775516186840832e-05-9.203247609548270702e-04j)  (6.233561434783041477e-04-1.711676944978535175e-03j)  (-2.077794779324904084e-04+3.029062645509839058e-04j)
 (-1.257997500943019986e-04-1.161829452030360699e-03j)  (-1.710493583232164383e-03+8.394884644076228142e-04j)  (2.003424015128985047e-05-9.104067576117813587e-04j)  (9.346198057755827904e-04-1.479116501286625862e-03j)  (-4.345398338045924902e-04+1.950771693373098969e-04j)
 (-1.266122853849083185e-04-1.162726315669715405e-03j)  (-1.949895522557199001e-03+5.462362314574420452e-04j)  (8.977341349236667156e-05-8.848212892189621925e-04j)  (1.171347452327609062e-03-1.171171665191650391e-03j)  (-6.028881762176752090e-04+1.015381349134258926e-05j)
 (-1.266114995814859867e-04-1.163749140687286854e-03j)  (-2.136787865310907364e-03+2.183074539061635733e-04j)  (1.529666042188182473e-04-8.446636493317782879e-04j)  (1.315996400080621243e-03-8.110309136100113392e-04j)  (-6.882402813062071800e-04-2.240983740193769336e-04j)
 (-1.257950061699375510e-04-1.164817949756979942e-03j)  (-2.266310853883624077e-03-1.351668179268017411e-04j)  (2.065943554043769836e-04-7.917303591966629028e-04j)  (1.358006265945732594e-03-4.257344698999077082e-04j)  (-6.783019052818417549e-04-4.727602063212543726e-04j)
 (-1.241680147359147668e-04-1.165852532722055912e-03j)  (-2.335174242034554482e-03-5.044006393291056156e-04j)  (2.481056144461035728e-04-7.284309831447899342e-04j)  (1.294569694437086582e-03-4.412741691339761019e-05j)  (-5.748335970565676689e-04-6.989180692471563816e-04j)
 (-1.217433164129033685e-04-1.166773727163672447e-03j)  (-2.341739600524306297e-03-8.792201988399028778e-04j)  (2.755394962150603533e-04-6.576700834557414055e-04j)  (1.130818389356136322e-03+3.053149557672441006e-04j)  (-3.933425468858331442e-04-8.690984104759991169e-04j)
 (-1.185412547783926129e-04-1.167503185570240021e-03j)  (-2.286060014739632607e-03-1.249340130016207695e-03j)  (2.876183425541967154e-04-5.827065324410796165e-04j)  (8.794113527983427048e-04+5.966273020021617413e-04j)  (-1.607546728337183595e-04-9.581774938851594925e-04j)
 (-1.145895876106806099e-04-1.167965121567249298e-03j)  (-2.169870305806398392e-03-1.604641904123127460e-03j)  (2.838076034095138311e-04-5.069949547760188580e-04j)  (5.595582188107073307e-04+8.082988206297159195e-04j)  (8.858412184054031968e-05-9.530460229143500328e-04j)
 (-1.099233049899339676e-04-1.168086309917271137e-03j)  (-1.996535342186689377e-03-1.935446984134614468e-03j)  (2.643396728672087193e-04-4.340191080700606108e-04j)  (1.955532352440059185e-04+9.248761343769729137e-04j)  (3.179836785420775414e-04-8.544948650524020195e-04j)
 (-1.045843673637136817e-04-1.167797134257853031e-03j)  (-1.770952716469764709e-03-2.232776023447513580e-03j)  (2.302007487742230296e-04-3.671237209346145391e-04j)  (-1.850679109338670969e-04+9.381058043800294399e-04j)  (4.938119673170149326e-04-6.770503823645412922e-04j)
 (-9.862136357696726918e-05-1.167032169178128242e-03j)  (-1.499414094723761082e-03-2.488590311259031296e-03j)  (1.830814580898731947e-04-3.093536943197250366e-04j)  (-5.536095122806727886e-04+8.475316572003066540e-04j)  (5.904293502680957317e-04-4.467911203391849995e-04j)
 (-9.208911069435998797e-05-1.165730762295424938e-03j)  (-1.189430477097630501e-03-2.696003764867782593e-03j)  (1.252935762749984860e-04-2.633082040119916201e-04j)  (-8.823773823678493500e-04+6.605036905966699123e-04j)  (5.939304246567189693e-04-1.974736806005239487e-04j)
 (-8.504822471877560019e-05-1.163837965577840805e-03j)  (-8.495247457176446915e-04-2.849466400220990181e-03j)  (5.965710442978888750e-05-2.310163836227729917e-04j)  (-1.146758440881967545e-03+3.916003042832016945e-04j)  (5.041479598730802536e-04+3.445691254455596209e-05j)
 (-7.756453851470723748e-05-1.161304418928921223e-03j)  (-4.889970296062529087e-04-2.944908570498228073e-03j)  (-1.063695890479721129e-05-2.138411800842732191e-04j)  (-1.327061560004949570e-03+6.150843546492978930e-05j)  (3.346300218254327774e-04+2.152344968635588884e-04j)
 (-6.970857793930917978e-05-1.158087747171521187e-03j)  (-1.176709120045416057e-04-2.979845972731709480e-03j)  (-8.218124276027083397e-05-2.124151651514694095e-04j)  (-1.409982214681804180e-03-3.045517078135162592e-04j)  (1.106008785427547991e-04+3.187268157489597797e-04j)
 (-6.155488517833873630e-05-1.154152210801839828e-03j)  (2.543742593843489885e-04-2.953440183773636818e-03j)  (-1.515167241450399160e-04-2.266120718559250236e-04j)  (-1.389582874253392220e-03-6.787378806620836258e-04j)  (-1.347873476333916187e-04+3.302511759102344513e-04j)
 (-5.318135663401335478e-05-1.149469753727316856e-03j)  (6.170768756419420242e-04-2.866516122594475746e-03j)  (-2.152995439246296883e-04-2.555545943323522806e-04j)  (-1.267715706489980221e-03-1.032687956467270851e-03j)  (-3.653558378573507071e-04+2.486936864443123341e-04j)
 (-4.466851169127039611e-05-1.144019770435988903e-03j)  (9.606648236513137817e-04-2.721533644944429398e-03j)  (-2.704617509152740240e-04-2.976587275043129921e-04j)  (-1.053857733495533466e-03-1.339654554612934589e-03j)  (-5.472280899994075298e-04+8.662653999635949731e-05j)
 (-3.609872874221764505e-05-1.137790037319064140e-03j)  (1.275918912142515182e-03-2.522514201700687408e-03j)  (-3.143584181088954210e-04-3.507117216940969229e-04j)  (-7.643744465894997120e-04-1.576511072926223278e-03j)  (-6.538023008033633232e-04-1.315869594691321254e-04j)
 (-2.755545574473217130e-05-1.130776247009634972e-03j)  (1.554419868625700474e-03-2.274927217513322830e-03j)  (-3.448940115049481392e-04-4.119802324566990137e-04j)  (-4.212664789520204067e-04-1.725479494780302048e-03j)  (-6.696371128782629967e-04-3.734143101610243320e-04j)
 (-1.912240077217575163e-05-1.122982474043965340e-03j)  (1.788772991858422756e-03-1.985536422580480576e-03j)  (-3.606218961067497730e-04-4.783434560522437096e-04j)  (-5.049739047535695136e-05-1.775450189597904682e-03j)  (-5.926836165599524975e-04-6.029641372151672840e-04j)
 (-1.088270528271095827e-05-1.114421174861490726e-03j)  (1.972805010154843330e-03-1.662213006056845188e-03j)  (-3.608124388847500086e-04-5.464442656375467777e-04j)  (3.199717903044074774e-04-1.722795888781547546e-03j)  (-4.345409979578107595e-04-7.862737984396517277e-04j)
 (-2.918104428317747079e-06-1.105113071389496326e-03j)  (2.101725433021783829e-03-1.313717686571180820e-03j)  (-3.454862453509122133e-04-6.128515233285725117e-04j)  (6.622914806939661503e-04-1.571620698086917400e-03j)  (-2.187049249187111855e-04-8.962953579612076283e-04j)
 (4.691893536801217124e-06-1.095087151043117046e-03j)  (2.172252163290977478e-03-9.494614787399768829e-04j)  (-3.154112782794982195e-04-6.742255645804107189e-04j)  (9.508176590315997601e-04-1.333427149802446365e-03j)  (2.292660246894229203e-05-9.168483666144311428e-04j)
 (1.187083034892566502e-05-1.084380084648728371e-03j)  (2.182694384828209877e-03-5.792483570985496044e-04j)  (-2.720640331972390413e-04-7.274788804352283478e-04j)  (1.164033310487866402e-03-1.026227022521197796e-03j)  (2.547707990743219852e-04-8.449614979326725006e-04j)
 (1.854609217843972147e-05-1.073036459274590015e-03j)  (2.132992260158061981e-03-2.130090433638542891e-04j)  (-2.175565605284646153e-04-7.699239067733287811e-04j)  (1.286153681576251984e-03-6.731664179824292660e-04j)  (4.428031097631901503e-04-6.912645185366272926e-04j)
 (2.464968747517559677e-05-1.061108079738914967e-03j)  (2.024713670834898949e-03+1.394681603414937854e-04j)  (-1.545331906527280807e-04-7.994017796590924263e-04j)  (1.308294944465160370e-03-3.007691411767154932e-04j)  (5.595535621978342533e-04-4.783800977747887373e-04j)
 (3.011897206306457520e-05-1.048653270117938519e-03j)  (1.861004275269806385e-03+4.688015906140208244e-04j)  (-8.604174217907711864e-05-8.143846062012016773e-04j)  (1.229120651260018349e-03+6.306925934040918946e-05j)  (5.881225806660950184e-04-2.375576732447370887e-04j)
 (3.489734081085771322e-05-1.035737106576561928e-03j)  (1.646498567424714565e-03+7.662684074603021145e-04j)  (-1.538578544568736106e-05-8.140477584674954414e-04j)  (1.054918277077376842e-03+3.911833919119089842e-04j)  (5.246296059340238571e-04-4.051076757605187595e-06j)
 (3.893486064043827355e-05-1.022429903969168663e-03j)  (1.387188327498733997e-03+1.024038065224885941e-03j)  (5.403512113844044507e-05-7.983074174262583256e-04j)  (7.991025340743362904e-04+6.591787678189575672e-04j)  (3.787397290579974651e-04+1.880770141724497080e-04j)
 (4.218885442242026329e-05-1.008806983008980751e-03j)  (1.090255682356655598e-03+1.235381350852549076e-03j)  (1.188894093502312899e-04-7.678230758756399155e-04j)  (4.811840190086513758e-04+8.472577319480478764e-04j)  (1.721977459965273738e-04+3.109579847659915686e-04j)
 (4.462439028429798782e-05-9.949482046067714691e-04j)  (7.638750248588621616e-04+1.394847757183015347e-03j)  (1.760737213771790266e-04-7.239637197926640511e-04j)  (1.252826186828315258e-04+9.416937828063964844e-04j)  (-6.440856668632477522e-05+3.469930379651486874e-04j)
 (4.621473271981813014e-05-9.809366893023252487e-04j)  (4.169880994595587254e-04+1.498408964835107327e-03j)  (2.228618250228464603e-04-6.687398999929428101e-04j)  (-2.417007199255749583e-04+9.358449606224894524e-04j)  (-2.961740246973931789e-04+2.914056531153619289e-04j)
 (4.694167728303000331e-05-9.668580605648458004e-04j)  (5.905970465391874313e-05+1.543562393635511398e-03j)  (2.570348442532122135e-04-6.047056522220373154e-04j)  (-5.921158590354025364e-04+8.306312956847250462e-04j)  (-4.890210693702101707e-04+1.529010623926296830e-04j)
 (4.679583798861131072e-05-9.527998627163469791e-04j)  (-3.001803415827453136e-04+1.529393834061920643e-03j)  (2.769869752228260040e-04-5.348338745534420013e-04j)  (-8.996452670544385910e-04+6.344416178762912750e-04j)  (-6.147057865746319294e-04-4.765827543451450765e-05j)
 (4.577680738293565810e-05-9.388504549860954285e-04j)  (-6.510011735372245312e-04+1.456596306525170803e-03j)  (2.818010107148438692e-04-4.623720305971801281e-04j)  (-1.141279004514217377e-03+3.624798555392771959e-04j)  (-6.549499230459332466e-04-2.803593815770000219e-04j)
 (4.389325476950034499e-05-9.250981383956968784e-04j)  (-9.839342674240469933e-04+1.327445614151656628e-03j)  (2.712909772526472807e-04-3.906853089574724436e-04j)  (-1.299035036936402321e-03+3.559996548574417830e-05j)  (-6.040946464054286480e-04-5.106654134579002857e-04j)
 (4.116290801903232932e-05-9.116301080211997032e-04j)  (-1.290028216317296028e-03+1.145733753219246864e-03j)  (2.460090909153223038e-04-3.230941656511276960e-04j)  (-1.361295930109918118e-03-3.212797455489635468e-04j)  (-4.698901611845940351e-04-7.045073434710502625e-04j)
 (3.761246262001805007e-05-8.985318709164857864e-04j)  (-1.561089651659131050e-03+9.166601230390369892e-04j)  (2.072173665510490537e-04-2.627145149745047092e-04j)  (-1.323662581853568554e-03-6.810633349232375622e-04j)  (-2.723124925978481770e-04-8.332895813509821892e-04j)
 (3.327736339997500181e-05-8.858857909217476845e-04j)  (-1.789901638403534889e-03+6.466869963333010674e-04j)  (1.568250008858740330e-04-2.123082376783713698e-04j)  (-1.189262955449521542e-03-1.016521709971129894e-03j)  (-4.058700142195448279e-05-8.780750213190913200e-04j)
 (2.820152622007299215e-05-8.737706230022013187e-04j)  (-1.970415702089667320e-03+3.433595993556082249e-04j)  (9.729487646836787462e-05-1.741511514410376549e-04j)  (-9.684932301752269268e-04-1.302340766414999962e-03j)  (1.911373692564666271e-04-8.323365473188459873e-04j)
 (2.243693415948655456e-05-8.622605819255113602e-04j)  (-2.097911434248089790e-03+1.509844878455623984e-05j)  (3.152346835122443736e-05-1.499246427556499839e-04j)  (-6.782138370908796787e-04-1.517019700258970261e-03j)  (3.888234787154942751e-04-7.028753170743584633e-04j)
 (1.604316639713943005e-05-8.514242363162338734e-04j)  (-2.169119659811258316e-03-3.290313470643013716e-04j)  (-3.729958552867174149e-05-1.406361698172986507e-04j)  (-3.404611488804221153e-04-1.644475501962006092e-03j)  (5.235481075942516327e-04-5.087776225991547108e-04j)
 (9.086820682568941265e-06-8.413241012021899223e-04j)  (-2.182305557653307915e-03-6.795676890760660172e-04j)  (-1.058458656189031899e-04-1.465725072193890810e-04j)  (1.922564479173161089e-05-1.675236271694302559e-03j)  (5.757361650466918945e-04-2.785693504847586155e-04j)
 (1.640876348574238364e-06-8.320156484842300415e-04j)  (-2.137310104444622993e-03-1.026908867061138153e-03j)  (-1.708087220322340727e-04-1.672877551754936576e-04j)  (3.737360530067235231e-04-1.607133308425545692e-03j)  (5.380069487728178501e-04-4.599264138960279524e-05j)
 (-6.216039309947518632e-06-8.235466666519641876e-04j)  (-2.035549841821193695e-03-1.361573347821831703e-03j)  (-2.290624106535688043e-04-2.016266807913780212e-04j)  (6.964320200495421886e-04-1.445441506803035736e-03j)  (4.162193508818745613e-04+1.549701410112902522e-04j)
 (-1.440044070477597415e-05-8.159569115377962589e-04j)  (-1.879971940070390701e-03-1.674456638284027576e-03j)  (-2.778121270239353180e-04-2.477820671629160643e-04j)  (9.631498251110315323e-04-1.202459679916501045e-03j)  (2.285673690494149923e-04+2.950916823465377092e-04j)
 (-2.282483728777151555e-05-8.092773496173322201e-04j)  (-1.674969913437962532e-03-1.957075670361518860e-03j)  (-3.147276584059000015e-04-3.033833636436611414e-04j)  (1.154010067693889141e-03-8.965646266005933285e-04j)  (2.866187742256443016e-06+3.541795595083385706e-04j)
 (-3.139864566037431359e-05-8.035298087634146214e-04j)  (-1.426259754225611687e-03-2.201796276494860649e-03j)  (-3.380544076208025217e-04-3.656123008113354445e-04j)  (1.254899194464087486e-03-5.508098984137177467e-04j)  (-2.275669103255495429e-04+3.240146907046437263e-04j)
 (-4.002912828582338989e-05-7.987267454154789448e-04j)  (-1.140720560215413570e-03-2.402036683633923531e-03j)  (-3.466964117251336575e-04-4.313395766075700521e-04j)  (1.258513773791491985e-03-1.911778817884624004e-04j)  (-4.288268683012574911e-04+2.095202944474294782e-04j)
 (-4.862238711211830378e-05-7.948710699565708637e-04j)  (-8.262043702416121960e-04-2.552442718297243118e-03j)  (-3.402673755772411823e-04-4.972763708792626858e-04j)  (1.164888846687972546e-03+1.553830661578103900e-04j)  (-5.714055732823908329e-04+2.799591857183258981e-05j)
 (-5.708436947315931320e-05-7.919557392597198486e-04j)  (-4.913206212222576141e-04-2.649027155712246895e-03j)  (-3.191074938513338566e-04-5.601329030469059944e-04j)  (9.813730139285326004e-04+4.629885952454060316e-04j)  (-6.345141446217894554e-04-1.934648607857525349e-04j)
 (-6.532186671392992139e-05-7.899641641415655613e-04j)  (-1.452004944439977407e-04-2.689274493604898453e-03j)  (-2.842652611434459686e-04-6.167769315652549267e-04j)  (7.220535771921277046e-04+7.087616831995546818e-04j)  (-6.091099930927157402e-04-4.219877591822296381e-04j)
 (-7.324355101445689797e-05-7.888699765317142010e-04j)  (2.027518348768353462e-04-2.672202419489622116e-03j)  (-2.374451287323608994e-04-6.643840461038053036e-04j)  (4.066764959134161472e-04+8.745442028157413006e-04j)  (-4.991879686713218689e-04-6.237674970179796219e-04j)
 (-8.076098310993984342e-05-7.886374369263648987e-04j)  (5.431146710179746151e-04-2.598384162411093712e-03j)  (-1.809238601708784699e-04-7.005728548392653465e-04j)  (5.914424036745913327e-05+9.482481400482356548e-04j)  (-3.211512521374970675e-04-7.690387428738176823e-04j)
 (-8.778957271715626121e-05-7.892215508036315441e-04j)  (8.667038055136799812e-04-2.469928003847599030e-03j)  (-1.174394783447496593e-04-7.235183729790151119e-04j)  (-2.942944120150059462e-04+9.247465641237795353e-04j)  (-1.013611399685032666e-04-8.364372770301997662e-04j)
 (-9.424956806469708681e-05-7.905687671154737473e-04j)  (1.164819928817451000e-03-2.290413482114672661e-03j)  (-5.005831189919263124e-05-7.320386357605457306e-04j)  (-6.270256126299500465e-04+8.062382694333791733e-04j)  (1.277688570553436875e-04-8.161129662767052650e-04j)
 (-1.000669144559651613e-04-7.926172693260014057e-04j)  (1.429482945241034031e-03-2.064791508018970490e-03j)  (1.797345066734123975e-05-7.256497628986835480e-04j)  (-9.140732581727206707e-04+6.020599976181983948e-04j)  (3.325556463096290827e-04-7.111399318091571331e-04j)
 (-1.051741637638770044e-04-7.952975574880838394e-04j)  (1.653644838370382786e-03-1.799244317226111889e-03j)  (8.338641782756894827e-05-7.045874954201281071e-04j)  (-1.133972429670393467e-03+3.279631782788783312e-04j)  (4.830004181712865829e-04-5.370240542106330395e-04j)
 (-1.095112093025818467e-04-7.985333795659244061e-04j)  (1.831377856433391571e-03-1.501014688983559608e-03j)  (1.430454431101679802e-04-6.697942153550684452e-04j)  (-1.270373119041323662e-03+4.909800281893694773e-06j)  (5.571853253059089184e-04-3.193845332134515047e-04j)
 (-1.130260279751382768e-04-8.022423135116696358e-04j)  (1.958030508831143379e-03-1.178206061013042927e-03j)  (1.941001683007925749e-04-6.228715064935386181e-04j)  (-1.313254819251596928e-03-3.425197501201182604e-04j)  (5.444685230031609535e-04-9.015695832204073668e-05j)
 (-1.156753060058690608e-04-8.063366403803229332e-04j)  (2.030349569395184517e-03-8.395608165301382542e-04j)  (2.341214858461171389e-04-5.660015740431845188e-04j)  (-1.259661046788096428e-03-6.879861466586589813e-04j)  (4.470123967621475458e-04+1.171196709037758410e-04j)
 (-1.174249773612245917e-04-8.107243920676410198e-04j)  (2.046563895419239998e-03-4.942210507579147816e-04j)  (2.612173848319798708e-04-5.018407246097922325e-04j)  (-1.113900449126958847e-03-1.005377387627959251e-03j)  (2.794250613078474998e-04+2.722364733926951885e-04j)
 (-1.182506457553245127e-04-8.153102244250476360e-04j)  (2.006426220759749413e-03-1.514802715973928571e-04j)  (2.741226344369351864e-04-4.333902907092124224e-04j)  (-8.872016915120184422e-04-1.270771841518580914e-03j)  (6.657445192104205489e-05+3.527432854752987623e-04j)
 (-1.181379629997536540e-04-8.199964067898690701e-04j)  (1.911215600557625294e-03+1.794689887901768088e-04j)  (2.722581266425549984e-04-3.638512571342289448e-04j)  (-5.968474433757364750e-04-1.464231405407190323e-03j)  (-1.600982650415971875e-04+3.472232201602309942e-04j)
 (-1.170828109025023878e-04-8.246840443462133408e-04j)  (1.763697830028831959e-03+4.897833568975329399e-04j)  (2.557570405770093203e-04-2.964697778224945068e-04j)  (-2.648571098688989878e-04-1.571288332343101501e-03j)  (-3.672195889521390200e-04+2.569353964645415545e-04j)
 (-1.150914467871189117e-04-8.292739512398838997e-04j)  (1.568045234307646751e-03+7.712069200351834297e-04j)  (2.254564897157251835e-04-2.343807864235714078e-04j)  (8.368335693376138806e-05-1.584017882123589516e-03j)  (-5.243936902843415737e-04+9.559029422234743834e-05j)
 (-1.121804962167516351e-04-8.336680475622415543e-04j)  (1.329719088971614838e-03+1.016292604617774487e-03j)  (1.828556560212746263e-04-1.804574276320636272e-04j)  (4.225175362080335617e-04-1.501614577136933804e-03j)  (-6.086596404202282429e-04-1.127042123698629439e-04j)
 (-1.083768220269121230e-04-8.377699414268136024e-04j)  (1.055317930877208710e-03+1.218601246364414692e-03j)  (1.300418371101841331e-04-1.371733960695564747e-04j)  (7.261965656653046608e-04-1.330431899987161160e-03j)  (-6.078418227843940258e-04-3.370177000761032104e-04j)
 (-1.037173205986618996e-04-8.414866751991212368e-04j)  (7.523948443122208118e-04+1.372872269712388515e-03j)  (6.958853191463276744e-05-1.064848765963688493e-04j)  (9.719909285195171833e-04-1.083482871763408184e-03j)  (-5.223053740337491035e-04-5.441635730676352978e-04j)
 (-9.824856533668935299e-05-8.447291329503059387e-04j)  (4.292501253075897694e-04+1.475162454880774021e-03j)  (4.430432909430237487e-06-8.973780495580285788e-05j)  (1.141591812483966351e-03-7.794422563165426254e-04j)  (-3.648634301498532295e-04-7.035824237391352654e-04j)
 (-9.202632645610719919e-05-8.474135538563132286e-04j)  (9.470408258493989706e-05+1.522948034107685089e-03j)  (-6.227878475328907371e-05-8.760450873523950577e-05j)  (1.222475199028849602e-03-4.412247799336910248e-04j)  (-1.588554005138576031e-04-7.918241317383944988e-04j)
 (-8.511506166541948915e-05-8.494621142745018005e-04j)  (-2.421433600829914212e-04+1.515188720077276230e-03j)  (-1.273187517654150724e-04-1.000530974124558270e-04j)  (1.208826783113181591e-03-9.424948075320571661e-05j)  (6.531507824547588825e-05-7.959716022014617920e-04j)
 (-7.758718857076019049e-05-8.508042083121836185e-04j)  (-5.721598863601684570e-04+1.452350756153464317e-03j)  (-1.875575253507122397e-04-1.263507729163393378e-04j)  (1.101959729567170143e-03+2.354794269194826484e-04j)  (2.746695245150476694e-04-7.155056227929890156e-04j)
 (-6.952237163204699755e-05-8.513767970725893974e-04j)  (-8.864280534908175468e-04+1.336389221251010895e-03j)  (-2.401021192781627178e-04-1.651007914915680885e-04j)  (9.101948235183954239e-04+5.233302945271134377e-04j)  (4.385081992950290442e-04-5.623431643471121788e-04j)
 (-6.100666359998285770e-05-8.511257474310696125e-04j)  (-1.176486024633049965e-03+1.170690869912505150e-03j)  (-2.824371040333062410e-04-2.143114252248778939e-04j)  (6.482140743173658848e-04+7.478923653252422810e-04j)  (5.329140112735331059e-04-3.590474952943623066e-04j)
 (-5.213156327954493463e-05-8.500059484504163265e-04j)  (-1.434555044397711754e-03+9.599768673069775105e-04j)  (-3.125446964986622334e-04-2.714932197704911232e-04j)  (3.359380352776497602e-04+8.925771107897162437e-04j)  (5.442456458695232868e-04-1.354801788693293929e-04j)
 (-4.299304055166430771e-05-8.479821844957768917e-04j)  (-1.653747633099555969e-03+7.101717055775225163e-04j)  (-3.290005843155086040e-04-3.337801026646047831e-04j)  (-2.987776042573386803e-06+9.468514472246170044e-04j)  (4.711101937573403120e-04+7.560916856164112687e-05j)
 (-3.369047772139310837e-05-8.450294844806194305e-04j)  (-1.828251755796372890e-03+4.282382142264395952e-04j)  (-3.310410538688302040e-04-3.980681067332625389e-04j)  (-3.429821517784148455e-04+9.070123778656125069e-04j)  (3.245301195420324802e-04+2.434035704936832190e-04j)
