# Supplementary material for: Probing spectral features of quantum many-body systems with quantum simulators
Source: Nat Commun. 2025 Feb 6;16:1403. doi: 10.1038/s41467-025-55955-2 (PMC11803105; doi:10.1038/s41467-025-55955-2)
Supplement: Supplementary file 3 — Source Data [file 41467_2025_55955_MOESM3_ESM.zip › nat_data/fig4a_noisy_data.txt]

-1.919600000000000126e-02 -1.700600000000000028e-02 -1.907899999999999874e-01 3.810520000000000018e-01 -1.921539999999999915e-01 -1.705800000000000025e-02 -1.832999999999999907e-02
-2.576000000000000165e-02 -2.276200000000000098e-02 -2.646479999999999944e-01 7.018119999999999914e-01 -2.660980000000000012e-01 -2.463600000000000165e-02 -2.461800000000000099e-02
-1.638200000000000073e-02 -1.571399999999999880e-02 -1.766880000000000117e-01 9.124499999999999833e-01 -1.801860000000000128e-01 -1.442000000000000053e-02 -1.785600000000000034e-02
6.200000000000000270e-05 1.515999999999999986e-03 1.426799999999999943e-02 9.777120000000000255e-01 1.490999999999999964e-02 1.149999999999999981e-03 3.825999999999999974e-03
-2.448000000000000089e-03 -1.100580000000000030e-01 1.955679999999999918e-01 8.218360000000000110e-01 1.978880000000000083e-01 -1.105119999999999991e-01 -2.383999999999999835e-03
3.010000000000000089e-03 -1.717500000000000138e-01 3.507040000000000157e-01 5.054999999999999494e-01 3.535559999999999814e-01 -1.744380000000000097e-01 2.537999999999999892e-03
2.263799999999999840e-02 -1.169700000000000045e-01 4.619519999999999738e-01 1.688179999999999958e-01 4.663939999999999753e-01 -1.223179999999999962e-01 2.191799999999999998e-02
5.808200000000000168e-02 5.167399999999999771e-02 5.091080000000000050e-01 -3.663999999999999896e-02 5.133320000000000105e-01 5.161600000000000216e-02 5.718000000000000166e-02
-2.972199999999999842e-02 2.207820000000000060e-01 4.584539999999999726e-01 -1.592520000000000047e-01 4.640219999999999900e-01 2.237699999999999967e-01 -3.435400000000000259e-02
-6.864399999999999669e-02 3.623520000000000074e-01 3.235100000000000198e-01 -2.518540000000000223e-01 3.259619999999999740e-01 3.665619999999999989e-01 -7.474200000000000288e-02
-2.312399999999999872e-02 4.629759999999999986e-01 1.515120000000000078e-01 -2.926179999999999892e-01 1.536879999999999913e-01 4.714599999999999902e-01 -2.562400000000000094e-02
1.119560000000000000e-01 5.167599999999999971e-01 1.514399999999999948e-02 -2.747640000000000082e-01 1.604799999999999977e-02 5.247319999999999762e-01 1.130140000000000033e-01
2.474860000000000115e-01 4.780220000000000025e-01 -1.218700000000000061e-01 -1.368759999999999977e-01 -1.217499999999999971e-01 4.847779999999999867e-01 2.502659999999999885e-01
3.472560000000000091e-01 3.517979999999999996e-01 -2.279079999999999995e-01 4.492000000000000333e-03 -2.285560000000000092e-01 3.582659999999999734e-01 3.553040000000000087e-01
4.048840000000000217e-01 1.878620000000000012e-01 -2.742220000000000213e-01 9.340400000000000091e-02 -2.765759999999999885e-01 1.892880000000000118e-01 4.131299999999999972e-01
4.172919999999999963e-01 4.395799999999999708e-02 -2.520020000000000038e-01 1.024840000000000056e-01 -2.531919999999999726e-01 4.372000000000000192e-02 4.275200000000000111e-01
4.613039999999999918e-01 -9.776200000000000168e-02 -1.445539999999999881e-01 1.785799999999999887e-02 -1.452859999999999985e-01 -1.014120000000000021e-01 4.740440000000000209e-01
3.950839999999999907e-01 -2.215199999999999947e-01 -2.251999999999999835e-02 -5.605000000000000260e-02 -2.164400000000000004e-02 -2.254819999999999880e-01 4.057000000000000051e-01
2.094620000000000093e-01 -2.897939999999999960e-01 8.158400000000000374e-02 -8.607599999999999973e-02 8.044800000000000562e-02 -2.970619999999999927e-01 2.158559999999999923e-01
-4.781400000000000233e-02 -2.885880000000000112e-01 1.269200000000000050e-01 -6.362400000000000000e-02 1.255380000000000107e-01 -2.965180000000000038e-01 -5.041799999999999754e-02
-3.280379999999999963e-01 -1.605900000000000105e-01 9.027799999999999714e-02 -4.752399999999999680e-02 8.934400000000000674e-02 -1.695139999999999980e-01 -3.359500000000000264e-01
-5.462500000000000133e-01 -2.421200000000000088e-02 4.418400000000000105e-02 -1.004999999999999991e-02 4.539599999999999885e-02 -2.950399999999999898e-02 -5.600180000000000158e-01
-6.685320000000000151e-01 6.930600000000000649e-02 2.343999999999999903e-02 4.665400000000000102e-02 2.364600000000000035e-02 6.727400000000000047e-02 -6.864379999999999926e-01
-6.759699999999999598e-01 8.729199999999999460e-02 3.823200000000000209e-02 1.135980000000000045e-01 3.629600000000000187e-02 8.662999999999999867e-02 -6.930619999999999559e-01
-5.786919999999999842e-01 2.255599999999999966e-02 2.846399999999999972e-02 1.375020000000000131e-01 2.673199999999999882e-02 2.078599999999999892e-02 -5.958299999999999708e-01
-3.755040000000000044e-01 -3.386399999999999827e-02 2.369999999999999885e-02 1.429100000000000092e-01 2.132799999999999974e-02 -3.782200000000000145e-02 -3.864900000000000002e-01
-1.094920000000000060e-01 -6.260599999999999499e-02 3.867400000000000004e-02 1.459100000000000119e-01 3.705800000000000066e-02 -6.364799999999999625e-02 -1.152159999999999990e-01
1.409680000000000100e-01 -4.618400000000000283e-02 7.245000000000000051e-02 1.598420000000000119e-01 7.182399999999999896e-02 -4.848600000000000132e-02 1.427400000000000058e-01
3.259759999999999880e-01 -1.337359999999999938e-01 7.892799999999999816e-02 1.254579999999999862e-01 7.725799999999999335e-02 -1.351680000000000104e-01 3.317359999999999753e-01
4.613539999999999863e-01 -1.564339999999999897e-01 7.353200000000000014e-02 7.420200000000000407e-02 7.434599999999999542e-02 -1.596100000000000019e-01 4.716560000000000197e-01
5.354179999999999495e-01 -7.446400000000000241e-02 7.630599999999999883e-02 3.910399999999999987e-02 7.810999999999999888e-02 -7.758400000000000019e-02 5.506980000000000208e-01
5.474099999999999522e-01 9.250200000000000089e-02 9.303999999999999770e-02 3.656800000000000328e-02 9.530600000000000183e-02 9.487600000000000200e-02 5.638879999999999448e-01
3.841879999999999740e-01 2.663739999999999997e-01 1.950999999999999956e-02 2.191999999999999851e-02 2.126400000000000165e-02 2.727600000000000025e-01 3.940600000000000214e-01
1.839899999999999869e-01 3.895919999999999939e-01 -3.744999999999999718e-02 5.781999999999999813e-03 -3.454399999999999832e-02 4.000739999999999852e-01 1.880400000000000127e-01
1.819799999999999890e-02 4.524580000000000268e-01 -2.835800000000000126e-02 6.518000000000000356e-03 -2.781199999999999992e-02 4.656399999999999983e-01 1.854400000000000145e-02
-4.408800000000000219e-02 4.565060000000000229e-01 5.336599999999999677e-02 2.811400000000000010e-02 5.390400000000000053e-02 4.701899999999999968e-01 -4.760400000000000048e-02
-4.480599999999999861e-02 3.716200000000000059e-01 1.470640000000000003e-01 -4.881200000000000122e-02 1.500779999999999892e-01 3.813679999999999848e-01 -4.807000000000000162e-02
-3.664400000000000296e-02 2.142739999999999922e-01 2.184659999999999935e-01 -8.699199999999999988e-02 2.213060000000000027e-01 2.213660000000000072e-01 -4.019600000000000256e-02
-3.031999999999999973e-02 4.701199999999999823e-02 2.585939999999999905e-01 -3.647799999999999654e-02 2.618519999999999737e-01 4.843000000000000083e-02 -3.072400000000000131e-02
-2.009400000000000075e-02 -6.332000000000000128e-02 2.647499999999999853e-01 8.823400000000000687e-02 2.673059999999999881e-01 -6.382200000000000373e-02 -2.401800000000000115e-02
2.831399999999999889e-02 -1.322679999999999967e-01 2.450440000000000118e-01 2.185880000000000045e-01 2.474099999999999910e-01 -1.370599999999999874e-01 2.754399999999999904e-02
5.423599999999999949e-02 -1.748760000000000037e-01 1.709620000000000029e-01 3.106599999999999917e-01 1.689519999999999911e-01 -1.817840000000000011e-01 5.916400000000000131e-02
5.265600000000000142e-02 -1.859059999999999879e-01 5.972399999999999931e-02 3.523180000000000200e-01 5.846799999999999914e-02 -1.927659999999999929e-01 5.333600000000000146e-02
1.288399999999999962e-02 -1.681559999999999999e-01 -3.684199999999999975e-02 3.447259999999999769e-01 -3.857399999999999718e-02 -1.755180000000000073e-01 1.321199999999999979e-02
-7.078800000000000370e-02 -7.432999999999999330e-02 -1.262240000000000029e-01 3.327100000000000057e-01 -1.286480000000000123e-01 -7.777199999999999391e-02 -7.112000000000000266e-02
-1.320560000000000067e-01 1.643999999999999975e-02 -1.903440000000000132e-01 2.348840000000000094e-01 -1.908860000000000001e-01 1.498999999999999985e-02 -1.354100000000000026e-01
-1.528420000000000056e-01 6.900199999999999390e-02 -2.111319999999999864e-01 7.587800000000000100e-02 -2.092040000000000011e-01 6.946399999999999797e-02 -1.565819999999999990e-01
-1.303300000000000014e-01 6.941600000000000548e-02 -1.887500000000000011e-01 -8.361599999999999588e-02 -1.896639999999999993e-01 6.619400000000000284e-02 -1.333399999999999863e-01
-8.524400000000000033e-02 1.050599999999999971e-02 -1.038739999999999941e-01 -2.296799999999999953e-01 -1.007699999999999985e-01 8.590000000000000413e-03 -8.534400000000000319e-02
-2.227399999999999866e-02 -4.725200000000000233e-02 7.999999999999999638e-06 -3.316620000000000124e-01 7.360000000000000006e-04 -5.074200000000000238e-02 -2.339400000000000160e-02
