# Supplementary material for: Probing spectral features of quantum many-body systems with quantum simulators
Source: Nat Commun. 2025 Feb 6;16:1403. doi: 10.1038/s41467-025-55955-2 (PMC11803105; doi:10.1038/s41467-025-55955-2)
Supplement: Supplementary file 3 — Source Data [file 41467_2025_55955_MOESM3_ESM.zip › nat_data/fig1b_inset_data.txt]

1.711951520000000102e-02
4.888399659999999834e-03
4.138024470000000420e-03
5.038474700000000056e-03
3.612761840000000037e-03
1.636773850000000077e-03
1.636773850000000077e-03
2.011961440000000021e-03
1.811861390000000073e-03
9.864486840000000981e-04
8.113611400000000093e-04
1.136523719999999902e-03
1.036473700000000017e-03
6.612861019999999963e-04
5.112110649999999793e-04
6.612861019999999963e-04
7.113111150000000354e-04
4.361735460000000270e-04
3.361235209999999989e-04
4.361735460000000270e-04
5.112110649999999793e-04
3.611360270000000205e-04
2.110609900000000034e-04
2.860985080000000139e-04
3.861485329999999878e-04
2.860985080000000139e-04
1.610359769999999914e-04
1.860484830000000130e-04
2.860985080000000139e-04
2.610860019999999924e-04
1.360234709999999969e-04
1.360234709999999969e-04
2.110609900000000034e-04
2.110609900000000034e-04
1.360234709999999969e-04
1.110109650000000025e-04
1.610359769999999914e-04
1.860484830000000130e-04
1.360234709999999969e-04
8.599845840000000497e-05
1.110109650000000025e-04
1.610359769999999914e-04
1.110109650000000025e-04
8.599845840000000497e-05
8.599845840000000497e-05
1.360234709999999969e-04
1.110109650000000025e-04
6.098595220000000046e-05
6.098595220000000046e-05
1.110109650000000025e-04
