# Supplementary material for: Probing spectral features of quantum many-body systems with quantum simulators
Source: Nat Commun. 2025 Feb 6;16:1403. doi: 10.1038/s41467-025-55955-2 (PMC11803105; doi:10.1038/s41467-025-55955-2)
Supplement: Supplementary file 3 — Source Data [file 41467_2025_55955_MOESM3_ESM.zip › nat_data/fig4a_ideal_data.txt]

-1.857999999999999929e-02 -1.680200000000000096e-02 -1.957760000000000056e-01 3.901479999999999948e-01 -1.967039999999999900e-01 -1.543199999999999954e-02 -1.908599999999999880e-02
-2.519800000000000165e-02 -2.346799999999999928e-02 -2.743439999999999768e-01 7.174880000000000146e-01 -2.740759999999999863e-01 -2.355399999999999855e-02 -2.550399999999999889e-02
-1.803599999999999995e-02 -1.549400000000000083e-02 -1.841559999999999864e-01 9.313500000000000112e-01 -1.813079999999999969e-01 -1.552599999999999987e-02 -1.851399999999999921e-02
4.119999999999999856e-04 2.661999999999999870e-03 1.643000000000000016e-02 9.995979999999999865e-01 1.576599999999999877e-02 -6.740000000000000114e-04 1.252000000000000075e-03
-2.452000000000000186e-03 -1.178680000000000005e-01 2.086639999999999884e-01 8.586099999999999843e-01 2.065279999999999894e-01 -1.170879999999999976e-01 -1.662000000000000066e-03
-4.719999999999999803e-04 -1.865580000000000016e-01 3.690579999999999972e-01 5.275720000000000409e-01 3.713739999999999819e-01 -1.865700000000000136e-01 2.543999999999999821e-03
2.280599999999999988e-02 -1.292760000000000020e-01 4.872420000000000084e-01 1.763200000000000045e-01 4.872699999999999809e-01 -1.308080000000000076e-01 2.290599999999999928e-02
5.934999999999999998e-02 5.576199999999999907e-02 5.391780000000000461e-01 -3.732400000000000301e-02 5.379699999999999482e-01 5.759999999999999842e-02 5.901399999999999701e-02
-3.712000000000000022e-02 2.427400000000000113e-01 4.988259999999999916e-01 -1.664380000000000026e-01 4.985379999999999812e-01 2.422459999999999891e-01 -3.812800000000000217e-02
-8.072600000000000608e-02 3.968160000000000021e-01 3.505860000000000087e-01 -2.658300000000000107e-01 3.522359999999999935e-01 3.990339999999999998e-01 -8.132599999999999552e-02
-3.067800000000000041e-02 5.104619999999999713e-01 1.672220000000000095e-01 -3.077440000000000175e-01 1.667679999999999996e-01 5.120479999999999476e-01 -2.920800000000000132e-02
1.179899999999999977e-01 5.674099999999999699e-01 1.667400000000000132e-02 -2.880260000000000042e-01 1.691199999999999995e-02 5.677280000000000104e-01 1.178899999999999948e-01
2.717720000000000136e-01 5.393860000000000321e-01 -1.358999999999999930e-01 -1.449000000000000010e-01 -1.365580000000000127e-01 5.407279999999999864e-01 2.706600000000000117e-01
3.851459999999999884e-01 4.001060000000000172e-01 -2.550859999999999794e-01 9.891999999999999751e-03 -2.552079999999999904e-01 4.001839999999999842e-01 3.830200000000000271e-01
4.493880000000000097e-01 2.138859999999999928e-01 -3.058400000000000007e-01 1.093719999999999970e-01 -3.063980000000000037e-01 2.138019999999999921e-01 4.508340000000000125e-01
4.643120000000000025e-01 4.780600000000000127e-02 -2.813860000000000250e-01 1.154320000000000068e-01 -2.781520000000000103e-01 4.711599999999999816e-02 4.657819999999999738e-01
5.297279999999999767e-01 -1.208700000000000052e-01 -1.593459999999999877e-01 1.525199999999999993e-02 -1.618080000000000074e-01 -1.215819999999999956e-01 5.281879999999999908e-01
4.555759999999999810e-01 -2.635959999999999970e-01 -1.524200000000000034e-02 -7.637399999999999745e-02 -1.536999999999999998e-02 -2.629580000000000251e-01 4.568380000000000218e-01
2.450920000000000043e-01 -3.465940000000000132e-01 9.971199999999999508e-02 -1.113660000000000067e-01 9.814599999999999713e-02 -3.456219999999999848e-01 2.453480000000000105e-01
-5.360600000000000087e-02 -3.425579999999999736e-01 1.464320000000000066e-01 -8.126400000000000290e-02 1.472440000000000138e-01 -3.430139999999999856e-01 -5.556400000000000228e-02
-3.831160000000000121e-01 -1.971719999999999862e-01 9.955799999999999372e-02 -5.564399999999999902e-02 1.015759999999999996e-01 -1.980659999999999921e-01 -3.860620000000000163e-01
-6.427159999999999540e-01 -2.750199999999999867e-02 4.321400000000000241e-02 -1.082200000000000002e-02 4.299000000000000044e-02 -2.774799999999999836e-02 -6.434020000000000294e-01
-7.857659999999999645e-01 8.721600000000000186e-02 1.366200000000000053e-02 6.116400000000000309e-02 1.318599999999999980e-02 8.954800000000000260e-02 -7.866940000000000044e-01
-7.939540000000000486e-01 1.063960000000000045e-01 2.929800000000000113e-02 1.451800000000000035e-01 2.879400000000000015e-02 1.069979999999999959e-01 -7.940460000000000296e-01
-6.900300000000000322e-01 2.285399999999999932e-02 2.337600000000000094e-02 1.744880000000000042e-01 2.319999999999999840e-02 2.290400000000000075e-02 -6.892599999999999838e-01
-4.479500000000000148e-01 -5.871200000000000030e-02 2.472600000000000145e-02 1.781619999999999870e-01 2.327200000000000102e-02 -5.442400000000000015e-02 -4.466319999999999735e-01
-1.328940000000000121e-01 -9.502199999999999536e-02 5.023199999999999887e-02 1.792519999999999947e-01 4.937400000000000122e-02 -9.192999999999999783e-02 -1.326279999999999959e-01
1.695260000000000100e-01 -7.359400000000000663e-02 9.274599999999999511e-02 1.933660000000000101e-01 9.229999999999999316e-02 -7.119000000000000328e-02 1.699920000000000042e-01
3.976779999999999760e-01 -1.912459999999999993e-01 1.032959999999999989e-01 1.554460000000000008e-01 1.017580000000000012e-01 -1.909140000000000004e-01 3.973439999999999750e-01
5.624559999999999560e-01 -2.247319999999999873e-01 9.727399999999999936e-02 9.286200000000000010e-02 9.858799999999999508e-02 -2.243300000000000016e-01 5.642700000000000493e-01
6.546959999999999447e-01 -1.104320000000000024e-01 9.975000000000000533e-02 4.899400000000000283e-02 1.013339999999999935e-01 -1.082940000000000014e-01 6.563419999999999810e-01
6.701840000000000019e-01 1.257379999999999887e-01 1.205660000000000065e-01 4.600599999999999828e-02 1.190459999999999990e-01 1.259000000000000119e-01 6.702719999999999789e-01
4.717640000000000167e-01 3.827900000000000191e-01 1.151399999999999993e-02 2.209200000000000053e-02 1.270199999999999975e-02 3.832479999999999776e-01 4.695320000000000049e-01
2.202260000000000051e-01 5.645379999999999843e-01 -7.383599999999999886e-02 2.834000000000000147e-03 -7.426199999999999468e-02 5.656780000000000141e-01 2.178120000000000056e-01
1.804599999999999954e-02 6.575119999999999854e-01 -6.129799999999999832e-02 5.256000000000000255e-03 -5.859600000000000225e-02 6.588640000000000052e-01 1.756800000000000028e-02
-5.578199999999999825e-02 6.614280000000000159e-01 6.864000000000000656e-02 3.541199999999999903e-02 7.101200000000000567e-02 6.603059999999999485e-01 -5.611000000000000015e-02
-5.049800000000000122e-02 5.486379999999999590e-01 2.341799999999999993e-01 -1.027040000000000036e-01 2.331499999999999961e-01 5.490760000000000085e-01 -4.859200000000000325e-02
-3.493000000000000271e-02 3.146499999999999853e-01 3.568219999999999725e-01 -1.710859999999999881e-01 3.588979999999999948e-01 3.152980000000000227e-01 -3.434999999999999859e-02
-1.969999999999999876e-02 6.551400000000000279e-02 4.260399999999999743e-01 -9.143800000000000539e-02 4.252099999999999769e-01 6.687800000000000689e-02 -1.835399999999999879e-02
-7.577999999999999667e-03 -1.015960000000000057e-01 4.320300000000000251e-01 1.250020000000000020e-01 4.321240000000000081e-01 -1.008740000000000053e-01 -8.378000000000000030e-03
5.075400000000000050e-02 -2.092400000000000093e-01 4.116960000000000064e-01 3.820239999999999747e-01 4.098740000000000161e-01 -2.083480000000000054e-01 5.288400000000000045e-02
8.117599999999999816e-02 -2.736899999999999888e-01 2.792459999999999942e-01 5.637999999999999678e-01 2.825860000000000039e-01 -2.715080000000000271e-01 8.101400000000000268e-02
6.956400000000000083e-02 -2.880480000000000262e-01 8.669599999999999529e-02 6.427619999999999445e-01 9.086600000000000232e-02 -2.899180000000000090e-01 6.858400000000000607e-02
1.142199999999999986e-02 -2.634279999999999955e-01 -8.294999999999999596e-02 6.217759999999999954e-01 -8.211400000000000643e-02 -2.626260000000000261e-01 1.145400000000000064e-02
-1.025620000000000004e-01 -1.145240000000000008e-01 -2.436560000000000115e-01 6.272959999999999647e-01 -2.408659999999999968e-01 -1.162819999999999965e-01 -1.026559999999999973e-01
-1.859179999999999999e-01 2.752999999999999892e-02 -3.487939999999999929e-01 4.523539999999999783e-01 -3.467899999999999872e-01 3.015200000000000172e-02 -1.871140000000000025e-01
-2.169740000000000002e-01 1.076300000000000034e-01 -3.823500000000000232e-01 1.417599999999999971e-01 -3.821599999999999997e-01 1.067219999999999974e-01 -2.143120000000000025e-01
-1.807739999999999903e-01 9.406799999999999884e-02 -3.472259999999999791e-01 -1.858980000000000077e-01 -3.476659999999999751e-01 9.463399999999999590e-02 -1.810380000000000045e-01
-1.170260000000000050e-01 -2.520000000000000104e-03 -1.914460000000000051e-01 -4.808999999999999941e-01 -1.916279999999999928e-01 -1.100000000000000066e-03 -1.145100000000000007e-01
-2.600999999999999840e-02 -9.933599999999999375e-02 3.925999999999999802e-03 -6.906980000000000341e-01 3.226000000000000135e-03 -9.898400000000000254e-02 -2.806799999999999920e-02
