# Supplementary material for: Probing spectral features of quantum many-body systems with quantum simulators
Source: Nat Commun. 2025 Feb 6;16:1403. doi: 10.1038/s41467-025-55955-2 (PMC11803105; doi:10.1038/s41467-025-55955-2)
Supplement: Supplementary file 3 — Source Data [file 41467_2025_55955_MOESM3_ESM.zip › nat_data/Fig2_ideal_Ising_time.txt]

8.152174e-03 -4.199605e-03 -1.136364e-02 -1.976285e-03 -1.284585e-02 1.037549e-02 -5.434783e-03 1.408103e-02 1.062253e-02 1.729249e-03 7.658103e-03 -5.187747e-03 4.199605e-03 -1.062253e-02 1.086957e-02 7.411067e-04 -1.704545e-02 -1.210474e-02 -5.681818e-03 1.482213e-03 1.235178e-02 -7.658103e-03 -4.940711e-04 2.445652e-02 2.050395e-02 2.124506e-02 2.618577e-02 7.164032e-03 2.643281e-02 4.100791e-02 5.138340e-02 5.237154e-02 6.497036e-02 5.014822e-02 5.583004e-02 5.953557e-02 5.138340e-02 1.605731e-02 3.705534e-03 -8.646245e-03 -5.508893e-02 -7.485178e-02 -1.203063e-01 -1.457510e-01 -1.361166e-01 -1.815711e-01 -2.005929e-01 -2.522233e-01 -2.598814e-01 -2.747036e-01 -2.702569e-01 -2.868083e-01 -2.485178e-01 -2.618577e-01 -2.359190e-01 -1.615613e-01 -1.141304e-01 -7.608696e-02 -3.013834e-02 4.940711e-02 1.257411e-01 1.897233e-01 2.448123e-01 5.209980e-01 5.442194e-01 5.597826e-01 5.491601e-01 5.405138e-01 5.340909e-01 4.755435e-01 4.318182e-01 3.772233e-01 3.050889e-01 2.033103e-01 1.336462e-01 5.261858e-02 -3.779644e-02 -1.047431e-01 -1.847826e-01 -2.102273e-01 -2.519763e-01 -2.966897e-01 -3.517787e-01 -3.448617e-01 -3.451087e-01 -3.423913e-01 -3.942688e-01 -3.648715e-01 -3.112648e-01 -2.495059e-01 -2.168972e-01 -1.818182e-01 -1.380929e-01 -1.363636e-01 -1.067194e-01 -8.522727e-02 -1.111660e-01 1.934289e-01 1.632905e-01 1.823123e-01
7.411067e-04 3.705534e-03 -1.976285e-03 5.187747e-03 1.235178e-03 -1.284585e-02 -1.235178e-03 -2.717391e-03 1.235178e-03 -1.828063e-02 -1.062253e-02 1.210474e-02 -1.729249e-03 5.928854e-03 9.387352e-03 7.411067e-03 2.173913e-02 2.272727e-02 1.432806e-02 1.235178e-02 6.175889e-03 3.532609e-02 5.508893e-02 1.976285e-02 4.990119e-02 4.471344e-02 3.359684e-02 2.025692e-02 9.140316e-03 3.137352e-02 -8.646245e-03 -5.681818e-03 -2.544466e-02 -5.459486e-02 -8.522727e-02 -1.267292e-01 -1.618083e-01 -1.916996e-01 -2.255435e-01 -2.534585e-01 -2.366601e-01 -2.312253e-01 -2.020751e-01 -1.860178e-01 -1.553854e-01 -1.082016e-01 -5.706522e-02 -1.679842e-02 6.052372e-02 9.782609e-02 1.593379e-01 2.018281e-01 2.734684e-01 2.791502e-01 3.166996e-01 3.078063e-01 2.947134e-01 2.991601e-01 2.719862e-01 2.201087e-01 1.800889e-01 1.264822e-01 7.460474e-02 -4.224308e-02 -1.274704e-01 -1.697134e-01 -1.852767e-01 -1.892292e-01 -1.916996e-01 -1.899704e-01 -1.684783e-01 -1.756423e-01 -1.091897e-01 -6.250000e-02 -3.359684e-02 2.495059e-02 4.397233e-02 8.670949e-02 1.119071e-01 1.378458e-01 1.371047e-01 1.647727e-01 1.605731e-01 1.576087e-01 1.645257e-01 1.494565e-01 -3.853755e-02 -5.484190e-02 -6.447628e-02 -9.782609e-02 -1.146245e-01 -1.316700e-01 -1.259881e-01 -9.189723e-02 -9.659091e-02 -7.238142e-02 -6.126482e-02 -1.395751e-01 -9.510870e-02 -7.682806e-02
1.679842e-02 2.075099e-02 -4.446640e-03 -9.881423e-03 2.470356e-02 1.012846e-02 4.940711e-03 8.152174e-03 -8.646245e-03 1.037549e-02 2.964427e-03 2.717391e-02 3.754941e-02 4.372530e-02 6.175889e-02 5.212451e-02 7.188735e-02 5.286561e-02 5.261858e-02 7.139328e-02 3.409091e-02 1.506917e-02 -2.322134e-02 -3.236166e-02 -8.498024e-02 -1.148715e-01 -1.677372e-01 -2.332016e-01 -2.292490e-01 -2.292490e-01 -2.470356e-01 -2.546937e-01 -2.682806e-01 -2.655632e-01 -2.312253e-01 -2.230731e-01 -1.887352e-01 -1.101779e-01 -1.111660e-02 5.138340e-02 1.015316e-01 1.689723e-01 2.509881e-01 2.722332e-01 3.006423e-01 3.181818e-01 3.310277e-01 3.065711e-01 2.628458e-01 2.361660e-01 2.000988e-01 1.440217e-01 1.000494e-01 2.717391e-02 1.729249e-03 -4.273715e-02 -9.609684e-02 -9.930830e-02 -1.183300e-01 -1.040020e-01 -1.012846e-01 -9.782609e-02 -6.916996e-02 -7.361660e-02 -3.013834e-02 -7.411067e-04 2.717391e-02 1.457510e-02 3.063241e-02 6.669960e-03 2.000988e-02 1.235178e-02 -2.470356e-03 -1.259881e-02 -5.360672e-02 -8.819170e-02 -8.917984e-02 -9.189723e-02 -1.025198e-01 -9.535573e-02 -1.057312e-01 -1.057312e-01 -8.003953e-02 -7.583992e-02 -9.634387e-02 -5.508893e-02 7.880435e-02 8.152174e-02 7.979249e-02 9.214427e-02 1.074605e-01 8.078063e-02 8.547431e-02 7.534585e-02 5.311265e-02 3.631423e-02 2.618577e-02 4.199605e-03 -2.865613e-02 -2.915020e-02
1.852767e-02 1.259881e-02 2.346838e-02 1.284585e-02 1.679842e-02 3.384387e-02 7.386364e-02 6.595850e-02 1.049901e-01 8.967391e-02 1.183300e-01 1.136364e-01 1.259881e-01 1.027668e-01 7.238142e-02 1.482213e-03 -2.569170e-02 -1.183300e-01 -1.662549e-01 -2.393775e-01 -3.021245e-01 -3.591897e-01 -3.935277e-01 -3.873518e-01 -3.824111e-01 -3.777174e-01 -3.305336e-01 -2.154150e-01 -1.531621e-01 -9.584980e-02 -1.086957e-02 4.965415e-02 1.343874e-01 1.958992e-01 2.611166e-01 2.895257e-01 3.125000e-01 3.495553e-01 3.134881e-01 2.648221e-01 2.396245e-01 1.813241e-01 1.143775e-01 8.226285e-02 1.012846e-02 -4.520751e-02 -6.620553e-02 -9.609684e-02 -9.757905e-02 -1.047431e-01 -6.966403e-02 -7.633399e-02 -4.817194e-02 -2.692688e-02 8.399209e-03 4.273715e-02 7.361660e-02 5.410079e-02 5.978261e-02 7.015810e-02 6.002964e-02 3.310277e-02 2.248024e-02 1.111660e-02 -9.140316e-03 -5.879447e-02 -7.065217e-02 -6.521739e-02 -9.757905e-02 -9.165020e-02 -8.695652e-02 -8.300395e-02 -5.335968e-02 -5.335968e-02 -4.891304e-02 5.928854e-03 1.086957e-02 5.681818e-03 1.803360e-02 1.605731e-02 2.297431e-02 2.470356e-02 3.606719e-02 2.964427e-02 3.433794e-02 1.235178e-02 -4.594862e-02 -5.064229e-02 -5.459486e-02 -4.224308e-02 -4.298419e-02 -3.112648e-02 -5.138340e-02 -4.323123e-02 -3.582016e-02 -1.926877e-02 1.235178e-03 8.917984e-02 9.486166e-02 8.226285e-02
9.980237e-02 1.734190e-01 2.514822e-01 2.638340e-01 2.737154e-01 2.608696e-01 1.946640e-01 1.188241e-01 7.905138e-03 -8.942688e-02 -1.998518e-01 -3.060771e-01 -3.796937e-01 -4.575099e-01 -5.190217e-01 -5.202569e-01 -5.130929e-01 -4.836957e-01 -4.041502e-01 -3.191700e-01 -2.213439e-01 -1.146245e-01 2.396245e-02 1.252470e-01 2.146739e-01 3.125000e-01 3.705534e-01 4.209486e-01 4.189723e-01 3.038538e-01 2.739625e-01 2.262846e-01 1.432806e-01 1.010375e-01 3.680830e-02 -6.669960e-03 -3.829051e-02 -8.720356e-02 -1.136364e-01 -1.000494e-01 -6.941700e-02 -5.953557e-02 -2.964427e-03 -3.705534e-03 3.260870e-02 9.362648e-02 1.553854e-01 1.526680e-01 1.366107e-01 1.368577e-01 1.131423e-01 1.173419e-01 6.941700e-02 3.458498e-02 1.210474e-02 -6.175889e-03 -6.077075e-02 -4.965415e-02 -5.706522e-02 -9.856719e-02 -7.485178e-02 -6.348814e-02 -5.558300e-02 -7.287549e-02 -5.632411e-02 -3.334980e-02 -7.658103e-03 9.387352e-03 1.753953e-02 3.087945e-02 1.086957e-02 2.519763e-02 8.893281e-03 -1.309289e-02 4.940711e-04 2.717391e-03 -3.087945e-02 -3.038538e-02 -7.411067e-04 -6.175889e-03 -7.905138e-03 3.952569e-03 -1.877470e-02 -2.470356e-03 -3.260870e-02 -2.223320e-03 1.951581e-02 9.387352e-03 3.112648e-02 9.634387e-03 1.630435e-02 1.729249e-02 3.557312e-02 2.964427e-02 4.249012e-02 2.173913e-02 1.161067e-02 -1.358696e-02 -3.483202e-02 -5.632411e-02
-2.033103e-01 -3.895751e-01 -5.770751e-01 -7.134387e-01 -8.194170e-01 -8.685771e-01 -8.959980e-01 -8.717885e-01 -8.157115e-01 -7.252964e-01 -5.602767e-01 -4.288538e-01 -2.737154e-01 -1.306818e-01 3.804348e-02 1.855237e-01 2.759387e-01 3.678360e-01 3.903162e-01 3.955040e-01 3.947628e-01 3.389328e-01 2.564229e-01 1.926877e-01 1.000494e-01 2.297431e-02 -1.803360e-02 -7.534585e-02 -8.819170e-02 -1.282115e-01 -9.733202e-02 -5.879447e-02 1.828063e-02 4.421937e-02 1.185771e-01 1.539032e-01 1.963933e-01 2.512352e-01 2.638340e-01 2.307312e-01 2.245553e-01 1.716897e-01 1.277174e-01 9.189723e-02 5.583004e-02 -3.458498e-03 -6.200593e-02 -8.201581e-02 -1.084486e-01 -1.126482e-01 -1.032609e-01 -9.041502e-02 -6.447628e-02 -4.520751e-02 -3.507905e-02 -1.383399e-02 2.099802e-02 1.284585e-02 2.173913e-02 2.692688e-02 2.495059e-02 3.829051e-02 4.693676e-03 1.086957e-02 7.411067e-04 -1.581028e-02 -4.718379e-02 -4.866601e-02 -5.953557e-02 -5.805336e-02 -4.323123e-02 -3.754941e-02 -3.656126e-02 -2.124506e-02 -2.000988e-02 -3.063241e-02 -2.470356e-03 2.667984e-02 7.164032e-03 3.952569e-03 2.964427e-03 3.211462e-03 1.753953e-02 1.235178e-03 4.249012e-02 1.210474e-02 -3.334980e-02 -1.729249e-03 -4.940711e-04 -1.259881e-02 -4.199605e-03 -3.310277e-02 -3.557312e-02 -2.346838e-02 -2.149209e-02 -2.173913e-02 -1.136364e-02 2.692688e-02 3.433794e-02 4.496047e-02
1.089427e-01 1.996047e-01 2.458004e-01 2.680336e-01 2.744565e-01 2.739625e-01 2.047925e-01 8.967391e-02 2.742095e-02 -1.047431e-01 -2.067688e-01 -2.981719e-01 -4.118083e-01 -4.691206e-01 -4.987648e-01 -5.318676e-01 -5.081522e-01 -4.777668e-01 -4.095850e-01 -3.085474e-01 -2.215909e-01 -1.101779e-01 2.420949e-02 1.425395e-01 2.334486e-01 3.201581e-01 3.680830e-01 4.199605e-01 4.429348e-01 2.912549e-01 2.850791e-01 2.255435e-01 1.551383e-01 1.072134e-01 4.298419e-02 -3.705534e-03 -5.854743e-02 -9.436759e-02 -1.067194e-01 -9.609684e-02 -7.633399e-02 -5.484190e-02 7.164032e-03 3.384387e-02 5.731225e-02 1.059783e-01 1.269763e-01 1.368577e-01 1.568676e-01 1.472332e-01 1.361166e-01 8.670949e-02 7.262846e-02 4.150198e-02 8.399209e-03 -3.903162e-02 -4.421937e-02 -8.078063e-02 -7.583992e-02 -8.374506e-02 -7.559289e-02 -7.559289e-02 -7.608696e-02 -6.348814e-02 -6.052372e-02 -1.852767e-02 -1.482213e-02 3.162055e-02 2.495059e-02 7.411067e-03 1.852767e-02 1.691355e-17 -1.284585e-02 6.916996e-03 -1.902174e-02 3.458498e-03 -8.399209e-03 -2.198617e-02 -3.013834e-02 -2.964427e-02 -8.152174e-03 -2.519763e-02 -2.124506e-02 9.387352e-03 -2.346838e-02 -1.976285e-02 1.482213e-02 1.457510e-02 1.951581e-02 2.742095e-02 3.631423e-02 3.211462e-02 4.372530e-02 3.359684e-02 1.185771e-02 2.396245e-02 2.692688e-02 -3.409091e-02 -2.322134e-02 -4.594862e-02
2.297431e-02 -7.905138e-03 -6.916996e-03 1.037549e-02 1.704545e-02 2.396245e-02 4.421937e-02 6.373518e-02 9.733202e-02 8.498024e-02 1.333992e-01 1.252470e-01 1.126482e-01 8.621542e-02 7.583992e-02 1.136364e-02 -3.409091e-02 -1.133893e-01 -1.820652e-01 -2.374012e-01 -3.179348e-01 -3.505435e-01 -3.848814e-01 -3.695652e-01 -3.900692e-01 -3.589427e-01 -3.087945e-01 -2.275198e-01 -1.578557e-01 -1.259881e-01 -4.940711e-04 5.632411e-02 1.450099e-01 2.114625e-01 2.618577e-01 2.917490e-01 2.961957e-01 3.223814e-01 3.107708e-01 2.880435e-01 2.341897e-01 1.808300e-01 1.010375e-01 5.113636e-02 1.432806e-02 -3.532609e-02 -8.646245e-02 -1.109190e-01 -1.126482e-01 -1.062253e-01 -8.917984e-02 -8.893281e-02 -4.668972e-02 -1.383399e-02 -1.605731e-02 3.606719e-02 5.805336e-02 5.237154e-02 8.572134e-02 5.953557e-02 3.853755e-02 3.829051e-02 3.730237e-02 9.634387e-03 -6.916996e-03 -3.705534e-02 -6.052372e-02 -9.461462e-02 -8.473320e-02 -8.349802e-02 -9.337945e-02 -6.842885e-02 -5.681818e-02 -6.941700e-02 -2.989130e-02 -3.359684e-02 -1.259881e-02 1.457510e-02 1.556324e-02 3.458498e-02 2.075099e-02 1.185771e-02 3.087945e-02 1.655138e-02 3.087945e-02 9.387352e-03 -2.544466e-02 -5.187747e-02 -5.854743e-02 -3.927866e-02 -6.867589e-02 -4.916008e-02 -4.718379e-02 -3.458498e-02 -1.926877e-02 -9.140316e-03 -2.198617e-02 9.807312e-02 8.670949e-02 9.189723e-02
-9.634387e-03 2.050395e-02 7.164032e-03 3.211462e-03 7.905138e-03 1.902174e-02 1.062253e-02 2.099802e-02 -1.161067e-02 2.470356e-04 2.840909e-02 1.704545e-02 2.445652e-02 4.471344e-02 9.140316e-02 7.238142e-02 6.744071e-02 6.348814e-02 6.719368e-02 7.015810e-02 3.483202e-02 1.877470e-02 -1.976285e-03 -5.434783e-02 -9.115613e-02 -1.128953e-01 -1.632905e-01 -1.882411e-01 -2.240613e-01 -2.102273e-01 -2.554348e-01 -2.776680e-01 -2.564229e-01 -2.870553e-01 -2.598814e-01 -2.312253e-01 -1.815711e-01 -9.263834e-02 -3.137352e-02 3.730237e-02 9.461462e-02 1.820652e-01 2.537055e-01 2.882905e-01 3.033597e-01 3.248518e-01 3.213933e-01 3.045949e-01 2.796443e-01 2.425889e-01 2.030632e-01 1.677372e-01 9.980237e-02 3.260870e-02 1.210474e-02 -6.447628e-02 -8.423913e-02 -1.086957e-01 -9.263834e-02 -1.054842e-01 -1.064723e-01 -8.176877e-02 -7.485178e-02 -5.064229e-02 -2.569170e-02 -2.099802e-02 2.099802e-02 3.285573e-02 3.557312e-02 7.164032e-03 1.976285e-02 -1.976285e-03 -1.581028e-02 -4.718379e-02 -5.113636e-02 -6.719368e-02 -7.831028e-02 -1.099308e-01 -1.188241e-01 -9.313241e-02 -1.030138e-01 -7.954545e-02 -8.325099e-02 -7.164032e-02 -8.003953e-02 -4.224308e-02 5.459486e-02 6.225296e-02 5.928854e-02 9.560277e-02 9.239130e-02 7.633399e-02 7.213439e-02 6.793478e-02 4.323123e-02 2.964427e-02 2.223320e-02 -1.482213e-03 -3.532609e-02 -3.013834e-02
1.062253e-02 -2.173913e-02 -1.457510e-02 1.185771e-02 -4.693676e-03 -1.432806e-02 -6.669960e-03 4.940711e-04 9.881423e-03 2.470356e-03 -7.905138e-03 1.482213e-03 -3.458498e-03 1.679842e-02 -4.446640e-03 1.655138e-02 -1.235178e-03 3.186759e-02 2.840909e-02 2.075099e-02 2.766798e-02 4.249012e-02 2.915020e-02 4.199605e-02 3.433794e-02 3.236166e-02 3.631423e-02 2.099802e-02 5.187747e-03 6.669960e-03 5.681818e-03 4.693676e-03 -5.113636e-02 -5.014822e-02 -7.756917e-02 -1.148715e-01 -1.326581e-01 -1.949111e-01 -2.129447e-01 -2.225791e-01 -2.275198e-01 -2.393775e-01 -1.830534e-01 -1.746542e-01 -1.551383e-01 -1.146245e-01 -4.866601e-02 -7.905138e-03 6.348814e-02 1.138834e-01 1.546443e-01 2.191206e-01 2.643281e-01 2.838439e-01 3.031126e-01 3.342391e-01 2.927372e-01 2.989130e-01 2.524704e-01 2.339427e-01 1.956522e-01 1.069664e-01 5.879447e-02 -7.065217e-02 -1.025198e-01 -1.450099e-01 -1.795949e-01 -2.087451e-01 -2.060277e-01 -1.788538e-01 -1.623024e-01 -1.511858e-01 -9.757905e-02 -7.633399e-02 -1.605731e-02 3.952569e-03 4.990119e-02 1.037549e-01 1.158597e-01 1.501976e-01 1.534091e-01 1.558794e-01 1.657609e-01 1.687253e-01 1.482213e-01 1.361166e-01 -7.411067e-03 -5.039526e-02 -4.397233e-02 -9.980237e-02 -1.049901e-01 -1.185771e-01 -1.035079e-01 -1.119071e-01 -9.510870e-02 -7.509881e-02 -4.792490e-02 -1.408103e-01 -9.634387e-02 -6.398221e-02
7.411067e-03 -3.458498e-03 -2.964427e-03 2.470356e-04 1.482213e-03 9.881423e-03 8.152174e-03 -8.893281e-03 2.223320e-03 1.482213e-02 1.284585e-02 -4.446640e-03 -5.928854e-03 7.658103e-03 -2.000988e-02 -4.446640e-03 1.976285e-02 -9.634387e-03 -1.284585e-02 7.164032e-03 5.681818e-03 -1.581028e-02 1.655138e-02 1.457510e-02 8.399209e-03 1.976285e-03 2.223320e-02 5.434783e-03 2.692688e-02 4.718379e-02 4.916008e-02 4.891304e-02 3.013834e-02 3.656126e-02 4.792490e-02 5.237154e-02 5.113636e-02 1.704545e-02 4.446640e-03 -3.334980e-02 -5.657115e-02 -5.904150e-02 -9.634387e-02 -1.482213e-01 -1.464921e-01 -1.887352e-01 -2.129447e-01 -2.423419e-01 -2.645751e-01 -2.658103e-01 -2.784091e-01 -3.023715e-01 -2.776680e-01 -2.638340e-01 -2.119565e-01 -1.716897e-01 -1.316700e-01 -9.041502e-02 -2.445652e-02 4.743083e-02 1.099308e-01 1.897233e-01 2.714921e-01 5.027174e-01 5.444664e-01 5.523715e-01 5.560771e-01 5.568182e-01 5.380435e-01 4.874012e-01 4.145257e-01 3.747530e-01 2.885375e-01 2.020751e-01 1.331522e-01 5.039526e-02 -3.507905e-02 -1.168478e-01 -1.877470e-01 -2.364130e-01 -2.831028e-01 -3.080534e-01 -3.480731e-01 -3.273221e-01 -3.460968e-01 -3.399209e-01 -3.984684e-01 -3.594368e-01 -3.102767e-01 -2.586462e-01 -2.062747e-01 -1.805830e-01 -1.590909e-01 -1.143775e-01 -1.086957e-01 -9.115613e-02 -1.072134e-01 1.813241e-01 1.860178e-01 1.637846e-01
